# Supplementary material for: Temporal fruit microbiome and immunity dynamics in postharvest apple (Malus x domestica)
Source: Hortic Res. 2025 Feb 25;12(6):uhaf063. doi: 10.1093/hr/uhaf063 (PMC12023859; doi:10.1093/hr/uhaf063)
Supplement: Web_Material_uhaf063 [file web_material_uhaf063.zip]

Archive with 7 entries (7 files):
- 20241219_SupplementalTable1_ITS_Updated.xlsx
- 20241219_SupplementalTable2_16S_Updated.xlsx
- 20241219_SupplementalTable3_ITS_EdgeTable.xlsx
- 20241219_SupplementalTable4_16S_EdgeTable.xlsx
- Kithan et al Suppl figures 1-10.pdf
- SupplementalTable5_NetworkStats.xlsx
- SupplementalTable6_AdditionalStats.xlsx
