# Supplementary material for: Temporal fruit microbiome and immunity dynamics in postharvest apple (Malus x domestica)
Source: Hortic Res. 2025 Feb 25;12(6):uhaf063. doi: 10.1093/hr/uhaf063 (PMC12023859; doi:10.1093/hr/uhaf063)
Supplement: Web_Material_uhaf063 [file web_material_uhaf063.zip › 20241219_SupplementalTable1_ITS_Updated.xlsx]

## Sheet: README
Column Descriptions and Notes
1	Column A lists the cluster assigned to each OTU using K Means Clustering.
2	Column B contains OTU identifiers.
3	Taxonomy is presented in columns C-I. Columns with no value indicate that the OTU is not identified at that level.
4	Columns J-AC display log2 Fold Change and Adjusted p-values, where the timepoint listed first in the column title is the numerator. Adjusted p-values with empty data can be caused by several issues described in the DESeq2 vignette and copied here (Love, M.I., Huber, W., Anders, S. (2014) Moderated estimation of fold change and dispersion for RNA-seq data with DESeq2. Genome Biology, 15:550. 10.11…
5	Columns AD-AH display the results of Indicator Species Analysis. If an OTU was identified as an indicator species for a given timepoint, a "Y" is displayed in the corresponding column.
6	Columns AI-AM show the average relative abundance for each OTU at the indicated timepoint.
7	Column AN lists the network cluster assigned to each OTU using MCL.
8	Columns AO-BD display various network measurements as calculated using FlashWeave in Julia.
9	Columns BE and BF indicate whether an OTU was significant at any timepoint by DESeq2 or identified as an Indicator Species at any timepoint.
10	Column BG lists the classification of each OTU as a keystone, hub, connector, or peripheral node based on a betweenness centrality cutoff of 0.65 and/or a degree cutoff of 2.5.
11	Tabs in this workook indicate the different cultivars and tissue types.

## Sheet: gala_pulp_ITS
K means Cluster	otu	Kingdom	Phylum	Class	Order	Family	Genus	Species	log2 Fold Change_time_Day 14_v_Day 0	padj_time_Day 14_v_Day 0	log2 Fold Change_time_Day 28_v_Day 0	padj_time_Day 28_v_Day 0	log2 Fold Change_time_Day 42_v_Day 0	padj_time_Day 42_v_Day 0	log2 Fold Change_time_Rotten_v_Day 0	padj_time_Rotten_v_Day 0	log2 Fold Change_time_Day 28_v_Day 14	padj_time_Day 28_v_Day 14	log2 Fold Change_time_Day 42_v_Day 14	padj_time_Day 42_v_Day 14	log2 Fold Change_time_Rotten_v_Day 14	padj_time_Rotten_v_Day 14	log2 Fold Change_time_Day 42_v_Day 28	padj_time_Day 42_v_Day 28	log2 Fold Change_time_Rotten_v_Day 28	padj_time_Rotten_v_Day 28	log2 Fold Change_time_Rotten_v_Day 42	padj_time_Rotten_v_Day 42	Indicator_Day 0	Indicator_Day 14	Indicator_Day 28	Indicator_Day 42	Indicator_Day Rotten	Average Relative Abundance Day 0	Average Relative Abundance Day 14	Average Relative Abundance Day 28	Average Relative Abundance Day 42	Average Relative Abundance Day Rotten	mclCluster	Average Shortest Path Length	Betweenness Centrality	Closeness Centrality	Clustering Coefficient	Degree	Eccentricity	Is Single Node	mv	Neighborhood Connectivity	Number Of Directed Edges
clust_1	6a8fb45e374046635b9a1e58508fcb0b	Fungi_1	Basidiomycota_1	Tremellomycetes_1	Tremellales_1	Bulleribasidiaceae_1	Vishniacozyma_1		-0.380184		0.13325		-0.37792		-0.377042		0.513434		0.00226378		0.00314182		-0.51117		-0.510292		0.000878036							0.0023956	0.0035324	0.00322113	0.00247129	0.00379507	8	2.88889	0	0.346154	0	1	4	false	0	4	0
clust_1	032c8c83488e8dc1707c235017237ef7	Fungi_1	Basidiomycota_1	Tremellomycetes_1	Tremellales_1	Bulleribasidiaceae_1	Vishniacozyma_1	Vishniacozyma victoriae	-1.84155	0.30773	-3.74482	0.0478591	-4.30827	0.0263083	-4.30762	0.0237016	-1.90327	0.335805	-2.46672	0.193912	-2.46606	0.222533	-0.563449	0.999509	-0.562796	0.999057	0.000653571	0.99985						0.282262	0.0860336	0.00286311	0.00247129	0.00379507	17	2.55556	0	0.391304	0	1	5	false	0	6	0
clust_1	02b351f4ae26aba502bf995494d84845	Fungi_1	Basidiomycota_1	Cystobasidiomycetes_1	Erythrobasidiales_1	Erythrobasidiaceae_1	Erythrobasidium_1		3.16152	0.17164	3.15461	0.184497	0.00367531	0.998418	3.1076	0.209193	-0.00690544	0.999998	-3.15784	0.193895	-0.0539169	0.999095	-3.15094	0.188157	-0.0470114	0.999057	3.10393	0.2391						0.00179487	3.92304	1.98723	0.00247129	1.33671	25	1.66667	0	0.6	0	1	2	false	0	3	0
clust_1	a09cb0199af4901c13dff9480341221f	Fungi_1	Basidiomycota_1	Tremellomycetes_1	Tremellales_1	Bulleribasidiaceae_1	Vishniacozyma_1		-3.37427	0.0534559	-4.17494	0.0230772	-4.17292	0.0225603	-2.36572	0.145365	-0.800671	0.999998	-0.798643	0.999113	1.00855	0.999095	0.00202778	0.999509	1.80922	0.428385	1.8072	0.46828						0.354371	0.00588419	0.00214707	0.00247129	0.0145416	24	3	0	0.333333	0	1	4	false	0	3	0
clust_1	c275b24483e0d450fe8d31de29e850d0	Fungi_1	Basidiomycota_1	Tremellomycetes_1	Filobasidiales_1	Filobasidiaceae_1	Filobasidium_1		-2.57355	0.0771476	-2.57271	0.0794594	-2.57144	0.0805942	-2.57067	0.0849975	0.000839124	0.999998	0.00210854	0.999113	0.00287926		0.00126942	0.999509	0.00204013		0.000770712							0.0315802	0.0035324	0.00214707	0.00247129	0.00379507	30	4.76471	0	0.209877	1	2	7	false	0	3	0
clust_1	06fe039e6c439c062fea71deda5adb84	Fungi_1	Ascomycota_1	Dothideomycetes_1	Pleosporales_1	Didymellaceae_1	Epicoccum_1	Epicoccum dendrobii	3.11795	0.109461	2.6067	0.218855	0.00445673	0.998418	0.17534	0.996865	-0.511254	0.999998	-3.11349	0.126238	-2.94261	0.166459	-2.60224	0.22615	-2.43136	0.293026	0.170883	0.99985						0.00179487	2.59625	2.15373	0.00247129	0.0701565	8	2.66667	0	0.375	0	1	4	false	0	5	0
clust_1	036d52eea8b8ea0e5bc7f0ceeedbdd05	Fungi_1	Ascomycota_1	Dothideomycetes_1	Pleosporales_1	Pleosporaceae_1	Alternaria_1		3.13023	0.108749	0.00404262	0.999096	0.716496	0.998418	2.99335	0.148754	-3.12619	0.107746	-2.41374	0.25845	-0.136879	0.999095	0.712453	0.999509	2.98931	0.144241	2.27686	0.375824						0.00179487	2.09865	0.00214707	0.00370709	0.643196	28	2	0	0.5	0	1	3	false	0	3	0
clust_1	0c03c7cf289f1f043fbafc14461d9772	Fungi_1	Ascomycota_1	Dothideomycetes_1	Pleosporales_1	Didymosphaeriaceae_1			-9.21232	5.81011e-17	-9.21164	5.83822e-17	-9.21003	5.74976e-17	-9.20918	5.7917e-17	0.000681459	0.999998	0.00229423	0.999113	0.00313647	0.999095	0.00161277	0.999509	0.00245501	0.999057	0.000842242	0.99985						1.98162	0.0035324	0.00214707	0.00247129	0.00379507	20	2.33333	0.388889	0.428571	0	2	3	false	0	2	0
clust_1	0a369a71638f4c13c56f24c4379f16d9	Fungi_1	Basidiomycota_1	Microbotryomycetes_1	Sporidiobolales_1	Sporidiobolaceae_1	Sporobolomyces_1	Sporobolomyces patagonicus	1.15407	0.810117	-0.286658	0.999096	3.83672	0.0556354	-5.45949	0.00830125	-1.44073	0.638097	2.68265	0.171528	-6.61356	0.00119064	4.12338	0.0516573	-5.17283	0.0190281	-9.2962	7.72907e-08						0.303137	0.446797	0.154924	1.22375	0.00379507		0	0	0	0	0	0	true	0	0	0
clust_1	78baeb4acaf2da94c88c9c8a227cbbdb	Fungi_1	Ascomycota_1	Dothideomycetes_1	Pleosporales_1	Pleosporaceae_1	Alternaria_1		-2.79213	0.0758293	-2.79239	0.0794594	-2.79037	0.0759619	-2.78945	0.0803557	-0.000264867	0.999998	0.00175747	0.999113	0.00268091	0.999095	0.00202234	0.999509	0.00294578	0.999057	0.00092344	0.99985						0.132557	0.0035324	0.00214707	0.00247129	0.00379507	12	1	0.964286	1	0.0357143	8	1	false	0	1.25	0
clust_1	ac1b4aa9c363241eb5151ef8aea2976c	Fungi_1	Basidiomycota_1	Cystobasidiomycetes_1	Erythrobasidiales_1	Erythrobasidiaceae_1	Erythrobasidium_1	Erythrobasidium hasegawianum	-1.42718	0.606466	-1.42524	0.656603	-1.42362	0.731897	1.69646	0.487046	0.00193229	0.999998	0.00355444	0.999113	3.12364	0.0997936	0.00162214	0.999509	3.12171	0.0922731	3.12009	0.097579						0.00745306	0.0035324	0.00214707	0.00247129	1.98137	5	1.88889	0	0.529412	0	1	2	false	0	9	0
clust_1	4acb4accabc46407cfa2e062891769a8	Fungi_1	Ascomycota_1	Sordariomycetes_1	Hypocreales_1	Nectriaceae_1	Fusarium_1		-4.26368	0.0023887	-4.26408	0.0027258	-4.26199	0.00207684	-4.26106	0.00208408	-0.000398579	0.999998	0.00168221	0.999113	0.00261609	0.999095	0.00208079	0.999509	0.00301467	0.999057	0.000933874	0.99985						0.95504	0.0035324	0.00214707	0.00247129	0.00379507	12	1.75	0	0.571429	1	2	2	false	0	5	0
clust_1	daba98181bcd36fb1590e6f733576f47	Fungi_1	Ascomycota_1	Dothideomycetes_1	Dothideales_1	Aureobasidiaceae_1			-5.36977	0.00447686	-0.295882	0.999096	-1.46221	0.678321	-3.57351	0.0803557	5.07388	0.0210083	3.90755	0.0565854	1.79626	0.608175	-1.16633	0.907635	-3.27763	0.0897315	-2.11129	0.397142						0.503074	0.0035324	0.365273	0.301185	0.106353		0	0	0	0	0	0	true	0	0	0
clust_1	dcec8896e76cd9e342e5cb725d342640	Fungi_1	Basidiomycota_1	Tremellomycetes_1	Filobasidiales_1	Filobasidiaceae_1	Filobasidium_1	Filobasidium floriforme	-3.47912	0.0342475	-3.47816	0.029062	-3.47716	0.0263083	-3.47644	0.0246071	0.000959243	0.999998	0.00195554	0.999113	0.00267545	0.999095	0.000996296	0.999509	0.0017162	0.999057	0.000719908	0.99985						0.128965	0.0035324	0.00214707	0.00247129	0.00379507	30	4.64706	0.211765	0.21519	0.333333	3	7	false	0	3.66667	0
clust_1	eec74e01efbe52516988598ea868cf61	Fungi_1	Basidiomycota_1	Tremellomycetes_1	Tremellales_1	Bulleribasidiaceae_1	Vishniacozyma_1		-0.0463332	0.998809	2.91853	0.144706	3.05233	0.128791	-0.0439431	0.996865	2.96486	0.132433	3.09866	0.126238	0.00239017	0.999095	0.133803	0.999509	-2.96247	0.144241	-3.09627	0.142853						0.00745306	0.0035324	1.94265	1.20815	0.00379507	2	1.86667	0.533333	0.535714	0	2	2	false	0	7.5	0
clust_1	ba694f9cfd1867bef35160aa019dd628	Fungi_1	Ascomycota_1	Dothideomycetes_1	Pleosporales_1	Phaeosphaeriaceae_1	Neosetophoma_1		3.19572	0.0446987	0.00324817	0.999096	0.00532008	0.998418	0.00625226	0.996865	-3.19247	0.0561717	-3.1904	0.0529609	-3.18946	0.0543846	0.00207191	0.999509	0.00300409	0.999057	0.000932176	0.99985						0.00179487	0.798373	0.00214707	0.00247129	0.00379507	1	4.03922	0.356863	0.247573	0	11	8	false	0	1.09091	0
clust_1	fae94e7e86fa6964076978aca3b7421f	Fungi_1	Ascomycota_1	Dothideomycetes_1	Pleosporales_1	Phaeosphaeriaceae_1	Neosetophoma_1		0.00411375	0.998809	3.11982	0.102903	0.00591244	0.998418	2.96092	0.147309	3.1157	0.100629	0.00179869	0.999113	2.95681	0.157386	-3.1139	0.10622	-0.158896	0.999057	2.95501	0.155359						0.00179487	0.0035324	1.18999	0.00247129	0.60168	13	3.60784	0.241569	0.277174	0	2	7	false	0	8	0
clust_1	68888dedcbeabfab48bf3dc093b8be07	Fungi_1	Basidiomycota_1	Exobasidiomycetes_1	Entylomatales_1	Entylomataceae_1	Entyloma_1		-6.77899	7.68554e-08	-8.70909	6.77601e-11	-8.70737	6.66286e-11	-8.70652	6.69663e-11	-1.93011	0.254101	-1.92839	0.282354	-1.92754	0.341034	0.00172195	0.999509	0.00256991	0.999057	0.000847963	0.99985						1.29306	0.016474	0.00214707	0.00247129	0.00379507	20	3.88889	0	0.257143	0	1	5	false	0	2	0
clust_1	b525fa14834078987d2838180541f039	Fungi_1	Ascomycota_1	Dothideomycetes_1	Dothideales_1	Aureobasidiaceae_1			0.00352049	0.998809	3.47288	0.029062	0.00513289	0.998418	0.00607309	0.996865	3.46936	0.0561717	0.00161239	0.999113	0.0025526	0.999095	-3.46775	0.0495386	-3.46681	0.0331621	0.000940205	0.99985						0.00179487	0.0035324	3.21645	0.00247129	0.00379507	16	1.55556	0.833333	0.642857	0	6	3	false	0	1.16667	0
clust_1	aa94dbe49035c8c89a64a6ef98d249b8	Fungi_1	Ascomycota_1	Dothideomycetes_1	Pleosporales_1	Phaeosphaeriaceae_1	Muriphaeosphaeria_1	Muriphaeosphaeria viburni	3.12547	0.0984408	0.0018043	0.999096	0.417275	0.998418	6.00519	0.00121371	-3.12367	0.0986878	-2.70819	0.173052	2.87972	0.117678	0.415471	0.999509	6.00339	0.00145044	5.58792	0.0023415						0.00179487	1.2903	0.00214707	0.00329628	1.16156	18	2.5	0	0.4	0	1	4	false	0	5	0
clust_1	fa014b0ff62ea09717f30d57fa52dc22	Fungi_1	Basidiomycota_1	Tremellomycetes_1	Filobasidiales_1	Filobasidiaceae_1	Filobasidium_1	Filobasidium floriforme	0.00364735	0.998809	0.00314844	0.999096	3.46675	0.0263083	0.00619694	0.996865	-0.000498919	0.999998	3.46311	0.0529609	0.00254958	0.999095	3.46361	0.0495386	0.0030485	0.999057	-3.46056	0.0311052						0.00179487	0.0035324	0.00214707	3.30009	0.00379507	9	1	1	1	0	9	1	false	0	1	0
clust_1	3406614296a49f4ad86cc2be01336c2f	Fungi_1	Ascomycota_1	Sordariomycetes_1	Xylariales_1	Microdochiaceae_1	Microdochium_1	Microdochium seminicola	-5.04872	0.000122851	-5.04912	0.000147154	-5.04706	0.000103099	-5.04613	0.000144926	-0.000393612	0.999998	0.00166771	0.999113	0.00259432	0.999095	0.00206132	0.999509	0.00298793	0.999057	0.000926608	0.99985						2.07158	0.0035324	0.00214707	0.00247129	0.00379507	12	1.75	0	0.571429	1	2	2	false	0	5	0
clust_1	fecd31a8f955b222364edbee70ec224d	Fungi_1	Basidiomycota_1	Exobasidiomycetes_1	Golubeviales_1	Golubeviaceae_1	Golubevia_1	Golubevia pallescens	-7.80742	1.56213e-05	-7.80764	1.17074e-05	-7.8053	7.65003e-06	-4.77286	0.00960144	-0.000221502	0.999998	0.0021161	0.999113	3.03456	0.144244	0.00233761	0.999509	3.03478	0.126691	3.03244	0.146054						0.70756	0.0035324	0.00214707	0.00247129	1.2459	26	1.66667	0	0.6	0	1	2	false	0	3	0
clust_1	968e54e6c0ec2ffec1427128b48abbd3	Fungi_1	Basidiomycota_1	Tremellomycetes_1	Tremellales_1	Bulleribasidiaceae_1	Vishniacozyma_1		0.374131		0.00401433		0.00565447		0.00653055		-0.370116		-0.368476		-0.3676		0.00164014		0.00251622		0.000876079							0.00179487	0.00471099	0.00214707	0.00247129	0.00379507	7	1	1	1	0	9	1	false	0	1	0
clust_1	67a311061ea0282e400c59c52375f485	Fungi_1	Basidiomycota_1	Tremellomycetes_1	Tremellales_1	Bulleribasidiaceae_1	Vishniacozyma_1		0.505202		0.00404926		0.00569927		0.0065579		-0.501153		-0.499503		-0.498644		0.00165001		0.00250864		0.000858631							0.00179487	0.0053046	0.00214707	0.00247129	0.00379507	8	1.77778	0.722222	0.5625	0	5	3	false	0	1.2	0
clust_1	7a53e5c34fa46a513e14fc5022ecd814	Fungi_1	Basidiomycota_1	Exobasidiomycetes_1	Entylomatales_1	Tilletiopsis_1	Tilletiopsis washingtonensis		-3.71401	0.0534559	-1.77803	0.352976	-3.71091	0.0492394	-3.71	0.0506849	1.93598	0.336684	0.00309479	0.999113	0.00401442	0.999095	-1.93289	0.390481	-1.93197	0.413894	0.000919633	0.99985						0.504371	0.0035324	0.0200308	0.00247129	0.00379507	11	1.88889	0	0.529412	0	1	2	false	0	9	0
clust_1	e442c2fef47ab874006c5967fb365dde	Fungi_1	Basidiomycota_1	Tremellomycetes_1	Tremellales_1	Bulleribasidiaceae_1	Vishniacozyma_1	Vishniacozyma carnescens	0.00251595	0.998809	0.00329188	0.999096	0.00490335	0.998418	2.82852	0.0803557	0.000775926	0.999998	0.0023874	0.999113	2.826	0.0845069	0.00161147	0.999509	2.82523	0.0849151	2.82361	0.0693989						0.00179487	0.0035324	0.00214707	0.00247129	0.30337	13	4.35294	0.223529	0.22973	0	7	8	false	0	1.14286	0
clust_1	ed3e186583f5e76c4b080e4d47729ae2	Fungi_1	Ascomycota_1	Dothideomycetes_1	Pleosporales_1	Didymosphaeriaceae_1	Paraconiothyrium_1	Paraconiothyrium brasiliense	0.00440282	0.998809	0.00510668	0.999096	0.00739437	0.998418	3.42558	0.0255928	0.000703858	0.999998	0.00299155	0.999113	3.42118	0.0543846	0.00228769	0.999509	3.42048	0.0331621	3.41819	0.0317466						0.00179487	0.0035324	0.00214707	0.00247129	3.14495	24	2.125	0.464286	0.470588	0	3	3	false	0	1.33333	0
clust_1	a2878a4e252dfa8b1162300ca2040ca5	Fungi_1	Ascomycota_1	Sordariomycetes_1	Hypocreales_1	Nectriaceae_1	Fusarium_1	Fusarium acutatum	-0.540836		0.00488508		0.289259		-0.537634		0.545721		0.830096		0.00320239		0.284374		-0.542519		-0.826893							0.00269149	0.0035324	0.00322197	0.00494514	0.00379507	23	1.77778	0.5	0.5625	0	2	2	false	0	4.5	0
clust_1	c7d083740cdf3e9bfe25ad085661dc4b	Fungi_1	Basidiomycota_1	Exobasidiomycetes_1	Golubeviales_1	Golubeviaceae_1	Golubevia_1	Golubevia pallescens	1.63953	0.271435	0.00428535	0.999096	0.00612854		0.00683223		-1.63524		-1.6334		-1.63269		0.00184318		0.00254688		0.000703692							0.00179487	0.0235684	0.00214707	0.00247129	0.00379507	7	1.88889	0	0.529412	0	1	2	false	0	9	0
clust_1	8a712a5de46f6b4658980d0849c8461b	Fungi_1	Ascomycota_1	Dothideomycetes_1	Dothideales_1	Aureobasidiaceae_1			0.00235052	0.998809	3.40292	0.0300336	0.00593208	0.998418	0.0068513	0.996865	3.40057	0.0561717	0.00358157	0.999113	0.00450078	0.999095	-3.39699	0.0516573	-3.39607	0.0331621	0.000919217	0.99985						0.00179487	0.0035324	1.51621	0.00247129	0.00379507	21	1	1	1	0	3	1	false	0	1	0
clust_1	482afd15d4c6d019c1d08236f600a26d	Fungi_1	Basidiomycota_1	Wallemiomycetes_1	Wallemiales_1	Wallemiaceae_1	Wallemia_1	Wallemia muriae	3.18079	0.0446987	0.0047124	0.999096	0.00698463	0.998418	0.0073247	0.996865	-3.17608	0.0561717	-3.1738	0.0529609	-3.17346	0.0543846	0.00227223	0.999509	0.0026123	0.999057	0.000340073	0.99985						0.00179487	0.753114	0.00214707	0.00247129	0.00379507	7	1.88889	0	0.529412	0	1	2	false	0	9	0
clust_1	8a8b685ed2f9ed30523b302156b66888	Fungi_1	Ascomycota_1	Dothideomycetes_1	Pleosporales_1	Phaeosphaeriaceae_1	Neosetophoma_1		0.00468659	0.998809	3.15354	0.0471067	0.00642098	0.998418	0.00731791	0.996865	3.14886	0.0561717	0.00173439	0.999113	0.00263132	0.999095	-3.14712	0.0516573	-3.14622	0.0488347	0.000896925	0.99985						0.00179487	0.0035324	0.416693	0.00247129	0.00379507	1	2.90196	0.740392	0.344595	0	9	6	false	0	1.66667	0
clust_1	1b2ca4fbdd0b00c088f90e912526551e	Fungi_1	Basidiomycota_1	Microbotryomycetes_1	Sporidiobolales_1	Sporidiobolaceae_1	Sporobolomyces_1	Sporobolomyces patagonicus	3.36611	0.0406994	0.00299294	0.999096	0.00511606	0.998418	0.00606013	0.996865	-3.36312	0.0561717	-3.361	0.0529609	-3.36005	0.0543846	0.00212312	0.999509	0.00306719	0.999057	0.000944071	0.99985						0.00179487	1.88908	0.00214707	0.00247129	0.00379507	1	5.01961	0	0.199219	0	1	9	false	0	11	0
clust_1	5594e20da8256b5e1eb31895a54914b8	Fungi_1	Basidiomycota_1	Tremellomycetes_1	Tremellales_1	Bulleribasidiaceae_1	Vishniacozyma_1	Vishniacozyma victoriae	-0.697929		-0.697237		-0.695586		-0.694728		0.000691755		0.00234267		0.00320084		0.00165091		0.00250908		0.000858171							0.0032876	0.0035324	0.00214707	0.00247129	0.00379507	12	1.875	0	0.533333	0	1	2	false	0	8	0
clust_1	4656c1b002bd09da6d19a75fa774f0fa	Fungi_1	Basidiomycota_1	Tremellomycetes_1	Filobasidiales_1	Filobasidiaceae_1	Filobasidium_1	Filobasidium floriforme	0.00277327	0.998809	0.00383009	0.999096	0.00459953	0.998418	3.2215	0.03686	0.00105682	0.999998	0.00182626	0.999113	3.21873	0.0543846	0.000769436	0.999509	3.21767	0.0442496	3.2169	0.0397995						0.00179487	0.0035324	0.00214707	0.00247129	0.946437	18	1.625	0.785714	0.615385	0	5	3	false	0	1.2	0
clust_1	2f8f71e898c0fe643a4d0018eccd8f20	Fungi_1	Ascomycota_1	Dothideomycetes_1	Pleosporales_1	Didymosphaeriaceae_1	Paraconiothyrium_1	Paraconiothyrium brasiliense	0.0024687	0.998809	0.00382141	0.999096	0.00565841	0.998418	3.34055	0.0309047	0.0013527	0.999998	0.0031897	0.999113	3.33809	0.0543846	0.001837	0.999509	3.33673	0.0363989	3.3349	0.0343159						0.00179487	0.0035324	0.00214707	0.00247129	1.69949	5	1	1	1	0	9	1	false	0	1	0
clust_1	4eed616a0611ed4ecd723213822df13b	Fungi_1	Basidiomycota_1	Tremellomycetes_1	Filobasidiales_1	Filobasidiaceae_1	Filobasidium_1	Filobasidium wieringae	0.00303287	0.998809	0.00376159	0.999096	0.00539444	0.998418	2.04812	0.172937	0.000728718	0.999998	0.00236157	0.999113	2.04509		0.00163285	0.999509	2.04436		2.04273							0.00179487	0.0035324	0.00214707	0.00247129	0.0518281	13	5.33333	0	0.1875	0	1	9	false	0	7	0
clust_1	74659fa3add31671b634c5ed18fdce26	Fungi_1	Ascomycota_1	Dothideomycetes_1	Dothideales_1	Hortaea_1			0.00186751	0.998809	0.00330075	0.999096	3.33538	0.0355386	0.00613611	0.996865	0.00143324	0.999998	3.33352	0.0529609	0.0042686	0.999095	3.33208	0.0516573	0.00283536	0.999057	-3.32925	0.0343159						0.00179487	0.0035324	0.00214707	1.08048	0.00379507	6	1	1	1	0	9	1	false	0	1	0
clust_1	90b1527627116cc6d67d804da4bef4de	Fungi_1	Ascomycota_1	Sordariomycetes_1	Trichosphaeriales_1	Trichosphaeriaceae_1	Nigrospora_1		0.00424856	0.998809	0.00492293	0.999096	3.23256	0.0396996	0.0074261	0.996865	0.000674369	0.999998	3.22832	0.0529609	0.00317755	0.999095	3.22764	0.0516573	0.00250318	0.999057	-3.22514	0.0397995						0.00179487	0.0035324	0.00214707	0.643143	0.00379507	2	2	0.657143	0.5	0	7	3	false	0	1.14286	0
clust_1	7902a69089f69b1838947eac2af665ce	Fungi_1	Basidiomycota_1	Malasseziomycetes_1	Malasseziales_1	Malasseziaceae_1	Malassezia_1	Malassezia restricta	1.63963	0.393151	3.79606	0.0291363	0.876318	0.998418	0.00532398	0.996865	2.15643	0.14227	-0.763309	0.999113	-1.6343	0.536323	-2.91974	0.0797333	-3.79073	0.0331621	-0.870994	0.99985						0.00179487	0.231555	0.630911	0.0551573	0.00379507	8	2.66667	0	0.375	0	1	4	false	0	5	0
clust_1	355ceb1ceadece4bee69b1c955912df1	Fungi_1	Ascomycota_1	Sordariomycetes_1	Trichosphaeriales_1	Trichosphaeriaceae_1	Nigrospora_1		-0.697475		-0.696813		-0.695135		-0.694271		0.00066218		0.00233992		0.00320371		0.00167774		0.00254153		0.000863787							0.00328387	0.0035324	0.00214707	0.00247129	0.00379507	15	5.43137	0.188235	0.184116	0	6	8	false	0	1.33333	0
clust_1	444a15d5c74276d568968e8d41cea4a2	Fungi_1	Basidiomycota_1	Microbotryomycetes_1	Sporidiobolales_1	Sporidiobolaceae_1	Sporobolomyces_1		-3.30309	0.0406994	-3.30163	0.0367849	-3.29964	0.035921	-3.29873	0.0322741	0.00145694	0.999998	0.00345501	0.999113	0.00435656	0.999095	0.00199807	0.999509	0.00289961	0.999057	0.000901546	0.99985						0.684659	0.0035324	0.00214707	0.00247129	0.00379507	11	1	1	1	0	9	1	false	0	1	0
clust_1	aa405457df5c8d3eb1c1dd1831255ce4	Fungi_1	Ascomycota_1	Dothideomycetes_1	Pleosporales_1	Didymosphaeriaceae_1	Paraconiothyrium_1	Paraconiothyrium brasiliense	0.862837	0.901232	4.23044	0.00567809	1.66235	0.38882	0.00518431	0.996865	3.3676	0.0561717	0.799517	0.999113	-0.857653	0.999095	-2.56809	0.0797333	-4.22526	0.00571741	-1.65717	0.449012						0.00179487	0.0399665	0.088281	0.0832098	0.00379507	34	1.33333	0.666667	0.75	0	2	2	false	0	1.5	0
clust_1	a48383729c36c6a9d55e85dfa8a01b70	Fungi_1	Ascomycota_1	Dothideomycetes_1	Pleosporales_1	Phaeosphaeriaceae_1	Phaeosphaeria_1		0.00209272	0.998809	0.0034723	0.999096	0.00541205	0.998418	3.05674	0.0506849	0.00137957	0.999998	0.00331933	0.999113	3.05465	0.0554067	0.00193975	0.999509	3.05327	0.054215	3.05133	0.0423336						0.00179487	0.0035324	0.00214707	0.00247129	0.518886	5	1.88889	0	0.529412	0	1	2	false	0	9	0
clust_1	56cdb152b35a01006fc3e1db58532462	Fungi_1	Ascomycota_1	Dothideomycetes_1	Capnodiales_1	Cladosporiaceae_1	Cladosporium_1		-3.29057	0.0406994	-3.28978	0.0367849	-3.28818	0.035921	-3.28672	0.0322741	0.00079444	0.999998	0.00239695	0.999113	0.00385831	0.999095	0.00160251	0.999509	0.00306387	0.999057	0.00146137	0.99985						0.642275	0.0035324	0.00214707	0.00247129	0.00379507	4	3.2549	0.607059	0.307229	0	13	5	false	0	1.23077	0
clust_1	935b6ebdec137f76b26baf80cad4db77	Fungi_1	Basidiomycota_1	Microbotryomycetes_1	Sporidiobolales_1	Sporidiobolaceae_1	Sporobolomyces_1	Sporobolomyces patagonicus	3.28722	0.0406994	0.00312268	0.999096	0.00522853	0.998418	0.00616897	0.996865	-3.28409	0.0561717	-3.28199	0.0529609	-3.28105	0.0543846	0.00210585	0.999509	0.00304629	0.999057	0.000940439	0.99985						0.00179487	1.20166	0.00214707	0.00247129	0.00379507	1	5.01961	0	0.199219	0	1	9	false	0	11	0
clust_1	132353b2b193e1933e66094c0844a084	Fungi_1	Basidiomycota_1	Microbotryomycetes_1	Sporidiobolales_1	Sporidiobolaceae_1	Sporobolomyces_1	Sporobolomyces patagonicus	3.27552	0.0406994	0.00345685	0.999096	0.00501073	0.998418	0.00640292	0.996865	-3.27206	0.0561717	-3.27051	0.0529609	-3.26912	0.0543846	0.00155388	0.999509	0.00294607	0.999057	0.00139218	0.99985						0.00179487	1.13999	0.00214707	0.00247129	0.00379507	25	1	1	1	0	3	1	false	0	1	0
clust_1	7c513a3f85cffd27985881ad27cbf81d	Fungi_1	Ascomycota_1	Dothideomycetes_1	Pleosporales_1	Phaeosphaeriaceae_1	Paraophiobolus_1		0.00432601	0.998809	2.4666	0.0919453	0.00622316	0.998418	0.00710987	0.996865	2.46227	0.0911012	0.00189716	0.999113	0.00278386	0.999095	-2.46038	0.0942033	-2.45949	0.0994185	0.000886701	0.99985						0.00179487	0.0035324	0.0690324	0.00247129	0.00379507	22	3.76471	0.115294	0.265625	0	4	7	false	0	3	0
clust_1	f7e157c39b551c2d0a54744bf2a962db	Fungi_1	Basidiomycota_1	Microbotryomycetes_1	Sporidiobolales_1	Sporidiobolaceae_1	Sporobolomyces_1	Sporobolomyces patagonicus	3.24693	0.041552	0.00383002	0.999096	0.0059073	0.998418	0.0068398	0.996865	-3.2431	0.0561717	-3.24102	0.0529609	-3.24009	0.0543846	0.00207728	0.999509	0.00300978	0.999057	0.000932505	0.99985						0.00179487	0.992093	0.00214707	0.00247129	0.00379507	1	5.01961	0	0.199219	0	1	9	false	0	11	0
clust_1	7082f366b15000755a7824a0e5b17487	Fungi_1	Basidiomycota_1	Ustilaginomycetes_1	Ustilaginales_1	Ustilaginaceae_1	Anthracocystis_1		0.00204878	0.998809	3.24284	0.0396724	0.00533132	0.998418	0.00620982	0.996865	3.24079	0.0561717	0.00328254	0.999113	0.00416104	0.999095	-3.23751	0.0516573	-3.23663	0.0442496	0.000878501	0.99985						0.00179487	0.0035324	0.593953	0.00247129	0.00379507	21	1.66667	0	0.6	0	1	2	false	0	3	0
clust_1	591ea2322a946199aa59d2d92e397bab	Fungi_1	Basidiomycota_1	Microbotryomycetes_1	Sporidiobolales_1	Sporidiobolaceae_1	Sporobolomyces_1	Sporobolomyces patagonicus	-2.81313	0.0758293	-2.81181	0.0794594	-2.80989	0.0759619	-2.809	0.0803557	0.00132757	0.999998	0.00324818	0.999113	0.00413622	0.999095	0.0019206	0.999509	0.00280865	0.999057	0.000888048	0.99985						0.14052	0.0035324	0.00214707	0.00247129	0.00379507	11	1.88889	0	0.529412	0	1	2	false	0	9	0
clust_1	1b3eb48f4e7d604c97dbc8f7b9416dde	Fungi_1	Ascomycota_1	Sordariomycetes_1	Glomerellales_1	Glomerellaceae_1	Colletotrichum_1	Colletotrichum lupini	1.93537	0.174725	0.00391113	0.999096	0.00517855	0.998418	0.00595215	0.996865	-1.93146	0.170128	-1.93019	0.195196	-1.92942		0.00126742	0.999509	0.00204102		0.000773604							0.00179487	0.0393788	0.00214707	0.00247129	0.00379507	10	1.09091	0.981818	0.916667	0	10	2	false	0	1.1	0
clust_1	1480e2bc8168d6eae047d348bb946177	Fungi_1	Ascomycota_1	Dothideomycetes_1	Dothideales_1	Aureobasidiaceae_1			-2.64465	0.144226	0.397006	0.999096	-2.64221	0.161748	-2.64193	0.1668	3.04165	0.0911012	0.00243792	0.999113	0.00272164	0.999095	-3.03922	0.0942033	-3.03893	0.0994185	0.000283714	0.99985						0.0782222	0.0035324	0.382842	0.00247129	0.00379507	19	2.14286	0	0.466667	0	1	3	false	0	5	0
clust_1	75cf81a0877814d019b80268a3d9aecf	Fungi_1	Ascomycota_1	Dothideomycetes_1	Pleosporales_1	Pleosporaceae_1	Alternaria_1		0.00428637	0.998809	2.4087	0.093643	0.00620142	0.998418	0.007087	0.996865	2.40441	0.09208	0.00191506	0.999113	0.00280064	0.999095	-2.40249	0.0947887	-2.40161	0.0994185	0.00088558							0.00179487	0.0035324	0.0608059	0.00247129	0.00379507	22	4.7451	0	0.210744	0	1	8	false	0	4	0
clust_1	901dbbd52e86887766369fb18ca4b1b3	Fungi_1	Basidiomycota_1	Agaricomycetes_1	Phallales_1	Phallaceae_1	Mutinus_1		0.00337039		0.00404033		0.00569986		0.858109		0.000669946		0.00232947		0.854738		0.00165953		0.854068		0.852409							0.00179487	0.0035324	0.00214707	0.00247129	0.00821916	13	5.33333	0	0.1875	0	1	9	false	0	7	0
clust_1	3d64c15ff81b6cb51c65df1a23c1759a	Fungi_1	Basidiomycota_1	Microbotryomycetes_1	Sporidiobolales_1	Sporidiobolaceae_1	Sporobolomyces_1	Sporobolomyces patagonicus	0.00220872	0.998809	0.00361102	0.999096	3.18367	0.0419984	0.00645299	0.996865	0.0014023	0.999998	3.18146	0.0529609	0.00424427	0.999095	3.18006	0.0516573	0.00284197	0.999057	-3.17721	0.0397995						0.00179487	0.0035324	0.00214707	0.529331	0.00379507	6	1.88889	0	0.529412	0	1	2	false	0	9	0
clust_1	295852ae7b09b1a1a0957b567458becc	Fungi_1	Basidiomycota_1	Cystobasidiomycetes_1	Erythrobasidiales_1	Erythrobasidiaceae_1	Erythrobasidium_1		0.00344795	0.998809	0.00483717	0.999096	3.17453	0.0419984	0.00767653	0.996865	0.00138923	0.999998	3.17109	0.0529609	0.00422858	0.999095	3.1697	0.0516573	0.00283935	0.999057	-3.16686	0.0397995						0.00179487	0.0035324	0.00214707	0.509574	0.00379507	6	1.88889	0	0.529412	0	1	2	false	0	9	0
clust_1	7b0a3d26219f505266ca64daf40993d2	Fungi_1	Basidiomycota_1	Malasseziomycetes_1	Malasseziales_1	Malasseziaceae_1	Malassezia_1		0.00382558	0.998809	3.14302	0.0471067	0.00549316	0.998418	0.0064257	0.996865	3.13919	0.0561717	0.00166758	0.999113	0.00260012	0.999095	-3.13753	0.0516573	-3.13659	0.0488347	0.000932549	0.99985						0.00179487	0.0035324	0.396993	0.00247129	0.00379507	16	2.44444	0	0.409091	0	1	4	false	0	6	0
clust_1	bac502b481d352f97af1329904483ae6	Fungi_1	Ascomycota_1	Dothideomycetes_1	Dothideales_1	Aureobasidiaceae_1			0.00287369	0.998809	2.87023	0.0794594	0.00474424	0.998418	0.00542541	0.996865	2.86735	0.0850798	0.00187055	0.999113	0.00255172	0.999095	-2.86548	0.0797333	-2.8648	0.0849151	0.000681176	0.99985						0.00179487	0.0035324	0.195449	0.00247129	0.00379507	2	1.86667	0.733333	0.535714	0	8	3	false	0	1.125	0
clust_1	9bd84635b26466544ae31ab0f4f150eb	Fungi_1	Basidiomycota_1	Cystobasidiomycetes_1	Erythrobasidiales_1	Erythrobasidiaceae_1	Erythrobasidium_1	Erythrobasidium yunnanense	0.00415491	0.998809	0.00486188	0.999096	3.12526	0.0445901	0.00747186	0.996865	0.000706972	0.999998	3.1211	0.0529609	0.00331696	0.999095	3.1204	0.0516573	0.00260998	0.999057	-3.11779	0.0397995						0.00179487	0.0035324	0.00214707	0.424788	0.00379507	2	2.93333	0	0.340909	0	1	4	false	0	7	0
clust_1	a7a2b74ebd8555817b8ca78d37680311	Fungi_1	Ascomycota_1	Sordariomycetes_1	Hypocreales_1	Acremonium_1			3.11454	0.0508851	0.00373405	0.999096	0.00453959	0.998418	0.0052115	0.996865	-3.11081	0.0570993	-3.11	0.0529609	-3.10933	0.0554067	0.000805535	0.999509	0.00147744	0.999057	0.000671908	0.99985						0.00179487	0.591766	0.00214707	0.00247129	0.00379507	33	1.81818	0.181818	0.55	0	2	2	false	0	5.5	0
clust_1	11425aac3e79942b51235f8f639fc7c6	Fungi_1	Basidiomycota_1	Exobasidiomycetes_1	Golubeviales_1	Golubeviaceae_1	Golubevia_1	Golubevia pallescens	0.00414702	0.998809	2.98779	0.0577636	0.00712091	0.998418	0.00746526	0.996865	2.98365	0.0630172	0.00297389	0.999113	0.00331824	0.999095	-2.98067	0.0591931	-2.98033	0.0547914	0.00034435	0.99985						0.00179487	0.0035324	0.35061	0.00247129	0.00379507	19	1.28571	0.857143	0.777778	0	5	2	false	0	1.4	0
clust_1	c93ff7a9044a770ed105e4feb2089c9a	Fungi_1	Ascomycota_1	Eurotiomycetes_1	Eurotiales_1	Aspergillaceae_1	Aspergillus_1		0.00408473	0.998809	0.00479141	0.999096	3.10969	0.0445901	0.00740082	0.996865	0.000706678	0.999998	3.10561	0.0529609	0.00331608	0.999095	3.1049	0.0516573	0.00260941	0.999057	-3.10229	0.0397995						0.00179487	0.0035324	0.00214707	0.402582	0.00379507	2	2.93333	0	0.340909	0	1	4	false	0	7	0
clust_1	5718c9e975a5e8e1b1eebe89c00b2492	Fungi_1	Basidiomycota_1	Tremellomycetes_1	Filobasidiales_1	Filobasidiaceae_1	Filobasidium_1	Filobasidium floriforme	0.00378288	0.998809	0.00343541	0.999096	3.10113	0.0445901	0.00641923	0.996865	-0.000347471	0.999998	3.09735	0.0529609	0.00263634	0.999095	3.09769	0.0516573	0.00298382	0.999057	-3.09471	0.0397995						0.00179487	0.0035324	0.00214707	0.391565	0.00379507	9	1.88889	0	0.529412	0	1	2	false	0	9	0
clust_1	9a818f45a413947860bfeac7aad81175	Fungi_1	Ascomycota_1	Dothideomycetes_1	Dothideales_1	Aureobasidiaceae_1			0.00370787	0.998809	0.0033625	0.999096	0.00541636	0.998418	3.09815	0.0492409	-0.000345375	0.999998	0.00170849	0.999113	3.09444	0.0554067	0.00205386	0.999509	3.09478	0.0516385	3.09273	0.0397995						0.00179487	0.0035324	0.00214707	0.00247129	0.594188	26	1	1	1	0	3	1	false	0	1	0
clust_1	5d27c9f333d3494bcd91aa95cbadfd86	Fungi_1	Ascomycota_1	Dothideomycetes_1	Pleosporales_1	Pleosporaceae_1	Alternaria_1		2.51881	0.0854294	0.00382292	0.999096	0.00482196	0.998418	0.00553645	0.996865	-2.51499	0.0890223	-2.51399	0.0965017	-2.51328	0.0997936	0.000999036	0.999509	0.00171353	0.999057	0.000714497	0.99985						0.00179487	0.128701	0.00214707	0.00247129	0.00379507	10	2	0	0.5	0	1	3	false	0	10	0
clust_1	30a0b12209d1402a88bc485adacd09d0	Fungi_1	Ascomycota_1	Eurotiomycetes_1	Eurotiales_1	Aspergillaceae_1	Penicillium_1		-3.40708	0.0622099	-4.70955	0.010377	-1.78993	0.370056	-4.7074	0.00830125	-1.30247	0.691234	1.61715	0.491272	-1.30032	0.913484	2.91962	0.0947887	0.00214864	0.999057	-2.91747	0.110592						0.168105	0.0276259	0.00214707	0.106419	0.00379507	29	1.5	0	0.666667	0	1	2	false	0	2	0
clust_1	0b45ade2439bac3970ac52aec02bdb43	Fungi_1	Basidiomycota_1	Microbotryomycetes_1	Sporidiobolales_1	Sporidiobolaceae_1	Sporobolomyces_1	Sporobolomyces patagonicus	-3.03846	0.0534559	-3.03767	0.0560129	-3.03607	0.0492394	-3.03466	0.0506849	0.000781207	0.999998	0.00239031	0.999113	0.00379377	0.999095	0.00160911	0.999509	0.00301257	0.999057	0.00140346	0.99985						0.239397	0.0035324	0.00214707	0.00247129	0.00379507	4	4.23529	0	0.236111	0	1	6	false	0	13	0
clust_1	500fd43697a5b0eade33dafbdc97b439	Fungi_1	Ascomycota_1	Dothideomycetes_1	Pleosporales_1	Phaeosphaeriaceae_1			-0.36698		-0.366322		-0.364634		-0.363769		0.000657919		0.00234535		0.00321121		0.00168743		0.00255329		0.000865864							0.00239047	0.0035324	0.00214707	0.00247129	0.00379507	15	6.41176	0	0.155963	0	1	9	false	0	6	0
clust_1	ee7284bfca9a88936cf1e70506c81e08	Fungi_1	Basidiomycota_1	Microbotryomycetes_1	Sporidiobolales_1	Sporidiobolaceae_1	Sporobolomyces_1	Sporobolomyces patagonicus	0.00273865	0.998809	3.02632	0.0560129	0.00460124	0.998418	0.00527935	0.996865	3.02358	0.0630172	0.0018626	0.999113	0.0025407	0.999095	-3.02172	0.0589821	-3.02104	0.054215	0.000678105	0.99985						0.00179487	0.0035324	0.268917	0.00247129	0.00379507	2	2.8	0	0.357143	0	1	4	false	0	8	0
clust_1	8703c735a8ad6917b85413c0db206de9	Fungi_1	Ascomycota_1	Dothideomycetes_1	Pleosporales_1	Pleosporaceae_1	Alternaria_1		0.00355332	0.998809	0.00323387	0.999096	0.00527717	0.998418	3.02184	0.0506849	-0.00031945	0.999998	0.00172385	0.999113	3.01829	0.0554067	0.0020433	0.999509	3.01861	0.054215	3.01656	0.0433808						0.00179487	0.0035324	0.00214707	0.00247129	0.465237	26	1.66667	0	0.6	0	1	2	false	0	3	0
clust_1	c298622f6c16cee83cb0d5986c645a11	Fungi_1	Basidiomycota_1	Microbotryomycetes_1	Sporidiobolales_1	Sporidiobolaceae_1	Sporobolomyces_1	Sporobolomyces patagonicus	3.01559	0.0534559	0.00505645	0.999096	0.00635881	0.998418	0.0072536	0.996865	-3.01054	0.0630172	-3.00924	0.0565854	-3.00834	0.0554067	0.00130237	0.999509	0.00219715	0.999057	0.000894786	0.99985						0.00179487	0.42803	0.00214707	0.00247129	0.00379507	3	1	1	1	0	13	1	false	0	1	0
clust_1	c394b0b49c887355003a033040ae3ed2	Fungi_1	Basidiomycota_1	Microbotryomycetes_1	Sporidiobolales_1	Sporidiobolaceae_1	Sporobolomyces_1	Sporobolomyces patagonicus	3.01235	0.0534559	0.00324778	0.999096	0.00528987	0.998418	0.0062168	0.996865	-3.0091	0.0630172	-3.00706	0.0565854	-3.00614	0.0554067	0.0020421	0.999509	0.00296903	0.999057	0.000926931	0.99985						0.00179487	0.424434	0.00214707	0.00247129	0.00379507	1	5.01961	0	0.199219	0	1	9	false	0	11	0
clust_1	11505b824532ceb97396b46f4187a245	Fungi_1	Basidiomycota_1	Microbotryomycetes_1	Sporidiobolales_1	Sporidiobolaceae_1	Sporobolomyces_1	Sporobolomyces patagonicus	0.00409072	0.998809	0.00479612	0.999096	3.0151	0.0496009	0.0074019	0.996865	0.000705396	0.999998	3.01101	0.0565854	0.00331118	0.999095	3.01031	0.0589821	0.00260578	0.999057	-3.0077	0.0433808						0.00179487	0.0035324	0.00214707	0.2969	0.00379507	2	2.93333	0	0.340909	0	1	4	false	0	7	0
clust_1	ecae25f99188a30c2d400752e053417f	Fungi_1	Basidiomycota_1	Microbotryomycetes_1	Sporidiobolales_1	Sporidiobolaceae_1	Sporobolomyces_1	Sporobolomyces patagonicus	-2.89378	0.0758293	-2.8941	0.0794594	-2.89206	0.0759619	-2.89113	0.0803557	-0.000317921	0.999998	0.00172503	0.999113	0.00265209	0.999095	0.00204295	0.999509	0.00297001	0.999057	0.000927062	0.99985						0.180324	0.0035324	0.00214707	0.00247129	0.00379507	12	1.875	0	0.533333	0	1	2	false	0	8	0
clust_1	f24c1d55361ae602bfdff24a4745ef32	Fungi_1	Ascomycota_1	Dothideomycetes_1	Pleosporales_1	Pleosporaceae_1	Alternaria_1		2.53486	0.0854294	0.00487949	0.999096	0.00625019	0.998418	0.00713829	0.996865	-2.52998	0.0890223	-2.52861	0.0965017	-2.52772	0.0997936	0.00137071	0.999509	0.0022588	0.999057	0.000888094	0.99985						0.00179487	0.133469	0.00214707	0.00247129	0.00379507	3	1.92308	0	0.52	0	1	2	false	0	13	0
clust_1	0e7d3114a6f9ed1583e525b427ecb8fb	Fungi_1	Ascomycota_1	Dothideomycetes_1	Pleosporales_1	Pleosporaceae_1	Alternaria_1		0.00374314	0.998809	0.00348347	0.999096	0.00550322	0.998418	2.87507	0.0803557	-0.000259677	0.999998	0.00176007	0.999113	2.87133	0.0845069	0.00201975	0.999509	2.87159	0.0849151	2.86957	0.0693989						0.00179487	0.0035324	0.00214707	0.00247129	0.347664	26	1.66667	0	0.6	0	1	2	false	0	3	0
clust_1	522af15c3b256cd7235da85ac0ae22cc	Fungi_1	Basidiomycota_1	Microbotryomycetes_1	Sporidiobolales_1	Sporidiobolaceae_1	Sporobolomyces_1		0.00478386	0.998809	0.00526154	0.999096	2.8746	0.0759619	0.00747727	0.996865	0.000477686	0.999998	2.86982	0.0803885	0.00269341	0.999095	2.86934	0.0797333	0.00221573	0.999057	-2.86713	0.0693989						0.00179487	0.0035324	0.00214707	0.226354	0.00379507	23	2.22222	0.416667	0.45	0	3	3	false	0	1.33333	0
clust_1	48ff99a9adfb916db8c8d23f3444ea3f	Fungi_1	Basidiomycota_1	Exobasidiomycetes_1	Golubeviales_1	Golubeviaceae_1	Golubevia_1	Golubevia pallescens	-3.79446	0.0124655	-3.7937	0.0124968	-3.79211	0.0122102	-3.79089	0.00960144	0.000756186	0.999998	0.00235397	0.999113	0.00356865	0.999095	0.00159778	0.999509	0.00281246	0.999057	0.00121468	0.99985						0.11086	0.0035324	0.00214707	0.00247129	0.00379507	30	3.92157	0.269804	0.255	0.333333	3	6	false	0	6	0
clust_1	b5a0dbfb967cdbdcd272478edd227e4b	Fungi_1	Ascomycota_1	Dothideomycetes_1	Pleosporales_1	Phaeosphaeriaceae_1	Setophaeosphaeria_1	Setophaeosphaeria badalingensis	2.72403	0.0771476	0.00379299	0.999096	0.00470045	0.998418	0.00539476	0.996865	-2.72024	0.0850798	-2.71933	0.0890739	-2.71864	0.0924898	0.000907463	0.999509	0.00160177	0.999057	0.000694311	0.99985						0.00179487	0.21391	0.00214707	0.00247129	0.00379507	10	2	0	0.5	0	1	3	false	0	10	0
clust_1	160f97309dcce39b934c3e061c5f5c61	Fungi_1	Basidiomycota_1	Microbotryomycetes_1	Sporidiobolales_1	Sporidiobolaceae_1	Sporobolomyces_1	Sporobolomyces patagonicus	-2.86279	0.0758293	-2.86146	0.0794594	-2.85953	0.0759619	-2.85864	0.0803557	0.00133852	0.999998	0.00326402	0.999113	0.00415264	0.999095	0.0019255	0.999509	0.00281412	0.999057	0.00088862	0.99985						0.162944	0.0035324	0.00214707	0.00247129	0.00379507	11	1.88889	0	0.529412	0	1	2	false	0	9	0
clust_1	51912fe0924ba635fb675a7d56a759d7	Fungi_1	Basidiomycota_1	Microbotryomycetes_1	Sporidiobolales_1	Sporidiobolaceae_1	Sporobolomyces_1		2.85986	0.0758293	0.00532595	0.999096	0.00665213	0.998418	0.00754443	0.996865	-2.85453	0.0850798	-2.8532	0.0803885	-2.85231	0.0845069	0.00132619	0.999509	0.00221848	0.999057	0.000892292	0.99985						0.00179487	0.311029	0.00214707	0.00247129	0.00379507	3	1.92308	0	0.52	0	1	2	false	0	13	0
clust_1	c85048df53b98f428cb5ade0ab22f008	Fungi_1	Basidiomycota_1	Microbotryomycetes_1	Sporidiobolales_1	Sporidiobolaceae_1	Sporobolomyces_1		0.00276987	0.998809	0.00407664	0.999096	2.86022	0.0759619	0.00687521	0.996865	0.00130677	0.999998	2.85745	0.0803885	0.00410534	0.999095	2.85614	0.0797333	0.00279857	0.999057	-2.85334	0.0693989						0.00179487	0.0035324	0.00214707	0.21692	0.00379507	6	1.88889	0	0.529412	0	1	2	false	0	9	0
clust_1	d1aa920f296694716943d6f4d8860e24	Fungi_1	Ascomycota_1	Dothideomycetes_1	Pleosporales_1	Pleosporaceae_1	Alternaria_1		0.00439721	0.998809	2.85905	0.0794594	0.00729133	0.998418	0.00769892	0.996865	2.85465	0.0850798	0.00289412	0.999113	0.00330171	0.999095	-2.85176	0.0797333	-2.85135	0.0849151	0.000407591	0.99985						0.00179487	0.0035324	0.188376	0.00247129	0.00379507	27	1.57143	0.52381	0.636364	0	3	2	false	0	2.33333	0
clust_1	cae3ec1a1e0eddd085ee33b7c5bbc583	Fungi_1	Ascomycota_1	Sordariomycetes_1	Diaporthales_1	Diaporthaceae_1	Diaporthe_1		2.85397	0.0758293	0.00547461	0.999096	0.00680499	0.998418	0.00769685	0.996865	-2.84849	0.0850798	-2.84716	0.0803885	-2.84627	0.0845069	0.00133038	0.999509	0.00222223	0.999057	0.000891855	0.99985						0.00179487	0.305149	0.00214707	0.00247129	0.00379507	3	1.92308	0	0.52	0	1	2	false	0	13	0
clust_1	2bad5b23e62d24a0b23911515e3fce58	Fungi_1	Ascomycota_1	Dothideomycetes_1	Pleosporales_1	Pleosporaceae_1	Alternaria_1		0.00465234	0.998809	2.84497	0.0794594	0.00757277	0.998418	0.00795974	0.996865	2.84032	0.0850798	0.00292043	0.999113	0.0033074	0.999095	-2.83739	0.0797333	-2.83701	0.0849151	0.000386967	0.99985						0.00179487	0.0035324	0.180497	0.00247129	0.00379507	19	2.14286	0	0.466667	0	1	3	false	0	5	0
clust_1	55e8dd0f17c4b832987810c6cac0fb01	Fungi_1	Basidiomycota_1	Microbotryomycetes_1	Sporidiobolales_1	Sporidiobolaceae_1	Sporobolomyces_1	Sporobolomyces patagonicus	0.00408988	0.998809	0.00380514	0.999096	2.84437	0.0759619	0.00675993	0.996865	-0.000284735	0.999998	2.84028	0.0803885	0.00267005	0.999095	2.84057	0.0797333	0.00295478	0.999057	-2.83761	0.0693989						0.00179487	0.0035324	0.00214707	0.206694	0.00379507	9	1.88889	0	0.529412	0	1	2	false	0	9	0
clust_1	96da46ebb963b6f975e4dd75547434c8	Fungi_1	Basidiomycota_1	Microbotryomycetes_1	Sporidiobolales_1	Sporidiobolaceae_1	Sporobolomyces_1	Sporobolomyces patagonicus	-2.83471	0.0758293	-2.83338	0.0794594	-2.83146	0.0759619	-2.83057	0.0803557	0.00133308	0.999998	0.00325582	0.999113	0.0041441	0.999095	0.00192273	0.999509	0.00281101	0.999057	0.000888279	0.99985						0.146201	0.0035324	0.00214707	0.00247129	0.00379507	11	1.88889	0	0.529412	0	1	2	false	0	9	0
clust_1	a748533ba28c95c849923e3ff57e823a	Fungi_1	Basidiomycota_1	Agaricomycetes_1	Cantharellales_1	Ceratobasidiaceae_1	Ceratobasidium_1		2.82738	0.0758293	0.00450046	0.999096	0.00671409	0.998418	0.00710333	0.996865	-2.82288	0.0850798	-2.82066	0.0803885	-2.82027	0.0845069	0.00221363	0.999509	0.00260287	0.999057	0.00038924	0.99985						0.00179487	0.283447	0.00214707	0.00247129	0.00379507	7	1.88889	0	0.529412	0	1	2	false	0	9	0
clust_1	514ff39a84d58548da65d86f280fe57e	Fungi_1	Basidiomycota_1	Microbotryomycetes_1	Sporidiobolales_1	Sporidiobolaceae_1	Sporobolomyces_1	Sporobolomyces patagonicus	2.81648	0.0758293	0.0029946	0.999096	0.00502612	0.998418	0.00595117	0.996865	-2.81348	0.0850798	-2.81145	0.0803885	-2.81053	0.0845069	0.00203152	0.999509	0.00295657	0.999057	0.000925052	0.99985						0.00179487	0.274741	0.00214707	0.00247129	0.00379507	1	5.01961	0	0.199219	0	1	9	false	0	11	0
clust_1	41eb09ef5818ea9a7a7100ed60b31799	Fungi_1	Basidiomycota_1	Microbotryomycetes_1	Sporidiobolales_1	Sporidiobolaceae_1	Sporobolomyces_1	Sporobolomyces patagonicus	2.80916	0.0758293	0.00474189	0.999096	0.00605721	0.998418	0.00695079	0.996865	-2.80442	0.0850798	-2.8031	0.0803885	-2.80221	0.0845069	0.00131532	0.999509	0.00220889	0.999057	0.000893578	0.99985						0.00179487	0.268696	0.00214707	0.00247129	0.00379507	3	1.92308	0	0.52	0	1	2	false	0	13	0
clust_1	6f9fd9629404e1bf8c6b426e906f369e	Fungi_1	Ascomycota_1	Dothideomycetes_1	Dothideales_1	Aureobasidiaceae_1			-2.8011	0.0758293	-2.79978	0.0794594	-2.79786	0.0759619	-2.79697	0.0803557	0.00132283	0.999998	0.00324156	0.999113	0.0041294	0.999095	0.00191873	0.999509	0.00280657	0.999057	0.000887844	0.99985						0.135737	0.0035324	0.00214707	0.00247129	0.00379507	11	1.88889	0	0.529412	0	1	2	false	0	9	0
clust_1	7ac397be5ff6e13470ef4bd708d844b5	Fungi_1	Basidiomycota_1	Microbotryomycetes_1	Sporidiobolales_1	Sporidiobolaceae_1	Sporobolomyces_1		0.00247641	0.998809	2.80479	0.0794594	0.00486335	0.998418	0.00623717	0.996865	2.80232	0.0850798	0.00238694	0.999113	0.00376076	0.999095	-2.79993	0.0797333	-2.79856	0.0849151	0.00137382	0.99985						0.00179487	0.0035324	0.16159	0.00247129	0.00379507	14	1	1	1	0	6	1	false	0	1	0
clust_1	6eb8f17718775d29e2838afd612d992e	Fungi_1	Basidiomycota_1	Tremellomycetes_1	Filobasidiales_1	Filobasidiaceae_1	Filobasidium_1	Filobasidium floriforme	0.00327294	0.998809	2.79987	0.0794594	0.00502868	0.998418	0.0059523	0.996865	2.7966	0.0850798	0.00175574	0.999113	0.00267937	0.999095	-2.79485	0.0797333	-2.79392	0.0849151	0.000923625	0.99985						0.00179487	0.0035324	0.159082	0.00247129	0.00379507	16	2.44444	0	0.409091	0	1	4	false	0	6	0
clust_1	92137596ccf292ebf005f894348de170	Fungi_1	Basidiomycota_1	Microbotryomycetes_1	Sporidiobolales_1	Sporidiobolaceae_1	Sporobolomyces_1	Sporobolomyces patagonicus	2.81756	0.0758293	0.00378493	0.999096	0.00466763	0.998418	0.00535647	0.996865	-2.81378	0.0850798	-2.81289	0.0803885	-2.8122	0.0845069	0.000882698	0.999509	0.00157154	0.999057	0.000688846	0.99985						0.00179487	0.257396	0.00214707	0.00247129	0.00379507	10	2	0	0.5	0	1	3	false	0	10	0
clust_1	d2b7a0e7e88ae8b922eff38d21f14047	Fungi_1	Basidiomycota_1	Tremellomycetes_1	Filobasidiales_1	Filobasidiaceae_1	Filobasidium_1	Filobasidium floriforme	0.00356601	0.998809	0.00330541	0.999096	2.81973	0.0759619	0.00624922	0.996865	-0.000260596	0.999998	2.81616	0.0803885	0.00268321	0.999095	2.81642	0.0797333	0.0029438	0.999057	-2.81348	0.0693989						0.00179487	0.0035324	0.00214707	0.180343	0.00379507	9	1.88889	0	0.529412	0	1	2	false	0	9	0
clust_1	4af7cd0faf1501ef959722945106a444	Fungi_1	Basidiomycota_1	Microbotryomycetes_1	Sporidiobolales_1	Sporidiobolaceae_1	Sporobolomyces_1	Sporobolomyces patagonicus	0.00356591	0.998809	0.00330576	0.999096	2.81907	0.0759619	0.00624936	0.996865	-0.00026015	0.999998	2.8155	0.0803885	0.00268345	0.999095	2.81576	0.0797333	0.0029436	0.999057	-2.81282	0.0693989						0.00179487	0.0035324	0.00214707	0.179931	0.00379507	9	1.88889	0	0.529412	0	1	2	false	0	9	0
clust_1	a0146c900a9f73ca9c0b055d86e0d4cb	Fungi_1	Ascomycota_1	Dothideomycetes_1	Dothideales_1	Aureobasidiaceae_1			0.00277697	0.998809	2.78305	0.0794594	0.0046669	0.998418	0.00535563	0.996865	2.78027	0.0850798	0.00188993	0.999113	0.00257866	0.999095	-2.77838	0.0799344	-2.7777	0.0849151	0.000688731	0.99985						0.00179487	0.0035324	0.152651	0.00247129	0.00379507	2	2.8	0	0.357143	0	1	4	false	0	8	0
clust_1	9f03c5f2c97b9dfa7d476027df5e9ad8	Fungi_1	Ascomycota_1	Dothideomycetes_1	Venturiales_1	Venturiaceae_1	Cylindrosympodium_1		2.72525	0.0771476	0.00379286	0.999096	0.00469992	0.998418	0.00539415	0.996865	-2.72146	0.0850798	-2.72055	0.0890739	-2.71985	0.0924898	0.000907065	0.999509	0.00160129	0.999057	0.000694223	0.99985						0.00179487	0.214497	0.00214707	0.00247129	0.00379507	10	2	0	0.5	0	1	3	false	0	10	0
clust_1	9897f8e9e27b8a1ccf164e8506ab4d50	Fungi_1	Ascomycota_1	Dothideomycetes_1	Dothideales_1	Aureobasidiaceae_1			-2.74954	0.0771476	-2.74877	0.0794594	-2.74715	0.0803524	-2.7458	0.0849639	0.000770759	0.999998	0.0023846	0.999113	0.0037375	0.999095	0.00161384	0.999509	0.00296674	0.999057	0.0013529	0.99985						0.117757	0.0035324	0.00214707	0.00247129	0.00379507	4	4.23529	0	0.236111	0	1	6	false	0	13	0
clust_1	ff29417d2d04b0aa136394d0a7d73f6c	Fungi_1	Ascomycota_1	Dothideomycetes_1	Capnodiales_1	Mycosphaerellaceae_1	Mycosphaerella_1	Mycosphaerella tassiana	0.00430853	0.998809	2.75242	0.0794594	0.0072024	0.998418	0.00761064	0.996865	2.74811	0.0850798	0.00289386	0.999113	0.00330211	0.999095	-2.74522	0.0805972	-2.74481	0.0850721	0.000408243	0.99985						0.00179487	0.0035324	0.138954	0.00247129	0.00379507	19	2.14286	0	0.466667	0	1	3	false	0	5	0
clust_1	eb4624da39c6eff954f3ecfbbe382538	Fungi_1	Basidiomycota_1	Tremellomycetes_1	Filobasidiales_1	Filobasidiaceae_1	Filobasidium_1	Filobasidium floriforme	0.00381284	0.998809	2.75014	0.0794594	0.00558447	0.998418	0.00650632	0.996865	2.74632	0.0850798	0.00177162	0.999113	0.00269348	0.999095	-2.74455	0.0805972	-2.74363	0.0850721	0.000921853	0.99985						0.00179487	0.0035324	0.138301	0.00247129	0.00379507	16	2.44444	0	0.409091	0	1	4	false	0	6	0
clust_1	76523fbc70ab0647a15470bb35bfc426	Fungi_1	Basidiomycota_1	Exobasidiomycetes_1	Golubeviales_1	Golubeviaceae_1	Golubevia_1	Golubevia pallescens	-2.71971	0.0771476	-2.71894	0.0794594	-2.71732	0.0809252	-2.71597	0.0853424	0.000770188	0.999998	0.00238425	0.999113	0.00373416	0.999095	0.00161406	0.999509	0.00296397	0.999057	0.00134991	0.99985						0.10909	0.0035324	0.00214707	0.00247129	0.00379507	4	4.23529	0	0.236111	0	1	6	false	0	13	0
clust_1	4c6a740bd6cf8e7fa84e5e9f9a9209a9	Fungi_1	Basidiomycota_1	Tremellomycetes_1	Tremellales_1	Kwoniella_1	Kwoniella pini		-2.60476	0.0785477	-2.60379	0.0794594	-2.60283	0.0844088	-2.60212	0.0917163	0.000974936	0.999998	0.00193276	0.999113	0.00263817	0.999095	0.000957826	0.999509	0.00166324	0.999057	0.00070541	0.99985						0.0813073	0.0035324	0.00214707	0.00247129	0.00379507	15	6.41176	0	0.155963	0	1	9	false	0	6	0
clust_1	303c7eba4619dbf5fc18fd00e6ec8ab2	Fungi_1	Ascomycota_1	Dothideomycetes_1	Dothideales_1	Aureobasidiaceae_1			-2.55485	0.118444	-0.129242	0.999096	-2.55298	0.131276	-2.55156	0.145365	2.42561	0.14344	0.00187345	0.999113	0.00329256	0.999095	-2.42374	0.155176	-2.42232	0.160504	0.00141911	0.99985						0.0573849	0.0035324	0.0504333	0.00247129	0.00379507	1	3.05882	0.494118	0.326923	0	2	5	false	0	11	0
clust_1	e4c88654078e599f1854437749bd6cc7	Fungi_1	Ascomycota_1	Dothideomycetes_1	Pleosporales_1	Pleosporaceae_1	Alternaria_1		-2.67334	0.0785477	-2.67235	0.0794594	-2.67142	0.0844088	-2.67073	0.0883709	0.000988016	0.999998	0.00191571	0.999113	0.00261448	0.999095	0.000927692	0.999509	0.00162646	0.999057	0.000698769	0.99985						0.0961973	0.0035324	0.00214707	0.00247129	0.00379507	15	6.41176	0	0.155963	0	1	9	false	0	6	0
clust_1	abb523f37927cbdac6100894599d2c42	Fungi_1	Basidiomycota_1	Microbotryomycetes_1	Sporidiobolales_1	Sporidiobolaceae_1	Sporobolomyces_1	Sporobolomyces patagonicus	2.68183	0.0785477	0.00566797	0.999096	0.00701102	0.998418	0.00790184	0.996865	-2.67616	0.0850798	-2.67482	0.0942288	-2.67393	0.0943171	0.00134305	0.999509	0.00223387	0.999057	0.000890818	0.99985						0.00179487	0.189912	0.00214707	0.00247129	0.00379507	3	1.92308	0	0.52	0	1	2	false	0	13	0
clust_1	5eb3ee2c68121f608cc082fd7cccad4d	Fungi_1	Ascomycota_1	Dothideomycetes_1	Pleosporales_1	Pleosporaceae_1	Alternaria_1		0.00360776	0.998809	0.00459523	0.999096	0.00552417	0.998418	2.68004	0.0883709	0.00098747	0.999998	0.00191642	0.999113	2.67643	0.0943171	0.000928945	0.999509	2.67544	0.0897315	2.67451	0.0878763						0.00179487	0.0035324	0.00214707	0.00247129	0.202579	18	2.5	0	0.4	0	1	4	false	0	5	0
clust_1	e8d9fe5c6cc4339ee436176410a6ac4f	Fungi_1	Basidiomycota_1	Tremellomycetes_1	Tremellales_1	Aspergillaceae_1	Aspergillus_1		0.00344532		0.00410653		0.00583638		1.70366		0.000661213		0.00239106		1.70021		0.00172985		1.69955		1.69782							0.00179487	0.0035324	0.00214707	0.00247129	0.0177175	24	1.75	0.535714	0.571429	0	2	2	false	0	4	0
clust_1	0bfcd293f57a62adb4a6e1f8b2e88351	Fungi_1	Basidiomycota_1	Ustilaginomycetes_1	Ustilaginales_1	Ustilaginaceae_1	Anthracocystis_1		0.00255	0.998809	2.65489	0.0794594	0.00571888	0.998418	0.00660448	0.996865	2.65234	0.0850798	0.00316888	0.999113	0.00405448	0.999095	-2.64918	0.085182	-2.64829	0.0897315	0.000885598	0.99985						0.00179487	0.0035324	0.108479	0.00247129	0.00379507	21	1.66667	0	0.6	0	1	2	false	0	3	0
clust_1	5924cfa08586f3589921c53aa142d526	Fungi_1	Basidiomycota_1	Microbotryomycetes_1	Sporidiobolales_1	Sporidiobolaceae_1	Sporobolomyces_1	Sporobolomyces patagonicus	0.00282626	0.998809	2.63326	0.0794594	0.00520754	0.998418	0.00653092	0.996865	2.63043	0.0850798	0.00238128	0.999113	0.00370466	0.999095	-2.62805	0.085182	-2.62673	0.0897315	0.00132338	0.99985						0.00179487	0.0035324	0.102829	0.00247129	0.00379507	14	1.83333	0	0.545455	0	1	2	false	0	6	0
clust_1	780f661000e36d54d7f83f0f2abdf6af	Fungi_1	Basidiomycota_1	Microbotryomycetes_1	Sporidiobolales_1	Sporidiobolaceae_1	Sporobolomyces_1	Sporobolomyces patagonicus	0.0028289	0.998809	2.6281	0.0794594	0.00475749	0.998418	0.00546128	0.996865	2.62528	0.0850798	0.0019286	0.999113	0.00263239	0.999095	-2.62335	0.085182	-2.62264	0.0897315	0.000703792	0.99985						0.00179487	0.0035324	0.101294	0.00247129	0.00379507	2	2.8	0	0.357143	0	1	4	false	0	8	0
clust_1	1be9f0d4d6393a8206b901475e14131e	Fungi_1	Basidiomycota_1	Microbotryomycetes_1	Sporidiobolales_1	Sporidiobolaceae_1	Sporobolomyces_1	Sporobolomyces patagonicus	-2.61867	0.0785477	-2.6179	0.0794594	-2.61628	0.0844088	-2.61496	0.0917163	0.00076428	0.999998	0.00238102	0.999113	0.00370207	0.999095	0.00161674	0.999509	0.00293779	0.999057	0.00132105	0.99985						0.0842832	0.0035324	0.00214707	0.00247129	0.00379507	4	4.23529	0	0.236111	0	1	6	false	0	13	0
clust_1	d30c82846645e5a10025f1d5a8485893	Fungi_1	Ascomycota_1	Dothideomycetes_1	Pleosporales_1	Pleosporaceae_1	Alternaria_1		-2.61086	0.0785477	-2.61103	0.0794594	-2.60905	0.0844088	-2.60813	0.0917163	-0.0001739	0.999998	0.00181306	0.999113	0.00273028	0.999095	0.00198696	0.999509	0.00290418	0.999057	0.000917225	0.99985						0.0827004	0.0035324	0.00214707	0.00247129	0.00379507	12	1.875	0	0.533333	0	1	2	false	0	8	0
clust_1	33b11ca6ab7ebe34651a2dfeeceb8aa5	Fungi_1	Ascomycota_1	Dothideomycetes_1	Dothideales_1	Aureobasidiaceae_1			2.61835	0.0785477	0.00359623	0.999096	0.00521325	0.998418	0.00653125	0.996865	-2.61475	0.0850798	-2.61314	0.0965017	-2.61182	0.0997936	0.00161702	0.999509	0.00293502	0.999057	0.001318	0.99985						0.00179487	0.162176	0.00214707	0.00247129	0.00379507	25	1.66667	0	0.6	0	1	2	false	0	3	0
clust_1	b2b413cecaf95547bd2a040d18975d82	Fungi_1	Basidiomycota_1	Microbotryomycetes_1	Sporidiobolales_1	Sporidiobolaceae_1	Sporobolomyces_1		-2.60746	0.0785477	-2.6062	0.0794594	-2.60431	0.0844088	-2.60342	0.0917163	0.00125562	0.999998	0.00314769	0.999113	0.00403263	0.999095	0.00189207	0.999509	0.00277701	0.999057	0.000884942	0.99985						0.0819208	0.0035324	0.00214707	0.00247129	0.00379507	11	1.88889	0	0.529412	0	1	2	false	0	9	0
clust_1	994c3b57cf52e864834c9b20fd083afe	Fungi_1	Basidiomycota_1	Cystobasidiomycetes_1	Erythrobasidiales_1	Erythrobasidiaceae_1	Erythrobasidium_1		0.00283637	0.998809	2.60587	0.0794594	0.00477053	0.998418	0.00547649	0.996865	2.60304	0.0850798	0.00193416	0.999113	0.00264011	0.999095	-2.6011	0.085182	-2.6004	0.0897315	0.000705958	0.99985						0.00179487	0.0035324	0.0959447	0.00247129	0.00379507	2	2.8	0	0.357143	0	1	4	false	0	8	0
clust_1	bc04da0b77a41f9e5018c7653c49ec31	Fungi_1	Basidiomycota_1	Microbotryomycetes_1	Sporidiobolales_1	Sporidiobolaceae_1	Sporobolomyces_1	Sporobolomyces patagonicus	2.6053	0.0785477	0.00338111	0.999096	0.00536456	0.998418	0.00628117	0.996865	-2.60192	0.0850798	-2.59994	0.0965017	-2.59902	0.0997936	0.00198345	0.999509	0.00290007	0.999057	0.000916613	0.99985						0.00179487	0.156748	0.00214707	0.00247129	0.00379507	1	5.01961	0	0.199219	0	1	9	false	0	11	0
clust_1	ff19e23241a3e16fa3fab6e718ce3012	Fungi_1	Ascomycota_1	Dothideomycetes_1	Dothideales_1	Aureobasidiaceae_1			0.00283729	0.998809	2.60513	0.0794594	0.00521752	0.998418	0.0065315	0.996865	2.60229	0.0850798	0.00238023	0.999113	0.00369421	0.999095	-2.59991	0.085182	-2.5986	0.0897315	0.00131398	0.99985						0.00179487	0.0035324	0.0953049	0.00247129	0.00379507	14	1.83333	0	0.545455	0	1	2	false	0	6	0
clust_1	173a4c3850b8fe86e33737a877b4f6c1	Fungi_1	Ascomycota_1	Eurotiomycetes_1	Chaetothyriales_1	Strelitziana_1	Strelitziana albiziae		0.00441652	0.998809	2.59632	0.0794594	0.00627281	0.998418	0.00716207	0.996865	2.5919	0.0850798	0.00185629	0.999113	0.00274555	0.999095	-2.59004	0.085182	-2.58915	0.0897315	0.00088926	0.99985						0.00179487	0.0035324	0.093712	0.00247129	0.00379507	22	4.7451	0	0.210744	0	1	8	false	0	4	0
clust_1	b9346bc8bc9a11c0bbba6c94f6250b05	Fungi_1	Ascomycota_1	Dothideomycetes_1	Dothideales_1	Aureobasidiaceae_1			2.60082	0.0785477	0.00469209	0.999096	0.00683812	0.998418	0.00728475	0.996865	-2.59613	0.0850798	-2.59398	0.0965017	-2.59353	0.0997936	0.00214604	0.999509	0.00259266	0.999057	0.000446623	0.99985						0.00179487	0.15616	0.00214707	0.00247129	0.00379507	7	1.88889	0	0.529412	0	1	2	false	0	9	0
clust_1	9f8c9060fb5a3860071bffaef2634769	Fungi_1	Basidiomycota_1	Malasseziomycetes_1	Malasseziales_1	Malasseziaceae_1	Malassezia_1	Malassezia globosa	0.00257929	0.998809	0.00382863	0.999096	2.59884	0.0844088	0.00660288	0.996865	0.00124934	0.999998	2.59626	0.0965017	0.00402358	0.999095	2.59501	0.085182	0.00277425	0.999057	-2.59223	0.0965155						0.00179487	0.0035324	0.00214707	0.108255	0.00379507	6	1.88889	0	0.529412	0	1	2	false	0	9	0
clust_1	d75e6687983a1181ac7766e8578dddd8	Fungi_1	Basidiomycota_1	Microbotryomycetes_1	Sporidiobolales_1	Sporidiobolaceae_1	Sporobolomyces_1	Sporobolomyces patagonicus	0.00283885	0.998809	0.00360141	0.999096	2.60215	0.0844088	0.00653157	0.996865	0.000762559	0.999998	2.59931	0.0965017	0.00369272	0.999095	2.59855	0.085182	0.00293016	0.999057	-2.59562	0.0965155						0.00179487	0.0035324	0.00214707	0.108482	0.00379507	29	1	1	1	0	2	1	false	0	1	0
clust_1	7fa6158c54224aa4d721e584fbe527c6	Fungi_1	Basidiomycota_1	Tremellomycetes_1	Filobasidiales_1	Filobasidiaceae_1	Filobasidium_1	Filobasidium floriforme	0.00354532	0.998809	2.5949	0.0794594	0.00536588	0.998418	0.00628227	0.996865	2.59136	0.0850798	0.00182056	0.999113	0.00273695	0.999095	-2.58954	0.085182	-2.58862	0.0897315	0.000916391	0.99985						0.00179487	0.0035324	0.0935134	0.00247129	0.00379507	16	2.44444	0	0.409091	0	1	4	false	0	6	0
clust_1	c074ed6aa619ee84de9262e2be470c8a	Fungi_1	Ascomycota_1	Dothideomycetes_1	Pleosporales_1	Phaeosphaeriaceae_1	Neosetophoma_1		0.00260535	0.998809	0.0038356	0.999096	0.00571761	0.998418	2.54875	0.0988303	0.00123025	0.999998	0.00311226	0.999113	2.54615	0.0997936	0.00188201	0.999509	2.54492	0.0928368	2.54304	0.097579						0.00179487	0.0035324	0.00214707	0.00247129	0.147262	5	1.88889	0	0.529412	0	1	2	false	0	9	0
clust_1	f461784f14d1bea46065d0a5175e7572	Fungi_1	Basidiomycota_1	Microbotryomycetes_1	Sporidiobolales_1	Sporidiobolaceae_1	Sporobolomyces_1	Sporobolomyces patagonicus	0.00353964	0.998809	0.00340505	0.999096	2.54656	0.0908879	0.00629127	0.996865	-0.000134598	0.999998	2.54302	0.0965017	0.00275162	0.999095	2.54315	0.090294	0.00288622	0.999057	-2.54027	0.097579						0.00179487	0.0035324	0.00214707	0.0955243	0.00379507	9	1.88889	0	0.529412	0	1	2	false	0	9	0
clust_1	ecb51e2f00b8037d8a1971ae0ce54663	Fungi_1	Ascomycota_1	Sordariomycetes_1	Xylariales_1	Microdochiaceae_1	Microdochium_1	Microdochium seminicola	-2.53307	0.0854294	-2.5332	0.0874596	-2.53123	0.0908879	-2.53031	0.100611	-0.00013221	0.999998	0.00183855	0.999113	0.00275292	0.999095	0.00197076	0.999509	0.00288513	0.999057	0.000914378	0.99985						0.0686688	0.0035324	0.00214707	0.00247129	0.00379507	12	1.875	0	0.533333	0	1	2	false	0	8	0
clust_1	c5ebdf14ab5fc9ce5a2832af7139df83	Fungi_1	Ascomycota_1	Dothideomycetes_1	Dothideales_1	Aureobasidiaceae_1			0.00396139	0.998809	2.52461	0.0874596	0.00678172	0.998418	0.00724877	0.996865	2.52065	0.0890223	0.00282033	0.999113	0.00328737	0.999095	-2.51783	0.090294	-2.51736	0.095787	0.000467047	0.99985						0.00179487	0.0035324	0.0791455	0.00247129	0.00379507	27	2.42857	0	0.411765	0	1	3	false	0	3	0
clust_1	1f57d59659b817df2e16be4d084b3d53	Fungi_1	Ascomycota_1	Dothideomycetes_1	Dothideales_1	Aureobasidiaceae_1			2.52437	0.0854294	0.00465837	0.999096	0.00677932	0.998418	0.00724724	0.996865	-2.51971	0.0890223	-2.51759	0.0965017	-2.51713	0.0997936	0.00212095	0.999509	0.00258887	0.999057	0.000467911	0.99985						0.00179487	0.129641	0.00214707	0.00247129	0.00379507	7	1.88889	0	0.529412	0	1	2	false	0	9	0
clust_1	58c9a74da71a4d7d313cc1517e2b1105	Fungi_1	Basidiomycota_1	Microbotryomycetes_1	Sporidiobolales_1	Sporidiobolaceae_1	Sporobolomyces_1	Sporobolomyces patagonicus	0.00262007	0.998809	0.00383953	0.999096	2.51925	0.0908879	0.00660065	0.996865	0.00121946	0.999998	2.51663	0.0965017	0.00398058	0.999095	2.51541	0.090294	0.00276112	0.999057	-2.51265	0.097579						0.00179487	0.0035324	0.00214707	0.0897325	0.00379507	6	1.88889	0	0.529412	0	1	2	false	0	9	0
clust_1	42b10d65d4e98bce816e7d7ddbcd4e74	Fungi_1	Basidiomycota_1	Microbotryomycetes_1	Sporidiobolales_1	Sporidiobolaceae_1	Sporobolomyces_1		0.00286756	0.998809	0.00362511	0.999096	2.51808	0.0908879	0.00653308	0.996865	0.000757553	0.999998	2.51522	0.0965017	0.00366552	0.999095	2.51446	0.090294	0.00290797	0.999057	-2.51155	0.097579						0.00179487	0.0035324	0.00214707	0.0890946	0.00379507	29	1.5	0	0.666667	0	1	2	false	0	2	0
clust_1	b511463ba750666b4c81d0ff4f91e714	Fungi_1	Ascomycota_1	Dothideomycetes_1	Dothideales_1	Aureobasidiaceae_1			2.50251	0.0865408	0.00342455	0.999096	0.00538664	0.998418	0.0062995	0.996865	-2.49909	0.0899532	-2.49713	0.0975751	-2.49621	0.100556	0.00196209	0.999509	0.00287495	0.999057	0.000912861	0.99985						0.00179487	0.123287	0.00214707	0.00247129	0.00379507	1	5.01961	0	0.199219	0	1	9	false	0	11	0
clust_1	7a806901cec097ba09d5e830e24192ad	Fungi_1	Ascomycota_1	Dothideomycetes_1	Dothideales_1	Aureobasidiaceae_1			0.00287835	0.998809	2.48366	0.0919453	0.00484371	0.998418	0.00556181	0.996865	2.48078	0.0911012	0.00196535	0.999113	0.00268346	0.999095	-2.47882	0.0934089	-2.4781	0.0994185	0.000718107	0.99985						0.00179487	0.0035324	0.0720495	0.00247129	0.00379507	2	2.8	0	0.357143	0	1	4	false	0	8	0
clust_1	ac6b47681a30e655035795a046f20125	Fungi_1	Ascomycota_1	Dothideomycetes_1	Capnodiales_1	Mycosphaerellaceae_1	Mycosphaerella_1	Mycosphaerella tassiana	0.00353203	0.998809	0.00343369	0.999096	2.47963	0.0959485	0.00630334	0.996865	-9.83494e-05	0.999998	2.4761	0.0994499	0.00277131	0.999095	2.47619	0.0934089	0.00286966	0.999057	-2.47332	0.1022						0.00179487	0.0035324	0.00214707	0.0819369	0.00379507	9	1.88889	0	0.529412	0	1	2	false	0	9	0
clust_1	3d90478a2760e5c1e9271b834709fb88	Fungi_1	Basidiomycota_1	Exobasidiomycetes_1	Entylomatales_1	Entylomataceae_1	Entyloma_1		-2.4549	0.0917697	-2.4537	0.0919453	-2.45183	0.0991369	-2.45095	0.113332	0.00119823	0.999998	0.00306757	0.999113	0.00395004	0.999095	0.00186934	0.999509	0.00275181	0.999057	0.000882469	0.99985						0.0574047	0.0035324	0.00214707	0.00247129	0.00379507	11	1.88889	0	0.529412	0	1	2	false	0	9	0
clust_1	7c77ca82051478eb20e280f3ffb3ed67	Fungi_1	Basidiomycota_1	Microbotryomycetes_1	Sporidiobolales_1	Sporidiobolaceae_1	Sporobolomyces_1		2.45954	0.0917697	0.00463246	0.999096	0.00673414	0.998418	0.00721841	0.996865	-2.4549	0.0911012	-2.4528	0.102053	-2.45232	0.106729	0.00210168	0.999509	0.00258595	0.999057	0.000484274							0.00179487	0.112552	0.00214707	0.00247129	0.00379507	7	1.88889	0	0.529412	0	1	2	false	0	9	0
clust_1	78f18936796bbdc68fa6953fcf41d8b3	Fungi_1	Basidiomycota_1	Microbotryomycetes_1	Sporidiobolales_1	Sporidiobolaceae_1	Sporobolomyces_1		-2.44535	0.0917932	-2.44415	0.0919453	-2.44228	0.0991369	-2.4414	0.113332	0.00119465	0.999998	0.00306257	0.999113	0.00394489	0.999095	0.00186792	0.999509	0.00275024	0.999057	0.000882315							0.0562088	0.0035324	0.00214707	0.00247129	0.00379507	11	1.88889	0	0.529412	0	1	2	false	0	9	0
clust_1	ec34094280849dadd371dd6c861311a8	Fungi_1	Ascomycota_1	Dothideomycetes_1	Dothideales_1	Aureobasidiaceae_1			-2.43759	0.0917932	-2.43684	0.0919453	-2.43521	0.0991369	-2.43395	0.113332	0.000753401	0.999998	0.00237508	0.999113	0.00364298	0.999095	0.00162168	0.999509	0.00288958	0.999057	0.0012679							0.0552928	0.0035324	0.00214707	0.00247129	0.00379507	4	4.23529	0	0.236111	0	1	6	false	0	13	0
clust_1	9a617c0bae6cc0340c3c61880c206f04	Fungi_1	Basidiomycota_1	Tremellomycetes_1	Tremellales_1	Bulleribasidiaceae_1	Vishniacozyma_1		0.00289454	0.998809	2.43678	0.0919453	0.00487192	0.998418	0.00559471	0.996865	2.43389	0.0915194	0.00197737	0.999113	0.00270016	0.999095	-2.43191	0.0944633	-2.43119	0.0994185	0.000722789							0.00179487	0.0035324	0.0649166	0.00247129	0.00379507	2	2.8	0	0.357143	0	1	4	false	0	8	0
clust_1	6fb286e33ca7baeef5eab67280a53d93	Fungi_1	Basidiomycota_1	Microbotryomycetes_1	Sporidiobolales_1	Sporidiobolaceae_1	Sporobolomyces_1	Sporobolomyces patagonicus	0.0028949	0.998809	2.43735	0.0919453	0.00526964	0.998418	0.00653453	0.996865	2.43446	0.0915194	0.00237474	0.999113	0.00363962	0.999095	-2.43208	0.0944633	-2.43082	0.0994185	0.00126489							0.00179487	0.0035324	0.0648494	0.00247129	0.00379507	14	1.83333	0	0.545455	0	1	2	false	0	6	0
clust_1	65d5d6eed8ea32e19412d55b286bf434	Fungi_1	Ascomycota_1	Dothideomycetes_1	Capnodiales_1	Mycosphaerellaceae_1	Mycosphaerella_1	Mycosphaerella tassiana	0.00391808	0.998809	2.41786	0.0935322	0.00670255	0.998418	0.00719827	0.996865	2.41394	0.09208	0.00278448	0.999113	0.00328019	0.999095	-2.41116	0.0947887	-2.41066	0.0994185	0.000495714							0.00179487	0.0035324	0.0623133	0.00247129	0.00379507	19	2.14286	0	0.466667	0	1	3	false	0	5	0
clust_1	0aab2d9b7d4817f92afda51445974c1f	Fungi_1	Ascomycota_1	Dothideomycetes_1	Dothideales_1	Aureobasidiaceae_1			0.00267365	0.998809	0.00385385	0.999096	0.00571603	0.998418	2.41669	0.114273	0.0011802	0.999998	0.00304237	0.999113	2.41402	0.109809	0.00186218	0.999509	2.41284	0.0994185	2.41097							0.00179487	0.0035324	0.00214707	0.00247129	0.109341	5	1.88889	0	0.529412	0	1	2	false	0	9	0
clust_1	03b2e8622d02a76589c776c1f3cf5254	Fungi_1	Basidiomycota_1	Microbotryomycetes_1	Sporidiobolales_1	Sporidiobolaceae_1	Sporobolomyces_1	Sporobolomyces patagonicus	2.41157	0.0946954	0.00365399	0.999096	0.00527655	0.998418	0.00653493	0.996865	-2.40791	0.09208	-2.40629	0.10921	-2.40503	0.109809	0.00162256	0.999509	0.00288094	0.999057	0.00125838							0.00179487	0.101432	0.00214707	0.00247129	0.00379507	25	1.66667	0	0.6	0	1	2	false	0	3	0
clust_1	e4dd600f8e3eaf176a60b816cd247839	Fungi_1	Ascomycota_1	Dothideomycetes_1	Pleosporales_1	Didymellaceae_1	Epicoccum_1	Epicoccum dendrobii	0.00428391	0.998809	0.00480315	0.999096	0.00620007	0.998418	2.40429	0.114686	0.000519234	0.999998	0.00191616	0.999113	2.40001	0.109809	0.00139693	0.999509	2.39949	0.0994185	2.39809							0.00179487	0.0035324	0.00214707	0.00247129	0.106353	28	1.25	0.833333	0.8	0	3	2	false	0	1.33333	0
clust_1	cc118f185dcdb5226a550b850a97cb6c	Fungi_1	Ascomycota_1	Dothideomycetes_1	Capnodiales_1	Cladosporiaceae_1	Cladosporium_1		-2.3851	0.0981263	-2.38435	0.0967973	-2.38273	0.106264	-2.38148	0.117908	0.000750206	0.999998	0.00237333	0.999113	0.00362563	0.999095	0.00162313	0.999509	0.00287542	0.999057	0.0012523							0.0493153	0.0035324	0.00214707	0.00247129	0.00379507	4	4.23529	0	0.236111	0	1	6	false	0	13	0
clust_1	5263faa20c0632a80193627389250462	Fungi_1	Ascomycota_1	Dothideomycetes_1	Dothideales_1	Aureobasidiaceae_1			-2.37265	0.0984408	-2.3719	0.0975536	-2.37028	0.106264	-2.36903	0.118392	0.000749252	0.999998	0.00237281	0.999113	0.00362044	0.999095	0.00162356	0.999509	0.00287119	0.999057	0.00124763							0.047821	0.0035324	0.00214707	0.00247129	0.00379507	4	4.23529	0	0.236111	0	1	6	false	0	13	0
clust_1	fcb96664d09e40087b11e56f0c1326ee	Fungi_1	Basidiomycota_1	Microbotryomycetes_1	Sporidiobolales_1	Sporidiobolaceae_1	Sporobolomyces_1	Sporobolomyces patagonicus	0.00269622	0.998809	0.00385987	0.999096	2.37565	0.106264	0.00659647	0.996865	0.00116364	0.999998	2.37295	0.11382	0.00390025	0.999095	2.37179	0.0980357	0.00273661	0.999057	-2.36905							0.00179487	0.0035324	0.00214707	0.0650359	0.00379507	6	1.88889	0	0.529412	0	1	2	false	0	9	0
clust_1	068f3bae84a8bffee70f6761af12a712	Fungi_1	Ascomycota_1	Dothideomycetes_1	Dothideales_1	Aureobasidiaceae_1			-2.35916	0.0984408	-2.35846	0.0980137	-2.35639	0.107311	-2.35588	0.119147	0.000695225	0.999998	0.00276636	0.999113	0.00327655	0.999095	0.00207114	0.999509	0.00258133	0.999057	0.000510192							0.0465492	0.0035324	0.00214707	0.00247129	0.00379507	8	2	0.583333	0.5	0	4	3	false	0	1.25	0
clust_1	7eb9aea486b428e38fec252ce2ff741c	Fungi_1	Ascomycota_1	Dothideomycetes_1	Dothideales_1	Aureobasidiaceae_1			2.35021	0.0984408	0.00386302	0.999096	0.00571523	0.998418	0.00659584	0.996865	-2.34635	0.0986878	-2.34449	0.118044	-2.34361		0.00185221	0.999509	0.00273282	0.999057	0.000880614							0.00179487	0.0885977	0.00214707	0.00247129	0.00379507	8	2.66667	0	0.375	0	1	4	false	0	5	0
clust_1	47a0c1381d12cf0f064b37d60ff48769	Fungi_1	Basidiomycota_1	Tremellomycetes_1	Tremellales_1	Tremellaceae_1	Bulleromyces_1	Bulleromyces albus	0.00424396	0.998809	2.34644	0.0980137	0.00617817	0.998418	0.00706255	0.996865	2.34219	0.0986878	0.00193421	0.999113	0.00281859		-2.34026	0.101359	-2.33938	0.109273	0.00088438							0.00179487	0.0035324	0.0532947	0.00247129	0.00379507	1	3.88235	0	0.257576	0	1	7	false	0	9	0
clust_1	46336daaf98ac01d81c5054109cc6670	Fungi_1	Ascomycota_1	Dothideomycetes_1	Dothideales_1	Aureobasidiaceae_1			2.33521	0.0997562	0.00457913	0.999096	0.00664112	0.998418	0.00715908	0.996865	-2.33063	0.099376	-2.32857	0.119425	-2.32805		0.00206199	0.999509	0.00257995	0.999057	0.00051796							0.00179487	0.0860336	0.00214707	0.00247129	0.00379507	7	1.88889	0	0.529412	0	1	2	false	0	9	0
clust_1	bede85dc9a623540273e0c8b68ea4d9d	Fungi_1	Ascomycota_1	Dothideomycetes_1	Pleosporales_1	Phaeosphaeriaceae_1	Muriphaeosphaeria_1	Muriphaeosphaeria viburni	2.31239	0.102572	0.00385433	0.999096	0.00494913	0.998418	0.00568472	0.996865	-2.30854	0.100629	-2.30745	0.121906	-2.30671		0.00109479	0.999509	0.00183039	0.999057	0.000735594							0.00179487	0.0816894	0.00214707	0.00247129	0.00379507	10	2	0	0.5	0	1	3	false	0	10	0
clust_1	f98a33b4feb230c03b7f298919a7c649	Fungi_1	Basidiomycota_1	Microbotryomycetes_1	Sporidiobolales_1	Sporidiobolaceae_1	Sporobolomyces_1	Sporobolomyces patagonicus	0.00351083	0.998809	0.00351343	0.999096	2.29596	0.117646	0.00633697	0.996865	2.60047e-06	0.999998	2.29244	0.123065	0.00282614		2.29244	0.10721	0.00282354	0.999057	-2.28962							0.00179487	0.0035324	0.00214707	0.0551739	0.00379507	9	1.88889	0	0.529412	0	1	2	false	0	9	0
clust_1	7b7d138c66e3a36e2266b23038c6a2ea	Fungi_1	Ascomycota_1	Dothideomycetes_1	Pleosporales_1	Didymosphaeriaceae_1			-2.27665	0.10829	-2.27612	0.108412	-2.2747	0.120799	-2.27382	0.134185	0.000532545	0.999998	0.00195272	0.999113	0.00283593		0.00142017	0.999509	0.00230338	0.999057	0.000883212							0.0393346	0.0035324	0.00214707	0.00247129	0.00379507	17	1.66667	0.833333	0.6	0	6	4	false	0	1.16667	0
clust_1	f1a92f3ddbfa7662c0c4a7090112a1b4	Fungi_1	Ascomycota_1	Dothideomycetes_1	Pleosporales_1	Phaeosphaeriaceae_1	Neosetophoma_1		0.00295366	0.998809	0.0036962	0.999096	0.00532279	0.998418	2.26998	0.134185	0.000742536	0.999998	0.00236912	0.999113	2.26702		0.00162659	0.999509	2.26628	0.122622	2.26465							0.00179487	0.0035324	0.00214707	0.00247129	0.0802687	13	5.33333	0	0.1875	0	1	9	false	0	7	0
clust_1	fde658e584384ca2e99607197b1952ba	Fungi_1	Basidiomycota_1	Microbotryomycetes_1	Sporidiobolales_1	Sporidiobolaceae_1	Sporobolomyces_1	Sporobolomyces patagonicus	0.00385243	0.998809	0.00454556	0.999096	2.26307	0.120994	0.00712172	0.996865	0.000693129	0.999998	2.25922	0.126238	0.00326929		2.25852	0.112337	0.00257616	0.999057	-2.25595							0.00179487	0.0035324	0.00214707	0.0514057	0.00379507	2	2.93333	0	0.340909	0	1	4	false	0	7	0
clust_1	2b29388b8021f8250c4dc84edefc6b1f	Fungi_1	Ascomycota_1	Dothideomycetes_1	Pleosporales_1	Didymosphaeriaceae_1	Paraconiothyrium_1	Paraconiothyrium brasiliense	0.002761	0.998809	0.00387718	0.999096	0.00571399	0.998418	2.25036	0.136679	0.00111618	0.999998	0.00295299	0.999113	2.2476		0.00183681	0.999509	2.24648	0.124907	2.24464							0.00179487	0.0035324	0.00214707	0.00247129	0.0771087	5	1.88889	0	0.529412	0	1	2	false	0	9	0
clust_1	1de5fb07e5d366e4a3ad1d0c68861c78	Fungi_1	Ascomycota_1	Dothideomycetes_1	Capnodiales_1	Cladosporiaceae_1	Cladosporium_1		0.00413844	0.998809	0.00468161	0.999096	0.0061203	0.998418	2.19527	0.145365	0.000543172	0.999998	0.00198185	0.999113	2.19114		0.00143868	0.999509	2.19059		2.18915							0.00179487	0.0035324	0.00214707	0.00247129	0.0690013	28	2	0	0.5	0	1	3	false	0	3	0
clust_1	daa5f02653187b0b036a8f76a623d7a2	Fungi_1	Ascomycota_1	Dothideomycetes_1	Capnodiales_1	Mycosphaerellaceae_1	Mycosphaerella_1	Mycosphaerella tassiana	0.00299258	0.998809	0.00372833	0.999096	0.00535799	0.998418	2.16101	0.14803	0.000735747	0.999998	0.00236541	0.999113	2.15802		0.00162967	0.999509	2.15728		2.15565							0.00179487	0.0035324	0.00214707	0.00247129	0.0644684	13	5.33333	0	0.1875	0	1	9	false	0	7	0
clust_1	2570ec1eb165e1f5a6264548ca2e911b	Fungi_1	Ascomycota_1	Leotiomycetes_1	Helotiales_1	Sclerotiniaceae_1			2.05173	0.149705	0.00389392	0.999096	0.00510907	0.998418	0.00587117	0.996865	-2.04783	0.1462	-2.04662	0.171528	-2.04585		0.00121516	0.999509	0.00197726		0.0007621							0.00179487	0.0487812	0.00214707	0.00247129	0.00379507	10	2	0	0.5	0	1	3	false	0	10	0
clust_1	bc335569bdc130b810794d2cba78c2cc	Fungi_1	Ascomycota_1	Dothideomycetes_1	Pleosporales_1	Pleosporaceae_1	Alternaria_1		2.12233	0.135401	0.00463948	0.999096	0.00609265	0.998418	0.00697262	0.996865	-2.11769	0.13623	-2.11624	0.156152	-2.11536		0.00145317	0.999509	0.00233314		0.000879968							0.00179487	0.0558597	0.00214707	0.00247129	0.00379507	3	1.92308	0	0.52	0	1	2	false	0	13	0
clust_1	78f8d7a01ddde36c33d12bf8f9d5a913	Fungi_1	Ascomycota_1	Dothideomycetes_1	Pleosporales_1	Phaeosphaeriaceae_1	Neosetophoma_1		0.00404361	0.998809	2.05902	0.15362	0.00606831	0.998418	0.00694702	0.996865	2.05498	0.1462	0.0020247	0.999113	0.00290341		-2.05296	0.158105	-2.05208		0.000878713							0.00179487	0.0035324	0.0300458	0.00247129	0.00379507	1	3.88235	0	0.257576	0	1	7	false	0	9	0
clust_1	079240a1ba113328cf31bd0c39964cfb	Fungi_1	Mortierellomycota_1	Mortierellomycetes_1	Mortierellales_1	Mortierellaceae_1	Mortierella_1		-2.77943	0.0758293	-1.95267	0.152367	-1.95088	0.161784	-2.77632	0.0803557	0.826759	0.898869	0.828547	0.999113	0.00311594		0.0017881		-0.823643		-0.825431							0.0170028	0.0035324	0.00393717	0.00453283	0.00379507	23	3.11111	0	0.321429	0	1	4	false	0	3	0
clust_1	ec6ef38c1b24cabc73db344c558d9a7d	Fungi_1	Basidiomycota_1	Tremellomycetes_1	Filobasidiales_1	Filobasidiaceae_1	Filobasidium_1	Filobasidium floriforme	0.00304423	0.998809	0.00389975	0.999096	0.00513259	0.998418	2.01606	0.180375	0.000855517	0.999998	0.00208836	0.999113	2.01302		0.00123284	0.999509	2.01216		2.01093							0.00179487	0.0035324	0.00214707	0.00247129	0.0487431	18	2.5	0	0.4	0	1	4	false	0	5	0
clust_1	92ac1f0baacd603dfa7f0e9e53736dfa	Fungi_1	Ascomycota_1	Leotiomycetes_1	Helotiales_1	Sclerotiniaceae_1			1.98208	0.165082	0.00390412	0.999096	0.00515026	0.998418	0.00591919	0.996865	-1.97818	0.161091	-1.97693	0.187995	-1.97616		0.00124614	0.999509	0.00201506		0.000768921							0.00179487	0.0429047	0.00214707	0.00247129	0.00379507	33	2.72727	0	0.366667	0	1	3	false	0	2	0
clust_1	0097c790358996b0494adac9f937c3f3	Fungi_1	Ascomycota_1	Dothideomycetes_1	Pleosporales_1	Pleosporaceae_1	Alternaria_1		0.00395414	0.998809	1.92885	0.188095	0.00601926	0.998418	0.00689544	0.996865	1.92489	0.170128	0.00206512	0.999113	0.0029413		-1.92283		-1.92195		0.000876182							0.00179487	0.0035324	0.0236076	0.00247129	0.00379507	1	3.88235	0	0.257576	0	1	7	false	0	9	0
clust_1	f5c04405726ab64cf068ed757de82365	Fungi_1	Basidiomycota_1	Microbotryomycetes_1	Sporidiobolales_1	Sporidiobolaceae_1	Sporobolomyces_1		0.002956	0.998809	0.00392926	0.999096	1.87637	0.223384	0.00658219	0.996865	0.00097326	0.999998	1.87342	0.212048	0.00362619		1.87244		0.00265293		-1.86979							0.00179487	0.0035324	0.00214707	0.0246982	0.00379507	6	1.88889	0	0.529412	0	1	2	false	0	9	0
clust_1	6f3d61af814f741458a6c794d7cf8eb9	Fungi_1	Ascomycota_1	Pezizomycetes_1	Pezizales_1	Pyronemataceae_1			-0.556771		-0.611835		-1.4024		-1.40152		-0.0550639		-0.845634		-0.844753		-0.79057		-0.789689		0.000880878							0.00569415	0.00647496	0.00393029	0.00247129	0.00379507	8	1.77778	0.555556	0.5625	0	2	2	false	0	4.5	0
clust_1	c285bcf870b7d25bc11caf8a7d0015a1	Fungi_1	Basidiomycota_1	Microbotryomycetes_1	Sporidiobolales_1	Sporidiobolaceae_1	Sporobolomyces_1	Sporobolomyces patagonicus	0.00345895	0.998809	0.00370817	0.999096	1.84903	0.230735	0.00641909	0.996865	0.000249226	0.999998	1.84557	0.219321	0.00296015		1.84532		0.00271092		-1.84261							0.00179487	0.0035324	0.00214707	0.02347	0.00379507	9	1.88889	0	0.529412	0	1	2	false	0	9	0
clust_1	80e66fef5296ba6202a0b92cb8cb6681	Fungi_1	Basidiomycota_1	Microbotryomycetes_1	Sporidiobolales_1	Sporidiobolaceae_1	Sporobolomyces_1		-1.81996	0.210773	-1.81938	0.221688	-1.81787	0.240459	-1.81699	0.244296	0.00058452		0.00209534		0.00296962		0.00151082		0.0023851		0.000874279							0.0165104	0.0035324	0.00214707	0.00247129	0.00379507	17	2.55556	0	0.391304	0	1	5	false	0	6	0
clust_1	c9b84b0ab3be33a7940edfab3168436d	Fungi_1	Basidiomycota_1	Microbotryomycetes_1	Sporidiobolales_1	Sporidiobolaceae_1	Sporobolomyces_1	Sporobolomyces patagonicus	1.78185	0.221809	0.00444646	0.999096	0.00596598	0.998418	0.00683941	0.996865	-1.77741		-1.77589		-1.77501		0.00151952		0.00239295		0.000873431							0.00179487	0.02999	0.00214707	0.00247129	0.00379507	3	1.92308	0	0.52	0	1	2	false	0	13	0
clust_1	635fbce3b7fbddc4148997ad1af49235	Fungi_1	Basidiomycota_1	Microbotryomycetes_1	Sporidiobolales_1	Sporidiobolaceae_1	Sporobolomyces_1	Sporobolomyces patagonicus	0.00313432	0.998809	1.74823	0.243439	0.00548623	0.998418	0.00654702	0.996865	1.7451		0.00235191		0.0034127		-1.74274		-1.74168		0.00106079							0.00179487	0.0035324	0.0171956	0.00247129	0.00379507	14	1.83333	0	0.545455	0	1	2	false	0	6	0
clust_1	f8a762ea47e08ccb9eb28a00d56e3b03	Fungi_1	Basidiomycota_1	Microbotryomycetes_1	Sporidiobolales_1	Sporidiobolaceae_1	Sporobolomyces_1	Sporobolomyces patagonicus	1.70959	0.247413	0.00440624	0.999096	0.00593959	0.998418	0.00681166	0.996865	-1.70519		-1.70365		-1.70278		0.00153335		0.00240542		0.000872069							0.00179487	0.0264623	0.00214707	0.00247129	0.00379507	3	1.92308	0	0.52	0	1	2	false	0	13	0
clust_1	590d782ab43dddfb4657c87ff5a729cf	Fungi_1	Basidiomycota_1	Microbotryomycetes_1	Sporidiobolales_1	Sporidiobolaceae_1	Sporobolomyces_1	Sporobolomyces patagonicus	1.68203	0.256007	0.00439238	0.999096	0.00593049	0.998418	0.00680209	0.996865	-1.67763		-1.6761		-1.67522		0.00153812		0.00240972		0.000871599							0.00179487	0.0252864	0.00214707	0.00247129	0.00379507	3	1.92308	0	0.52	0	1	2	false	0	13	0
clust_1	a33b16d06c7b02a2d53b2b906ddd01c8	Fungi_1	Ascomycota_1	Dothideomycetes_1	Pleosporales_1	Pleosporaceae_1	Alternaria_1		0.00361489	0.998809	0.00429662	0.999096	0.00614819		1.67193		0.000681733		0.0025333		1.66831		0.00185157		1.66763		1.66578							0.00179487	0.0035324	0.00214707	0.00247129	0.0265754	24	3	0	0.333333	0	1	4	false	0	3	0
clust_1	7195a15c66419b2d695727ac953fce2a	Fungi_1	Ascomycota_1	Archaeorhizomycetes_1	Archaeorhizomycetales_1	Archaeorhizomycetaceae_1	Archaeorhizomyces_1		0.00324347		0.00400614		0.0057027		1.29295		0.000762669		0.00245923		1.28971		0.00169656		1.28895		1.28725							0.00179487	0.0035324	0.00214707	0.00247129	0.0145393	5	1.88889	0	0.529412	0	1	2	false	0	9	0
clust_1	42abad31a27c8a14ac7a83d9613b6516	Fungi_1	Ascomycota_1	Archaeorhizomycetes_1	Archaeorhizomycetales_1	Archaeorhizomycetaceae_1	Archaeorhizomyces_1		0.0032227	0.998809	0.00397678	0.999096	0.00544312		1.4881		0.000754083		0.00222042		1.48488		0.00146634		1.48413		1.48266							0.00179487	0.0035324	0.00214707	0.00247129	0.0196218	18	2.5	0	0.4	0	1	4	false	0	5	0
clust_1	646c137f562cbeda54f822acd1a1deb4	Fungi_1	Basidiomycota_1	Microbotryomycetes_1	Sporidiobolales_1	Sporidiobolaceae_1	Sporobolomyces_1		0.0036458	0.998809	1.46388	0.363004	0.00585029		0.00671775		1.46023		0.00220449		0.00307195		-1.45803		-1.45716		0.00086746							0.00179487	0.0035324	0.0107313	0.00247129	0.00379507	1	3.88235	0	0.257576	0	1	7	false	0	9	0
clust_1	3232cb2b47b1c6ef18b6042a221cae52	Fungi_1	Basidiomycota_1	Exobasidiomycetes_1	Golubeviales_1	Golubeviaceae_1	Golubevia_1	Golubevia pallescens	-1.45629	0.347279	-1.45559	0.36386	-1.45394		-1.45297		0.000694312		0.00234279		0.00332181		0.00164847		0.0026275		0.000979021							0.00896778	0.0035324	0.00214707	0.00247129	0.00379507	4	4.23529	0	0.236111	0	1	6	false	0	13	0
clust_1	95a6a6f51d34327d05786f2e12b85ca0	Fungi_1	Basidiomycota_1	Agaricomycetes_1	Cantharellales_1	Ceratobasidiaceae_1			-1.14734		-1.14664		-1.14505		-1.1442		0.000699371		0.00229163		0.00313667		0.00159226		0.0024373		0.000845041							0.00566627	0.0035324	0.00214707	0.00247129	0.00379507	15	6.41176	0	0.155963	0	1	9	false	0	6	0
clust_1	17c929ec64bfe11114d6406f3c21131f	Fungi_1	Basidiomycota_1	Tremellomycetes_1	Filobasidiales_1	Piskurozymaceae_1	Solicoccozyma_1		-1.35443		-0.882861		-1.35209		-1.35122		0.471565		0.00233706		0.00320564		-0.469228		-0.468359		0.000868576							0.00508428	0.0035324	0.0032201	0.00247129	0.00379507	20	1.88889	0.5	0.529412	0	2	3	false	0	4	0
clust_1	a92d1abe9e2ec0e1b48f778b428eb816	Fungi_1	Ascomycota_1	Dothideomycetes_1	Pleosporales_1	Leptosphaeriaceae_1	Leptosphaeria_1		-1.14805		-1.14733		-1.14565		-1.14478		0.000725815		0.00240773		0.00326983		0.00168192		0.00254402		0.000862101							0.00568158	0.0035324	0.00214707	0.00247129	0.00379507	11	1.88889	0	0.529412	0	1	2	false	0	9	0
clust_1	c76ba8d443c6cf2eb71de1ac60c9ec38	Fungi_1	Ascomycota_1	Sordariomycetes_1	Hypocreales_1	Clavicipitaceae_1	Metarhizium_1		0.527431		0.726174		0.00569396		0.00654971		0.198743		-0.521737		-0.520881		-0.72048		-0.719624		0.000855747							0.00179487	0.0052935	0.00393545	0.00247129	0.00379507	1	3.45098	0.345098	0.289773	0	2	7	false	0	10	0
clust_1	0f71fc2e3e979660322ffced93de57ed	Fungi_1	Ascomycota_1	Dothideomycetes_1	Pleosporales_1	Pleosporaceae_1	Alternaria_1		0.0034366		1.07268		0.00573576		0.0065973		1.06924		0.00229915		0.00316069		-1.06694		-1.06608		0.000861541							0.00179487	0.0035324	0.0060815	0.00247129	0.00379507	1	3.88235	0	0.257576	0	1	7	false	0	9	0
clust_1	d7389bc8fb926bf3b1351d983864f87f	Fungi_1	Basidiomycota_1	Agaricomycetes_1	Sebacinales_1	Serendipitaceae_1			0.00332037		0.00402676		0.00570094		1.07518		0.000706389		0.00238058		1.07186		0.00167419		1.07116		1.06948							0.00179487	0.0035324	0.00214707	0.00247129	0.0107472	5	1.88889	0	0.529412	0	1	2	false	0	9	0
clust_1	4360403cd3e59f847933844e89565fb8	Fungi_1	Ascomycota_1	Sordariomycetes_1	Hypocreales_1	Bionectriaceae_1	Clonostachys_1		0.00336195		0.918646		0.00569222		0.00655902		0.915284		0.00233027		0.00319706		-0.912954		-0.912087		0.000866794							0.00179487	0.0035324	0.00501346	0.00247129	0.00379507	14	1.83333	0	0.545455	0	1	2	false	0	6	0
clust_1	89d3e068738cfef2858feacca7eddbaa	Fungi_1	Ascomycota_1	Pezizomycetes_1	Pezizales_1	Pyronemataceae_1			0.504584		0.00405038		0.0057387		0.00660478		-0.500533		-0.498845		-0.497979		0.00168832		0.0025544		0.00086608							0.00179487	0.00529534	0.00214707	0.00247129	0.00379507	10	2	0	0.5	0	1	3	false	0	10	0
clust_1	91f0a0f33a8213d7892fa5711791d33b	Fungi_1	Ascomycota_1	Dothideomycetes_1	Pleosporales_1	Pleosporaceae_1	Alternaria_1		0.00336246		0.917907		0.00568607		0.00654354		0.914545		0.00232361		0.00318108		-0.912221		-0.911364		0.000857463							0.00179487	0.0035324	0.00500023	0.00247129	0.00379507	2	2.8	0	0.357143	0	1	4	false	0	8	0
clust_1	741eb514a7fecf36204a1f9e593c83fa	Fungi_1	Basidiomycota_1	Agaricomycetes_1	Agaricales_1	Typhulaceae_1	Typhula_1	Typhula variabilis	-0.848255		-0.847585		-0.845926		-0.845066		0.000670152		0.00232942		0.00318906		0.00165927		0.00251891		0.000859642							0.00388469	0.0035324	0.00214707	0.00247129	0.00379507	12	1.875	0	0.533333	0	1	2	false	0	8	0
clust_1	594925be1d9cb2355053ac7e8aeb4134	Fungi_1	Basidiomycota_1	Exobasidiomycetes_1	Golubeviales_1	Golubeviaceae_1	Golubevia_1	Golubevia pallescens	0.00337804		0.00404396		0.787827		0.00657501		0.000665925		0.784449		0.00319698		0.783783		0.00253105		-0.781252							0.00179487	0.0035324	0.00214707	0.00494288	0.00379507	32	1.33333	0.666667	0.75	0	2	2	false	0	1.5	0
clust_1	ed6dfb8c2deef96b11b6ef1b6c5cd878	Fungi_1	Ascomycota_1	Leotiomycetes_1	Thelebolales_1	Pseudeurotiaceae_1			-0.498489		-0.497812		-0.49614		-0.495281		0.00067707		0.00234898		0.00320741		0.00167191		0.00253034		0.000858435							0.00269583	0.0035324	0.00214707	0.00247129	0.00379507	17	2.55556	0	0.391304	0	1	5	false	0	6	0
clust_1	79e89e15685f94a534ba5cc8715fd428	Fungi_1	Ascomycota_1	Dothideomycetes_1	Pleosporales_1	Phaeosphaeriaceae_1	Neosetophoma_1		0.785822		0.00404324		0.00569962		0.00655895		-0.781779		-0.780123		-0.779263		0.00165638		0.00251571		0.000859326							0.00179487	0.00707679	0.00214707	0.00247129	0.00379507	8	2.66667	0	0.375	0	1	4	false	0	5	0
clust_1	87e2dc7819a300d30492cc025e1e7843	Fungi_1	Basidiomycota_1	Exobasidiomycetes_1	Entylomatales_1	Entylomataceae_1	Entyloma_1		0.704936		0.00404679		0.00572441		0.00658817		-0.700889		-0.699211		-0.698347		0.00167763		0.00254139		0.000863759							0.00179487	0.00647063	0.00214707	0.00247129	0.00379507	10	2	0	0.5	0	1	3	false	0	10	0
clust_1	fce9cd9f28516e7ceb4e1b5011eb3d4c	Fungi_1	Basidiomycota_1	Cystobasidiomycetes_1	Erythrobasidiales_1	Erythrobasidiaceae_1	Erythrobasidium_1		0.00334298		0.00401737		0.707321		0.00654353		0.000674388		0.703978		0.00320055		0.703304		0.00252616		-0.700778							0.00179487	0.0035324	0.00214707	0.00453283	0.00379507	23	3.11111	0	0.321429	0	1	4	false	0	3	0
clust_1	732358574da7d61fa5b57eb088cb5cdd	Fungi_1	Basidiomycota_1	Tremellomycetes_1	Tremellales_1	Bulleribasidiaceae_1	Vishniacozyma_1		0.00334297		0.00401736		0.00568464		0.708142		0.000674389		0.00234167		0.704799		0.00166728		0.704124		0.702457							0.00179487	0.0035324	0.00214707	0.00247129	0.00696042	31	1.5	0.5	0.666667	0	2	2	false	0	2	0
clust_1	f6524cffb60f5496da4f15578a900129	Fungi_1	Ascomycota_1	Sordariomycetes_1	Xylariales_1	Sporocadaceae_1	Neopestalotiopsis_1	Neopestalotiopsis steyaertii	0.00339134		0.0040459		0.00569944		0.707835		0.000654556		0.00230809		0.704443		0.00165354		0.703789		0.702135							0.00179487	0.0035324	0.00214707	0.00247129	0.00695514	5	1.88889	0	0.529412	0	1	2	false	0	9	0
clust_1	1c2c32df144f566540835ffcef962a8a	Fungi_1	Ascomycota_1	Dothideomycetes_1	Pleosporales_1	Lophiostomataceae_1	Lophiostoma_1		0.00338426		0.00405181		0.00571242		0.707789		0.00066755		0.00232816		0.704405		0.00166061		0.703738		0.702077							0.00179487	0.0035324	0.00214707	0.00247129	0.00695514	13	5.33333	0	0.1875	0	1	9	false	0	7	0
clust_1	a67e1479d93a9c20dde04e1a7c336ab4	Fungi_1	Basidiomycota_1	Tremellomycetes_1	Filobasidiales_1	Filobasidiaceae_1	Filobasidium_1	Filobasidium floriforme	-0.606868		-0.606192		-0.604522		-0.603663		0.000676073		0.00234626		0.00320486		0.00167019		0.00252879		0.000858603							0.00299615	0.0035324	0.00214707	0.00247129	0.00379507	17	2.55556	0	0.391304	0	1	5	false	0	6	0
clust_1	db8bb70d2716e4f4f1727028e1a1c82e	Fungi_1	Ascomycota_1	Sordariomycetes_1	Hypocreales_1	Nectriaceae_1	Fusarium_1	Fusarium acutatum	0.612324		0.00400881		0.00567907		0.00653766		-0.608315		-0.606645		-0.605786		0.00167025		0.00252885		0.000858594							0.00179487	0.00588419	0.00214707	0.00247129	0.00379507	3	1.92308	0	0.52	0	1	2	false	0	13	0
clust_1	5825c493ea0c78bfb0de5c9e681348b0	Fungi_1	Ascomycota_1	Sordariomycetes_1	Hypocreales_1	Acremonium_1			0.612324		0.00400881		0.00567907		0.00653766		-0.608315		-0.606645		-0.605786		0.00167025		0.00252885		0.000858594							0.00179487	0.00588419	0.00214707	0.00247129	0.00379507	3	1.92308	0	0.52	0	1	2	false	0	13	0
clust_1	989db234c4951aced0965381e7d3e38c	Fungi_1	Basidiomycota_1	Cystobasidiomycetes_1	Erythrobasidiales_1	Erythrobasidiaceae_1	Erythrobasidium_1		0.00333274		0.613199		0.00567908		0.00653768		0.609866		0.00234635		0.00320494		-0.607519		-0.606661		0.000858594							0.00179487	0.0035324	0.00357777	0.00247129	0.00379507	22	4.7451	0	0.210744	0	1	8	false	0	4	0
clust_1	ef69025d47d05d0e97f5f8de9dc5f6a0	Fungi_1	Basidiomycota_1	Malasseziomycetes_1	Malasseziales_1	Malasseziaceae_1	Malassezia_1		0.00334792		0.613473		0.00565918		0.0065334		0.610125		0.00231125		0.00318547		-0.607813		-0.606939		0.000874221							0.00179487	0.0035324	0.0035796	0.00247129	0.00379507	27	2.42857	0	0.411765	0	1	3	false	0	3	0
clust_1	021ad504fd69dad4a42070b97765522b	Fungi_1	Ascomycota_1	Sordariomycetes_1	Xylariales_1	Microdochiaceae_1	Microdochium_1		-0.605754		-0.605088		-0.603427		-0.602583		0.000666651		0.00232767		0.0031711		0.00166102		0.00250445		0.000843436							0.00299036	0.0035324	0.00214707	0.00247129	0.00379507	4	4.23529	0	0.236111	0	1	6	false	0	13	0
clust_1	2aea993b4c37bd34c7a9b8e958fa7d8c	Fungi_1	Ascomycota_1	Sordariomycetes_1	Sordariales_1	Lasiosphaeriaceae_1	Cladorrhinum_1	Cladorrhinum hyalocarpum	-0.605868		-0.605169		-0.603521		-0.602663		0.00069988		0.00234766		0.00320527		0.00164778		0.00250539		0.000857618							0.00298905	0.0035324	0.00214707	0.00247129	0.00379507	12	1.875	0	0.533333	0	1	2	false	0	8	0
clust_1	41fce0464b6d0d4d865b0053d20f0c3d	Fungi_1	Ascomycota_1	Dothideomycetes_1	Pleosporales_1	Sporormiaceae_1	Preussia_1		0.612394		0.00406417		0.00571193		0.00656954		-0.60833		-0.606682		-0.605824		0.00164777		0.00250538		0.000857613							0.00179487	0.00588053	0.00214707	0.00247129	0.00379507	1	5.01961	0	0.199219	0	1	9	false	0	11	0
clust_1	45ec05c60e0a46f16d9f61da8f0505c8	Fungi_1	Ascomycota_1	Sordariomycetes_1	Sordariales_1	Lasiosphaeriaceae_1			0.504584		0.00405038		0.0057387		0.00660478		-0.500533		-0.498845		-0.497979		0.00168832		0.0025544		0.00086608							0.00179487	0.00529534	0.00214707	0.00247129	0.00379507	10	2	0	0.5	0	1	3	false	0	10	0
clust_1	5fd4ecb77ab933563fe6ffe3d0daf13a	Fungi_1	Ascomycota_1	Sordariomycetes_1	Hypocreales_1	Bionectriaceae_1			-0.498489		-0.497812		-0.49614		-0.495281		0.00067707		0.00234898		0.00320741		0.00167191		0.00253034		0.000858435							0.00269583	0.0035324	0.00214707	0.00247129	0.00379507	17	2.55556	0	0.391304	0	1	5	false	0	6	0
clust_1	a59060ff1004130bc273c3b7f96709d9	Fungi_1	Ascomycota_1	Sordariomycetes_1	Xylariales_1	Microdochiaceae_1	Microdochium_1	Microdochium seminicola	0.504121		0.00400405		0.00567599		0.00653442		-0.500117		-0.498445		-0.497587		0.00167194		0.00253037		0.000858429							0.00179487	0.00529624	0.00214707	0.00247129	0.00379507	3	1.92308	0	0.52	0	1	2	false	0	13	0
clust_1	4f982847195ab67f4210df0afaf75069	Fungi_1	Ascomycota_1	Eurotiomycetes_1	Chaetothyriales_1	Herpotrichiellaceae_1	Exophiala_1		0.504121		0.00400405		0.00567599		0.00653442		-0.500117		-0.498445		-0.497587		0.00167194		0.00253037		0.000858429							0.00179487	0.00529624	0.00214707	0.00247129	0.00379507	3	1.92308	0	0.52	0	1	2	false	0	13	0
clust_1	1faac684392066f7419b75837da96151	Fungi_1	Ascomycota_1	Eurotiomycetes_1	Eurotiales_1	Aspergillaceae_1	Aspergillus_1		-0.498477		-0.497808		-0.496169		-0.495292		0.000668769		0.00230836		0.0031849		0.00163959		0.00251613		0.000876545							0.00269597	0.0035324	0.00214707	0.00247129	0.00379507	8	2.88889	0	0.346154	0	1	4	false	0	4	0
clust_1	4c368b4efb6cb7749a678f86beced4e6	Fungi_1	Ascomycota_1	Sordariomycetes_1	Sordariales_1	Chaetomiaceae_1	Botryotrichum_1	Botryotrichum atrogriseum	0.00334453		0.0040133		0.506367		0.00652943		0.000668765		0.503022		0.00318489		0.502353		0.00251613		-0.499837							0.00179487	0.0035324	0.00214707	0.00370493	0.00379507	2	2.93333	0	0.340909	0	1	4	false	0	7	0
clust_1	22255e4c9ae224b7573d6269a98e1d49	Fungi_1	Basidiomycota_1	Tremellomycetes_1	Tremellales_1	Tremellaceae_1	Bulleromyces_1	Bulleromyces albus	0.00334453		0.0040133		0.506367		0.00652943		0.000668765		0.503022		0.00318489		0.502353		0.00251613		-0.499837							0.00179487	0.0035324	0.00214707	0.00370493	0.00379507	2	2.93333	0	0.340909	0	1	4	false	0	7	0
clust_1	8477293711ae769ad34a86f51ba4611b	Fungi_1	Ascomycota_1	Sordariomycetes_1	Sordariales_1	Chaetomiaceae_1	Botryotrichum_1		-0.49753		-0.496864		-0.495203		-0.494362		0.000666138		0.00232739		0.00316829		0.00166125		0.00250215		0.000840899							0.00269149	0.0035324	0.00214707	0.00247129	0.00379507	4	4.23529	0	0.236111	0	1	6	false	0	13	0
clust_1	22c6aa90cc41854de27d9c99f15957a8	Fungi_1	Mortierellomycota_1	Mortierellomycetes_1	Mortierellales_1	Mortierellaceae_1	Mortierella_1	Mortierella hyalina	-0.49753		-0.496864		-0.495203		-0.494362		0.000666138		0.00232739		0.00316829		0.00166125		0.00250215		0.000840899							0.00269149	0.0035324	0.00214707	0.00247129	0.00379507	4	4.23529	0	0.236111	0	1	6	false	0	13	0
clust_1	6ed06de39a5637ad805c32d3df43d5b7	Fungi_1	Basidiomycota_1	Tremellomycetes_1	Tremellales_1	Bulleribasidiaceae_1	Vishniacozyma_1		0.50419		0.00406788		0.00571387		0.00657117		-0.500122		-0.498476		-0.497619		0.00164599		0.00250328		0.000857297							0.00179487	0.0052935	0.00214707	0.00247129	0.00379507	1	5.01961	0	0.199219	0	1	9	false	0	11	0
clust_1	b4674b5eb4e4fa1a77d5d777fce5bfa4	Fungi_1	Ascomycota_1	Sordariomycetes_1	Hypocreales_1	Stachybotryaceae_1	Stachybotrys_1	Stachybotrys limonispora	0.00336335		0.505706		0.00571384		0.00657114		0.502342		0.00235049		0.00320779		-0.499992		-0.499134		0.000857301							0.00179487	0.0035324	0.00322197	0.00247129	0.00379507	16	2.44444	0	0.409091	0	1	4	false	0	6	0
clust_1	81b7437613ba69074c87b05ebdf96b15	Fungi_1	Ascomycota_1	Sordariomycetes_1	Hypocreales_1	Bionectriaceae_1	Gliomastix_1	Gliomastix roseogrisea	0.00336335		0.00406785		0.507037		0.00657116		0.000704507		0.503673		0.00320781		0.502969		0.00250331		-0.500466							0.00179487	0.0035324	0.00214707	0.00370651	0.00379507	9	1.88889	0	0.529412	0	1	2	false	0	9	0
clust_1	a7397c7a45b7fe3e76c939c0020be784	Fungi_1	Basidiomycota_1	Exobasidiomycetes_1	Golubeviales_1	Golubeviaceae_1	Golubevia_1	Golubevia pallescens	-0.36698		-0.366322		-0.364634		-0.363769		0.000657919		0.00234535		0.00321121		0.00168743		0.00255329		0.000865864							0.00239047	0.0035324	0.00214707	0.00247129	0.00379507	15	6.41176	0	0.155963	0	1	9	false	0	6	0
clust_1	698af784b107a87a9d98d63c73834f6f	Fungi_1	Ascomycota_1	Saccharomycetes_1	Saccharomycetales_1	Pichiaceae_1	Pichia_1	Pichia terricola	0.00332848		0.00400536		0.00567691		0.377328		0.000676876		0.00234843		0.374		0.00167156		0.373323		0.371652							0.00179487	0.0035324	0.00214707	0.00247129	0.00506121	31	2.25	0	0.444444	0	1	3	false	0	2	0
clust_1	d89bfb1e85fef33ed81cf9e56ee14ece	Fungi_1	Basidiomycota_1	Agaricomycetes_1	Agaricales_1	Entolomataceae_1	Entoloma_1		-0.3679		-0.367231		-0.365591		-0.364715		0.000668805		0.00230895		0.00318503		0.00164014		0.00251622		0.000876077							0.0023956	0.0035324	0.00214707	0.00247129	0.00379507	8	2.88889	0	0.346154	0	1	4	false	0	4	0
clust_1	13bb702204ecccbaea67a15d2ee7336e	Fungi_1	Basidiomycota_1	Malasseziomycetes_1	Malasseziales_1	Malasseziaceae_1	Malassezia_1	Malassezia restricta	0.374131		0.00401433		0.00565447		0.00653055		-0.370116		-0.368476		-0.3676		0.00164014		0.00251622		0.000876079							0.00179487	0.00471099	0.00214707	0.00247129	0.00379507	7	1.88889	0	0.529412	0	1	2	false	0	9	0
clust_1	c0899b557af22c9909ed80041558b15e	Fungi_1	Ascomycota_1	Sordariomycetes_1	Sordariales_1	Chaetomiaceae_1			0.374131		0.00401433		0.00565447		0.00653055		-0.370116		-0.368476		-0.3676		0.00164014		0.00251622		0.000876079							0.00179487	0.00471099	0.00214707	0.00247129	0.00379507	7	1.88889	0	0.529412	0	1	2	false	0	9	0
clust_1	4f9af2af197b2400031f1fdfbda64d79	Fungi_1	Mortierellomycota_1	Mortierellomycetes_1	Mortierellales_1	Mortierellaceae_1	Mortierella_1		0.00340254		0.374847		0.00569939		0.00655805		0.371445		0.00229685		0.00315551		-0.369148		-0.368289		0.000858659							0.00179487	0.0035324	0.00286311	0.00247129	0.00379507	21	1.66667	0	0.6	0	1	2	false	0	3	0
clust_1	b4c76e8567327268a466908e0afad862	Fungi_1	Basidiomycota_1	Tremellomycetes_1	Filobasidiales_1	Filobasidiaceae_1	Filobasidium_1	Filobasidium floriforme	0.00340255		0.00404911		0.376328		0.00655806		0.000646562		0.372925		0.00315551		0.372278		0.00250895		-0.36977							0.00179487	0.0035324	0.00214707	0.00329451	0.00379507	6	1.88889	0	0.529412	0	1	2	false	0	9	0
clust_1	392b077a1dbd156d90568c3ea1b5fb93	Fungi_1	Ascomycota_1	Archaeorhizomycetes_1	Archaeorhizomycetales_1	Archaeorhizomycetaceae_1	Archaeorhizomyces_1		0.00340255		0.00404911		0.00569939		0.377168		0.000646561		0.00229685		0.373765		0.00165029		0.373119		0.371468							0.00179487	0.0035324	0.00214707	0.00247129	0.0050591	5	1.88889	0	0.529412	0	1	2	false	0	9	0
clust_1	2b33cb2e4cd5c4351e688c4ae240516d	Fungi_1	Ascomycota_1	Sordariomycetes_1	Hypocreales_1	Clavicipitaceae_1	Metarhizium_1		0.00339195		0.374945		0.00571941		0.0065609		0.371553		0.00232746		0.00316894		-0.369226		-0.368384		0.000841486							0.00179487	0.0035324	0.00286367	0.00247129	0.00379507	14	1.83333	0	0.545455	0	1	2	false	0	6	0
clust_1	430d0d04b1b984ce030ab84ccef06ba9	Fungi_1	Ascomycota_1	Leotiomycetes_1	Helotiales_1	Vibrisseaceae_1	Phialocephala_1	Phialocephala fortinii	0.00339196		0.00405822		0.00571942		0.377144		0.000666263		0.00232746		0.373752		0.0016612		0.373085		0.371424							0.00179487	0.0035324	0.00214707	0.00247129	0.0050591	13	5.33333	0	0.1875	0	1	9	false	0	7	0
clust_1	ba514a920775ab30d99b4faa14e62a0d	Fungi_1	Mortierellomycota_1	Mortierellomycetes_1	Mortierellales_1	Mortierellaceae_1	Mortierella_1		0.373853		0.00406709		0.00571353		0.00657091		-0.369786		-0.36814		-0.367283		0.00164644		0.00250382		0.000857373							0.00179487	0.00470647	0.00214707	0.00247129	0.00379507	1	5.01961	0	0.199219	0	1	9	false	0	11	0
clust_2	bf00fa4e0f79ee58ba7229a892df5ca5	Fungi_1	Basidiomycota_1	Microbotryomycetes_1	Sporidiobolales_1	Sporidiobolaceae_1	Sporobolomyces_1	Sporobolomyces patagonicus	0.167259	0.998809	-2.81247	0.222119	2.50372	0.316907	-4.46649	0.0614527	-2.97973	0.170128	2.33646	0.35756	-4.63374	0.0554067	5.31619	0.0495386	-1.65401	0.809769	-6.9702	0.00084967						0.553638	4.24719	0.332639	5.70526	0.00379507	32	2	0	0.5	0	1	3	false	0	2	0
clust_2	c64a490282ff4061ccd6c5f1ce3c1185	Fungi_1	Basidiomycota_1	Tremellomycetes_1	Filobasidiales_1	Filobasidiaceae_1	Filobasidium_1	Filobasidium floriforme	-7.01089	0.000818677	4.06911	0.077975	-3.70208	0.0844088	-7.00889	0.000903451	11.08	8.17918e-09	3.30882	0.13959	0.00200044	0.999095	-7.77119	5.79335e-05	-11.078	2.51848e-09	-3.30682	0.15404						0.929209	0.0035324	14.9987	0.244276	0.00379507		0	0	0	0	0	0	true	0	0	0
clust_2	9318c175cc8816df4517cee77afcd7e8	Fungi_1	Ascomycota_1	Dothideomycetes_1	Pleosporales_1	Didymosphaeriaceae_1	Paraconiothyrium_1	Paraconiothyrium brasiliense	-2.28794	0.34382	6.85694	0.00054283	-1.44202	0.858319	-2.99961	0.19368	9.14488	2.8361e-06	0.845917	0.999113	-0.711669	0.999095	-8.29897	1.84256e-05	-9.85655	1.51643e-07	-1.55759	0.939487						0.242123	1.46266	3.41095	3.50965	0.00379507	34	2	0	0.5	0	1	3	false	0	2	0
clust_2	887a3d78021aa079d4b0ec06aa05428a	Fungi_1	Basidiomycota_1	Cystobasidiomycetes_1	Erythrobasidiales_1	Erythrobasidiaceae_1	Erythrobasidium_1		3.00995	0.157916	0.0057995	0.999096	10.8826	1.30889e-09	0.00814097	0.996865	-3.00415	0.154156	7.87264	6.34928e-05	-3.00181	0.201698	10.8768	6.35807e-09	0.00234147	0.999057	-10.8744	1.71193e-09						0.00179487	2.41941	0.00214707	8.61466	0.00379507	6	1.88889	0	0.529412	0	1	2	false	0	9	0
clust_3	6ce7604e712f963bbd0ae0f6b7a3cf5e	Fungi_1	Ascomycota_1	Dothideomycetes_1	Pleosporales_1	Pleosporaceae_1	Alternaria_1		-3.53975	0.0785477	-2.30536	0.30152	-10.9983	1.58529e-10	-1.53629	0.775	1.23439	0.805964	-7.45852	0.000180027	2.00346	0.536323	-8.69291	2.71289e-06	0.769072	0.999057	9.46198	5.96469e-08						36.4606	11.9296	26.8353	0.0234778	25.0109		0	0	0	0	0	0	true	0	0	0
clust_3	ecfed4ed448c412970e5dfeef71342ff	Fungi_1	Ascomycota_1	Dothideomycetes_1	Dothideales_1	Aureobasidiaceae_1			-1.34628	0.53208	0.134311	0.999096	-0.992618	0.942047	-1.26561	0.740101	1.48059	0.459955	0.353665	0.999113	0.0806763	0.999095	-1.12693	0.830236	-1.39992	0.614659	-0.272989	0.99985						15.7171	13.1888	25.3977	13.7039	15.8575		0	0	0	0	0	0	true	0	0	0
clust_4	0fe60cf6c81c052fae1047ac1065fe8c	Fungi_1	Basidiomycota_1	Microbotryomycetes_1	Sporidiobolales_1	Sporidiobolaceae_1	Sporobolomyces_1	Sporobolomyces patagonicus	-0.859551	0.998809	-2.10003	0.30113	0.855147	0.998418	-5.84823	0.000903451	-1.24048	0.731462	1.7147	0.495547	-4.98868	0.0155989	2.95518	0.0980357	-3.7482	0.0547914	-6.70338	4.85738e-05						25.4188	32.3054	8.86635	51.172	1.21645		0	0	0	0	0	0	true	0	0	0
clust_5	7fbb93d82e4abea98be2b43aa3e311fd	Fungi_1	Ascomycota_1	Dothideomycetes_1	Capnodiales_1	Cladosporiaceae_1			-7.29448	4.90256e-05	-10.8219	5.34331e-10	-10.8206	3.92135e-10	0.0151898	0.996865	-3.52738	0.0890223	-3.52609	0.0965017	7.30967	7.597e-05	0.00129205	0.999509	10.837	1.22873e-09	10.8358	1.05401e-09						7.18056	9.49386	0.00214707	0.00247129	12.6666		0	0	0	0	0	0	true	0	0	0
clust_5	31710f04c1d3def7bfea4ec1a43757f0	Fungi_1	Ascomycota_1	Dothideomycetes_1	Capnodiales_1	Mycosphaerellaceae_1	Mycosphaerella_1	Mycosphaerella tassiana	2.29743	0.393151	3.70236	0.0980137	7.74917	0.000287547	11.3239	8.33186e-09	1.40493	0.803553	5.45174	0.0529609	9.02646	3.34493e-05	4.04681	0.083949	7.62153	0.000325384	3.57472	0.121247						0.00566627	0.232175	1.39242	4.1575	11.5861		0	0	0	0	0	0	true	0	0	0
clust_5	20cb2381c7329d2363cd71598db48a88	Fungi_1	Ascomycota_1	Dothideomycetes_1	Pleosporales_1	Phaeosphaeriaceae_1	Neosetophoma_1		7.30155	0.000114582	0.00339527	0.999096	0.00503567	0.998418	10.5652	9.0476e-10	-7.29816	0.000182323	-7.29652	0.000183255	3.26365	0.0997936	0.0016404	0.999509	10.5618	1.22873e-09	10.5602	1.05401e-09						0.00179487	0.995387	0.00214707	0.00247129	16.6541		0	0	0	0	0	0	true	0	0	0
[truncated: 9 more columns]

## Sheet: gala_skin_ITS
K means Cluster	otu	Kingdom	Phylum	Class	Order	Family	Genus	Species	log2 Fold Change_time_Day 14_v_Day 0	padj_time_Day 14_v_Day 0	log2 Fold Change_time_Day 28_v_Day 0	padj_time_Day 28_v_Day 0	log2 Fold Change_time_Day 42_v_Day 0	padj_time_Day 42_v_Day 0	log2 Fold Change_time_Rotten_v_Day 0	padj_time_Rotten_v_Day 0	log2 Fold Change_time_Day 28_v_Day 14	padj_time_Day 28_v_Day 14	log2 Fold Change_time_Day 42_v_Day 14	padj_time_Day 42_v_Day 14	log2 Fold Change_time_Rotten_v_Day 14	padj_time_Rotten_v_Day 14	log2 Fold Change_time_Day 42_v_Day 28	padj_time_Day 42_v_Day 28	log2 Fold Change_time_Rotten_v_Day 28	padj_time_Rotten_v_Day 28	log2 Fold Change_time_Rotten_v_Day 42	padj_time_Rotten_v_Day 42	Indicator_Day 0	Indicator_Day 14	Indicator_Day 28	Indicator_Day 42	Indicator_Day Rotten	Average Relative Abundance Day 0	Average Relative Abundance Day 14	Average Relative Abundance Day 28	Average Relative Abundance Day 42	Average Relative Abundance Day Rotten	mclCluster	Average Shortest Path Length	Betweenness Centrality	Closeness Centrality	Clustering Coefficient	Degree	Eccentricity	Is Single Node	mv	Neighborhood Connectivity	Number Of Directed Edges
clust_1	31710f04c1d3def7bfea4ec1a43757f0	Fungi_1	Ascomycota_1	Dothideomycetes_1	Capnodiales_1	Mycosphaerellaceae_1	Mycosphaerella_1	Mycosphaerella tassiana	0.260848	0.999998	-0.206095	0.999766	-2.54041	0.0201371	0.590069	0.706901	-0.466943	0.999933	-2.80126	0.00739779	0.329221	0.920772	-2.33431	0.0484282	0.796164	0.597366	3.13048	0.00318545						0.633693	0.364141	0.366629	0.118153	1.08268	38	15.7529	0	0.0634802	0	1	23	false	0	3	0
clust_1	032c8c83488e8dc1707c235017237ef7	Fungi_1	Basidiomycota_1	Tremellomycetes_1	Tremellales_1	Bulleribasidiaceae_1	Vishniacozyma_1	Vishniacozyma victoriae	1.45901	0.355321	1.73301	0.313901	-0.481005	0.99275	2.33156	0.110493	0.274002	0.999933	-1.94001	0.159793	0.872553	0.614151	-2.21401	0.168215	0.598551	0.837576	2.81256	0.0546468						0.243478	0.618201	0.971596	0.17726	1.17935		0	0	0	0	0	0	true	0	0	0
clust_1	a09cb0199af4901c13dff9480341221f	Fungi_1	Basidiomycota_1	Tremellomycetes_1	Tremellales_1	Bulleribasidiaceae_1	Vishniacozyma_1		0.0682818	0.999998	0.542236	0.896547	-1.51202	0.331225	-1.16216	0.453453	0.473954	0.999933	-1.5803	0.237559	-1.23044	0.404036	-2.05425	0.17034	-1.70439	0.229059	0.349858	0.994984						0.391864	0.243183	1.47286	0.263296	0.173927	41	14.7725	0	0.0676931	0	1	22	false	0	3	0
clust_1	c275b24483e0d450fe8d31de29e850d0	Fungi_1	Basidiomycota_1	Tremellomycetes_1	Filobasidiales_1	Filobasidiaceae_1	Filobasidium_1		-0.62508	0.949963	-1.65822	0.470174	-2.7082	0.162974	-1.35133	0.492097	-1.03314	0.999933	-2.08312	0.231022	-0.726254	0.78248	-1.04998	0.798612	0.306884	0.999945	1.35686	0.571906						0.0767896	0.0221733	0.0277486	0.0263831	0.0825188		0	0	0	0	0	0	true	0	0	0
clust_1	06fe039e6c439c062fea71deda5adb84	Fungi_1	Ascomycota_1	Dothideomycetes_1	Pleosporales_1	Didymellaceae_1	Epicoccum_1	Epicoccum dendrobii	-0.414594	0.999998	1.00664	0.718084	-0.0461885	0.99275	1.82285	0.291858	1.42123	0.906148	0.368406	0.993651	2.23745	0.158694	-1.05282	0.732083	0.816216	0.785089	1.86904	0.269178						0.0872589	0.0752381	0.166387	0.1572	0.385211		0	0	0	0	0	0	true	0	0	0
clust_1	a82ef82fbba2842c2dd1f390b25d7538	Fungi_1	Ascomycota_1	Dothideomycetes_1	Botryosphaeriales_1	Botryosphaeriaceae_1	Diplodia_1		0.000737769		0.00213148		0.0132859		0.627191		0.00139372	0.999933	0.0125481		0.626453		0.0111544		0.625059		0.613905							0.001639	0.00131394	0.00177305	0.00208239	0.0027758	20	8.24314	0.167485	0.121313	0	11	22	false	0	1.36364	0
clust_1	0c03c7cf289f1f043fbafc14461d9772	Fungi_1	Ascomycota_1	Dothideomycetes_1	Pleosporales_1	Didymosphaeriaceae_1			-0.701258	0.776722	-0.0191251	0.999766	1.25754	0.435873	1.70471	0.226268	0.682132	0.999933	1.95879	0.139082	2.40596	0.0859107	1.27666	0.462405	1.72383	0.217083	0.447172	0.994984						0.053468	0.0286663	0.0570177	0.129828	0.135175	15	12.7725	0.0647059	0.0782929	0	3	20	false	0	2.33333	0
clust_1	78baeb4acaf2da94c88c9c8a227cbbdb	Fungi_1	Ascomycota_1	Dothideomycetes_1	Pleosporales_1	Pleosporaceae_1	Alternaria_1		0.550302	0.974199	-0.401752	0.999766	-1.26004	0.611841	2.02105	0.248293	-0.952054	0.999933	-1.81034	0.289142	1.47074	0.406865	-0.858285	0.877136	2.4228	0.160614	3.28108	0.0557151						0.0463677	0.0400488	0.0292643	0.0301549	0.131967		0	0	0	0	0	0	true	0	0	0
clust_1	ac1b4aa9c363241eb5151ef8aea2976c	Fungi_1	Basidiomycota_1	Cystobasidiomycetes_1	Erythrobasidiales_1	Erythrobasidiaceae_1	Erythrobasidium_1	Erythrobasidium hasegawianum	0.817409	0.764058	0.120481	0.999766	0.976524	0.731181	-0.112757	0.998633	-0.696928	0.999933	0.159116	0.993651	-0.930165	0.614151	0.856043	0.821129	-0.233238	0.999945	-1.08928	0.634581						0.275511	0.354693	0.321595	0.50936	0.229353	66	12.851	0	0.0778151	0	1	20	false	0	3	0
clust_1	4acb4accabc46407cfa2e062891769a8	Fungi_1	Ascomycota_1	Sordariomycetes_1	Hypocreales_1	Nectriaceae_1	Fusarium_1		1.955	0.337232	0.0275447	0.999766	-2.91845	0.169844	-0.517686	0.964227	-1.92745	0.76737	-4.87345	0.00562525	-2.47268	0.16748	-2.94599	0.17034	-0.54523	0.960174	2.40076	0.23981						0.105994	0.028453	0.0439833	0.00208239	0.0141646	65	7.4	0	0.135135	0	1	16	false	0	3	0
clust_1	daba98181bcd36fb1590e6f733576f47	Fungi_1	Ascomycota_1	Dothideomycetes_1	Dothideales_1	Aureobasidiaceae_1			3.53385	0.0937918	4.83011	0.0191706	0.0487615	0.99275	1.94383	0.370774	1.29626	0.999933	-3.48509	0.0857676	-1.59002	0.461951	-4.78135	0.019528	-2.88628	0.159423	1.89507	0.415972						0.0462396	0.0490474	0.16294	0.0613466	0.0466299		0	0	0	0	0	0	true	0	0	0
clust_1	dcec8896e76cd9e342e5cb725d342640	Fungi_1	Basidiomycota_1	Tremellomycetes_1	Filobasidiales_1	Filobasidiaceae_1	Filobasidium_1	Filobasidium floriforme	-1.53083	0.40401	-1.38159	0.515204	-3.51326	0.0244284	0.299001	0.998633	0.149243	0.999933	-1.98242	0.215541	1.82984	0.247522	-2.13166	0.242468	1.68059	0.341699	3.81226	0.0160417						0.144939	0.0567111	0.0767038	0.0305433	0.14871		0	0	0	0	0	0	true	0	0	0
clust_1	eec74e01efbe52516988598ea868cf61	Fungi_1	Basidiomycota_1	Tremellomycetes_1	Tremellales_1	Bulleribasidiaceae_1	Vishniacozyma_1		-2.97813	0.0984284	-1.49023	0.494937	-1.18434	0.631655	2.67013	0.104681	1.4879	0.939366	1.79379	0.323687	5.64826	0.000347998	0.305892	0.993841	4.16036	0.0126479	3.85447	0.0157867						0.807149	0.0247428	0.19718	0.187153	0.0713238		0	0	0	0	0	0	true	0	0	0
clust_1	ba694f9cfd1867bef35160aa019dd628	Fungi_1	Ascomycota_1	Dothideomycetes_1	Pleosporales_1	Phaeosphaeriaceae_1	Neosetophoma_1		1.53705	0.254797	-0.71355	0.747855	-6.38275	1.9304e-08	-0.939664	0.522896	-2.2506	0.48966	-7.9198	4.2013e-13	-2.47671	0.0673958	-5.6692	1.44306e-06	-0.226114	0.999945	5.44309	5.53291e-06						0.596697	1.14931	0.271866	0.00939087	0.294199	15	13.6824	0.00169832	0.0730868	0	2	21	false	0	2.5	0
clust_1	fae94e7e86fa6964076978aca3b7421f	Fungi_1	Ascomycota_1	Dothideomycetes_1	Pleosporales_1	Phaeosphaeriaceae_1	Neosetophoma_1		9.31731	6.917e-08	6.14741	0.00128896	2.42391	0.296959	0.00364761	0.998633	-3.16991	0.48966	-6.8934	3.51984e-05	-9.31367	3.51691e-08	-3.7235	0.0597468	-6.14376	0.00173626	-2.42026	0.262157						0.001639	1.23429	0.299731	0.0273823	0.00166343		0	0	0	0	0	0	true	0	0	0
clust_1	0085f866d29715812b477d5693d527e2	Fungi_1	Basidiomycota_1	Tremellomycetes_1	Tremellales_1	Bulleribasidiaceae_1	Vishniacozyma_1		-0.329089	0.999998	-1.14561	0.723745	5.33134	0.00171162	1.17078	0.612837	-0.816518	0.999933	5.66043	0.000805261	1.49987	0.476337	6.47695	0.000137525	2.31639	0.254568	-4.16056	0.0239139						0.0542587	0.284868	0.0707487	0.280266	0.125059		0	0	0	0	0	0	true	0	0	0
clust_1	68888dedcbeabfab48bf3dc093b8be07	Fungi_1	Basidiomycota_1	Exobasidiomycetes_1	Entylomatales_1	Entylomataceae_1	Entyloma_1		-4.60599	0.000173638	-6.1984	1.50657e-07	-8.28977	1.40092e-11	-6.72994	1.23054e-08	-1.5924	0.76219	-3.68378	0.00739779	-2.12395	0.127403	-2.09137	0.219336	-0.531542	0.900226	1.55983	0.377929						0.841487	0.0244984	0.0121441	0.00208239	0.00608844	42	1	0	1	0	1	1	false	0	1	0
clust_1	194f6746c59d5a9b78715724f2b10f09	Fungi_1	Ascomycota_1	Dothideomycetes_1	Pleosporales_1	Phaeosphaeriaceae_1	Leptospora_1		1.99503	0.253863	2.00127	0.306206	-0.0704368	0.99275	1.83989	0.291753	0.00624208	0.999933	-2.06546	0.195507	-0.155135	0.999554	-2.0717	0.245855	-0.161377	0.999945	1.91033	0.266777						0.00931068	0.0231888	0.0197788	0.0058947	0.0229501		0	0	0	0	0	0	true	0	0	0
clust_1	c00ccc168f3ec7b9acae23b96aeed71f	Fungi_1	Basidiomycota_1	Cystobasidiomycetes_1	Symmetrosporaceae_1	Symmetrospora_1			1.25457		1.41798	0.475581	1.71818	0.322052	0.918967	0.631131	0.163407	0.999933	0.463608		-0.335602		0.300201	0.993841	-0.499009	0.908864	-0.79921	0.784605						0.001639	0.00677211	0.0053493	0.00936044	0.00582455	21	1.95	0.505263	0.512821	0	2	3	false	0	9.5	0
clust_1	aa94dbe49035c8c89a64a6ef98d249b8	Fungi_1	Ascomycota_1	Dothideomycetes_1	Pleosporales_1	Phaeosphaeriaceae_1	Muriphaeosphaeria_1	Muriphaeosphaeria viburni	-0.104015	0.999998	-0.283637	0.999766	-5.12684	2.23136e-05	-0.635553	0.735026	-0.179623	0.999933	-5.02283	3.51984e-05	-0.531538	0.795535	-4.84321	7.78195e-05	-0.351915	0.967844	4.49129	0.000473101						0.255957	0.238565	0.18683	0.0114399	0.11618		0	0	0	0	0	0	true	0	0	0
clust_1	3406614296a49f4ad86cc2be01336c2f	Fungi_1	Ascomycota_1	Sordariomycetes_1	Xylariales_1	Microdochiaceae_1	Microdochium_1	Microdochium seminicola	2.44623	0.188001	2.70001	0.183448	0.0128488	0.99275	5.31431	0.0010307	0.253782	0.999933	-2.43338	0.15719	2.86808	0.0859107	-2.68716	0.17034	2.6143	0.113791	5.30146	0.000999631						0.001639	0.0248635	0.00973257	0.00208239	0.175816		0	0	0	0	0	0	true	0	0	0
clust_1	57f9b199a33fb70365b58534b5e1e4da	Fungi_1	Ascomycota_1	Dothideomycetes_1	Pleosporales_1	Melanommataceae_1			-1.3007		-0.409027		-1.28813	0.42126	-1.29827		0.891671	0.999933	0.0125681		0.0024284		-0.879103		-0.889243		-0.0101397	0.994984						0.00985865	0.00131394	0.00649588	0.00208239	0.00166343	12	7.32941	0	0.136437	0	1	17	false	0	13	0
clust_1	fecd31a8f955b222364edbee70ec224d	Fungi_1	Basidiomycota_1	Exobasidiomycetes_1	Golubeviales_1	Golubeviaceae_1	Golubevia_1	Golubevia pallescens	-0.534722	0.961718	-3.47971	0.027766	-5.73984	0.000159489	-4.97803	0.00118998	-2.94499	0.48966	-5.20512	0.000805261	-4.4433	0.00724894	-2.26013	0.245855	-1.49832	0.438493	0.761816	0.946383						0.0760826	0.0461706	0.0212547	0.00208239	0.0027669		0	0	0	0	0	0	true	0	0	0
clust_1	49666b838337ef4553cc513fa364e83f	Fungi_1	Ascomycota_1	Dothideomycetes_1	Pleosporales_1	Phaeosphaeriaceae_1	Phaeosphaeria_1		0.757578	0.758016	-1.68216	0.386344	-1.67093	0.354293	-1.6818	0.327879	-2.43974	0.51333	-2.42851	0.108607	-2.43937	0.109105	0.0112308	0.993841	0.000361971	0.999945	-0.0108688	0.994984						0.00903669	0.0297789	0.00177305	0.00208239	0.00166343	11	9.47843	0	0.105503	0	1	21	false	0	16	0
clust_1	968e54e6c0ec2ffec1427128b48abbd3	Fungi_1	Basidiomycota_1	Tremellomycetes_1	Tremellales_1	Bulleribasidiaceae_1	Vishniacozyma_1		0.000473123	0.999998	5.07803	9.47861e-05	0.0127621	0.99275	0.963975	0.611406	5.07755	0.00125972	0.0122889	0.993651	0.963502	0.614151	-5.06526	7.1344e-05	-4.11405	0.00173626	0.951213	0.727153						0.001639	0.00131394	0.238333	0.00208239	0.00583484	4	3.22222	0	0.310345	0	1	5	false	0	20	0
clust_1	de55ed2c9234d5d9ad067e572030adb1	Fungi_1	Basidiomycota_1	Cystobasidiomycetes_1	Cystobasidiales_1	Cystobasidiaceae_1	Cystobasidium_1	Cystobasidium pinicola	1.85601	0.286929	0.444096	0.999766	-0.736575	0.968127	0.0263559	0.998633	-1.41192	0.906148	-2.59259	0.104652	-1.82966	0.247522	-1.18067	0.655719	-0.41774	0.968852	0.762931	0.887777						0.0431002	0.0695185	0.0637457	0.025996	0.0683594		0	0	0	0	0	0	true	0	0	0
clust_1	67a311061ea0282e400c59c52375f485	Fungi_1	Basidiomycota_1	Tremellomycetes_1	Tremellales_1	Bulleribasidiaceae_1	Vishniacozyma_1		0.429152	0.999998	-2.27055	0.231786	-1.81274	0.330338	0.0857292	0.998633	-2.6997	0.48966	-2.24189	0.156166	-0.343423	0.974587	0.457812	0.993841	2.35628	0.162765	1.89846	0.267496						0.0128725	0.0558289	0.00177305	0.00554813	0.0210971		0	0	0	0	0	0	true	0	0	0
clust_1	7a53e5c34fa46a513e14fc5022ecd814	Fungi_1	Basidiomycota_1	Exobasidiomycetes_1	Entylomatales_1	Tilletiopsis_1	Tilletiopsis washingtonensis		-1.71122	0.20569	-2.97944	0.0257187	-4.94841	0.000112355	-4.95828	0.000182708	-1.26822	0.857845	-3.23719	0.0211836	-3.24706	0.0318125	-1.96897	0.242468	-1.97884	0.207796	-0.00986904	0.994984						0.127901	0.0188568	0.0144657	0.00208239	0.00166343	51	11.298	0	0.0885109	0	1	24	false	0	2	0
clust_1	9818a11bf9a2ab35c368a277d4b61fee	Fungi_1	Basidiomycota_1	Tremellomycetes_1	Tremellales_1	Bulleraceae_1	Genolevuria_1	Genolevuria amylolytica	0.252533	0.999998	-0.63496	0.880337	-1.78855	0.296959	0.1604	0.998633	-0.887492	0.999933	-2.04109	0.162113	-0.0921328	0.999554	-1.15359	0.616858	0.795359	0.770747	1.94895	0.211717						0.175599	0.2143	0.0840359	0.268648	0.286122		0	0	0	0	0	0	true	0	0	0
clust_1	e442c2fef47ab874006c5967fb365dde	Fungi_1	Basidiomycota_1	Tremellomycetes_1	Tremellales_1	Bulleribasidiaceae_1	Vishniacozyma_1	Vishniacozyma carnescens	-4.58626	0.0274159	-5.0427	0.0180433	-7.78202	2.23136e-05	0.284227	0.998633	-0.456442	0.999933	-3.19575	0.127903	4.87049	0.0143392	-2.73931	0.245855	5.32693	0.00937498	8.06624	2.02741e-05						0.291561	0.0836232	0.0274534	0.00208239	0.580641		0	0	0	0	0	0	true	0	0	0
clust_1	61b3d4bae4c75cd566bf678d059d876c	Fungi_1	Basidiomycota_1	Tremellomycetes_1	Filobasidiales_1	Filobasidiaceae_1	Filobasidium_1	Filobasidium floriforme	-2.81894	0.0984284	-2.81944	0.123853	-2.80685	0.108923	-0.609798	0.820936	-0.00050113	0.999933	0.0120942	0.993651	2.20914	0.170384	0.0125954	0.993841	2.20964	0.201197	2.19705	0.202042						0.0920552	0.00131394	0.00177305	0.00208239	0.0227986	22	7.67451	0.087664	0.130301	0	2	13	false	0	12.5	0
clust_1	3bed55ac28c34d0a47b35a46a684016d	Fungi_1	Basidiomycota_1	Microbotryomycetes_1	Sporidiobolales_1	Sporidiobolaceae_1	Rhodotorula_1	Rhodotorula babjevae	1.77311	0.341812	-1.26367	0.650367	-0.997334	0.809573	0.859384	0.708876	-3.03678	0.48966	-2.77045	0.104652	-0.913728	0.642733	0.266332	0.993841	2.12305	0.244304	1.85672	0.332903						0.0314639	0.021426	0.00767659	0.0104002	0.0507756		0	0	0	0	0	0	true	0	0	0
clust_1	0777763e6e5ccb78691398cfbf054926	Fungi_1	Ascomycota_1	Dothideomycetes_1	Pleosporales_1	Phaeosphaeriaceae_1	Neosetophoma_1		-0.0423728	0.999998	-2.05829	0.410851	-7.58873	3.57976e-05	-1.22842	0.611406	-2.01591	0.820301	-7.54636	3.89996e-05	-1.18605	0.614151	-5.53044	0.00791227	0.829867	0.837576	6.36031	0.00114608						0.436921	0.304876	0.110988	0.00208239	0.123546		0	0	0	0	0	0	true	0	0	0
clust_1	a2878a4e252dfa8b1162300ca2040ca5	Fungi_1	Ascomycota_1	Sordariomycetes_1	Hypocreales_1	Nectriaceae_1	Fusarium_1	Fusarium acutatum	-0.808554		-1.53907		-0.314169		-1.53773		-0.73052	0.999933	0.494385		-0.729177		1.2249		0.00134278		-1.22356							0.00736081	0.00218979	0.00177305	0.00590291	0.00166343	40	1.88889	0.388889	0.529412	0	2	3	false	0	4	0
clust_1	5b3bdebb2009be671405e4e4944bdb7b	Fungi_1	Ascomycota_1	Sordariomycetes_1	Hypocreales_1	Acremonium_1	Acremonium fusidioides		3.19788	0.0937918	0.0031533	0.999766	0.0144827	0.99275	1.73451	0.385407	-3.19472	0.48966	-3.18339	0.0857676	-1.46337	0.430647	0.0113294	0.993841	1.73136	0.412859	1.72003	0.421354						0.001639	0.850745	0.00177305	0.00208239	0.0108405	63	7.06667	0.138387	0.141509	0	2	20	false	0	10	0
clust_1	c7d083740cdf3e9bfe25ad085661dc4b	Fungi_1	Basidiomycota_1	Exobasidiomycetes_1	Golubeviales_1	Golubeviaceae_1	Golubevia_1	Golubevia pallescens	-0.129744		0.249844	0.999766	-1.64495	0.361269	-1.65478	0.333616	0.379587	0.999933	-1.5152		-1.52503		-1.89479	0.25637	-1.90462	0.237091	-0.00983211	0.994984						0.00763327	0.00503628	0.0123686	0.00208239	0.00166343	61	2.33333	0.507937	0.428571	0	2	3	false	0	11	0
clust_1	f87d0e2ed7e9d826cfc8547b57027646	Fungi_1	Basidiomycota_1	Exobasidiomycetes_1	Entylomatales_1	Entylomataceae_1	Entyloma_1		2.77929	0.0984284	1.6465	0.465314	0.0136203	0.99275	0.00513563	0.998633	-1.13279	0.999933	-2.76567	0.0963056	-2.77416	0.0961101	-1.63288	0.439376	-1.64136	0.387023	-0.00848464	0.994984						0.001639	0.0729142	0.00944765	0.00208239	0.00166343	7	3.63889	0	0.274809	0	1	5	false	0	15	0
clust_1	2fc2020ec15806dd392d799253a0066b	Fungi_1	Basidiomycota_1	Tremellomycetes_1	Tremellales_1	Bulleribasidiaceae_1	Vishniacozyma_1	Vishniacozyma victoriae	0.00093537	0.999998	3.22563	0.0200216	0.0137591	0.99275	1.17643	0.476013	3.22469	0.199813	0.0128237	0.993651	1.1755	0.461951	-3.21187	0.020628	-2.0492	0.113633	1.16267	0.530042						0.001639	0.00131394	0.0702207	0.00208239	0.0130653	57	7.14118	0.175045	0.140033	0	2	13	false	0	5.5	0
clust_1	6b5646add0e0aacad0d377b517427e0f	Fungi_1	Basidiomycota_1	Tremellomycetes_1	Tremellales_1	Bulleribasidiaceae_1	Vishniacozyma_1	Vishniacozyma victoriae	3.84813	0.0297958	2.02264	0.335272	4.04142	0.0125376	0.00298812	0.998633	-1.82549	0.766545	0.193285	0.993651	-3.84514	0.0300542	2.01878	0.251887	-2.01965	0.280346	-4.03843	0.0160417						0.001639	0.0529824	0.0103084	0.049563	0.00166343	15	15.6588	0	0.0638618	0	1	23	false	0	3	0
clust_1	642527f5c98fd12b3ba6b8d5b90d433e	Fungi_1	Basidiomycota_1	Tremellomycetes_1	Holtermanniales_1	Holtermanniella_1			2.23386	0.136394	0.899115	0.723745	0.0137778	0.99275	0.00343893	0.998633	-1.33474	0.855179	-2.22008	0.123781	-2.23042	0.124211	-0.885338	0.798612	-0.895677	0.715401	-0.0103388	0.994984						0.001639	0.0216478	0.00354411	0.00208239	0.00166343	6	7.36863	0	0.13571	0	1	20	false	0	18	0
clust_1	482afd15d4c6d019c1d08236f600a26d	Fungi_1	Basidiomycota_1	Wallemiomycetes_1	Wallemiales_1	Wallemiaceae_1	Wallemia_1	Wallemia muriae	-0.029666		-1.39592		-1.38478		-1.39464		-1.36625	0.855179	-1.35512		-1.36497		0.0111338		0.00127986		-0.00985397							0.00627094	0.00480717	0.00177305	0.00208239	0.00166343	1	2	0.515152	0.5	0	2	3	false	0	15.5	0
clust_1	d8a54a6619d1b22c0a3bc9390689f642	Fungi_1	Basidiomycota_1	Tremellomycetes_1	Tremellales_1	Bulleribasidiaceae_1	Dioszegia_1	Dioszegia hungarica	0.296634	0.999998	1.15587	0.515204	-4.71244	0.000276734	0.136252	0.998633	0.859236	0.999933	-5.00907	0.000105942	-0.160382	0.999554	-5.86831	4.49364e-06	-1.01962	0.559827	4.84869	0.0004099						0.0774401	0.0916852	0.167759	0.00416183	0.0890449		0	0	0	0	0	0	true	0	0	0
clust_1	c0ca6488344c26488c5f40261ecbd34c	Fungi_1	Ascomycota_1	Dothideomycetes_1	Capnodiales_1	Mycosphaerellaceae_1	Ramularia_1		-3.39023	0.0274159	-1.59927	0.313901	-3.37777	0.0158906	-3.3875	0.0181705	1.79096	0.749924	0.0124578	0.993651	0.00272991	0.999554	-1.7785	0.290754	-1.78823	0.265717	-0.00972793	0.994984						0.0264797	0.00131394	0.0114857	0.00208239	0.00166343	62	8.43529	0.118079	0.11855	0	2	21	false	0	8.5	0
clust_1	d6ed8c95e1925841392c0742c6eccf01	Fungi_1	Basidiomycota_1	Tremellomycetes_1	Tremellales_1	Bulleribasidiaceae_1	Vishniacozyma_1		1.46225	0.511783	-0.471886	0.999766	-3.10312	0.137786	-0.702888	0.834755	-1.93414	0.766987	-4.56537	0.0095329	-2.16514	0.220873	-2.63124	0.219336	-0.231001	0.999945	2.40024	0.238334						0.0713905	0.023003	0.0220813	0.00208239	0.0130653		0	0	0	0	0	0	true	0	0	0
clust_1	2e6bbe9362cf4a84c1ace7c509274f77	Fungi_1	Basidiomycota_1	Cystobasidiomycetes_1	Symmetrosporaceae_1	Symmetrospora_1			1.85902		0.00226084		0.013457	0.99275	0.962429		-1.85676	0.688016	-1.84557		-0.896594		0.0111962		0.960169		0.948972	0.698401						0.001639	0.0107293	0.00177305	0.00208239	0.00360528	19	2.07692	0	0.481481	0	1	3	false	0	11	0
clust_1	ea4ace22970f2b5a913614c15bb3819c	Fungi_1	Ascomycota_1	Dothideomycetes_1	Pleosporales_1	Pleosporaceae_1	Alternaria_1		-2.94007	0.101702	-0.0704274	0.999766	-2.92823	0.121469	-2.93928	0.106744	2.86965	0.498271	0.0118458	0.993651	0.000797621	0.999554	-2.8578	0.149337	-2.86885	0.115635	-0.0110482	0.994984						0.140325	0.00131394	0.118663	0.00208239	0.00166343	65	6.40392	0.111811	0.156154	0	3	15	false	0	11.3333	0
clust_1	804a43764498d03c0148907e0b098fd1	Fungi_1	Ascomycota_1	Dothideomycetes_1	Pleosporales_1	Cucurbitariaceae_1	Pyrenochaetopsis_1	Pyrenochaetopsis leptospora	-2.11881	0.0937918	-3.49519	0.0105442	-3.48418	0.00439204	-3.49467	0.00571443	-1.37638	0.855179	-1.36537	0.343452	-1.37586	0.339788	0.0110084	0.993841	0.000523354	0.999945	-0.0104851	0.994984						0.0349926	0.00721732	0.00177305	0.00208239	0.00166343	34	6.13333	0.224744	0.163043	0	3	17	false	0	6	0
clust_1	5594e20da8256b5e1eb31895a54914b8	Fungi_1	Basidiomycota_1	Tremellomycetes_1	Tremellales_1	Bulleribasidiaceae_1	Vishniacozyma_1	Vishniacozyma victoriae	0.000559074	0.999998	1.78231	0.315116	0.0129046	0.99275	1.97083	0.206163	1.78175	0.749924	0.0123456		1.97027	0.170384	-1.76941	0.280311	0.188523	0.999945	1.95793	0.202042						0.001639	0.00131394	0.0115139	0.00208239	0.014979	25	1.85714	0	0.538462	0	1	2	false	0	7	0
clust_1	4eed616a0611ed4ecd723213822df13b	Fungi_1	Basidiomycota_1	Tremellomycetes_1	Filobasidiales_1	Filobasidiaceae_1	Filobasidium_1	Filobasidium wieringae	0.0766409	0.999998	2.63197	0.0573934	-3.85812	0.00689309	1.40112	0.333616	2.55533	0.48966	-3.93476	0.00548884	1.32448	0.339788	-6.49009	1.44306e-06	-1.23084	0.412859	5.25924	0.000181493						0.119171	0.0234039	0.206316	0.00208239	0.103151		0	0	0	0	0	0	true	0	0	0
clust_1	90b1527627116cc6d67d804da4bef4de	Fungi_1	Ascomycota_1	Sordariomycetes_1	Trichosphaeriales_1	Trichosphaeriaceae_1	Nigrospora_1		1.96065	0.254797	1.50723	0.475581	2.3531	0.179463	1.06241	0.601558	-0.453424	0.999933	0.392453	0.993651	-0.89824	0.620114	0.845877	0.823186	-0.444816	0.967844	-1.29069	0.511302						0.00572601	0.0146706	0.0271369	0.0458261	0.00833769	41	13.7765	0.0310946	0.0725875	0	3	21	false	0	2	0
clust_1	7902a69089f69b1838947eac2af665ce	Fungi_1	Basidiomycota_1	Malasseziomycetes_1	Malasseziales_1	Malasseziaceae_1	Malassezia_1	Malassezia restricta	0.000851212		0.00212826		0.524347		0.0033839		0.00127705	0.999933	0.523496		0.00253268		0.522219		0.00125564		-0.520964							0.001639	0.00131394	0.00177305	0.00312435	0.00166343	30	1.44444	0.888889	0.692308	0	6	3	false	0	1.33333	0
clust_1	dcffe497f833595c4dc048163c2caa03	Fungi_1	Ascomycota_1	Dothideomycetes_1	Pleosporales_1	Amorosiaceae_1	Angustimassarina_1	Angustimassarina acerina	-4.4873	0.00132965	-5.50248	4.40233e-05	-6.92785	3.39568e-07	-2.53975	0.0826588	-1.01518	0.999933	-2.44055	0.127903	1.94755	0.16748	-1.42537	0.519317	2.96273	0.0682165	4.3881	0.00318545						0.138098	0.121086	0.0124449	0.00208239	0.133352		0	0	0	0	0	0	true	0	0	0
clust_1	355ceb1ceadece4bee69b1c955912df1	Fungi_1	Ascomycota_1	Sordariomycetes_1	Trichosphaeriales_1	Trichosphaeriaceae_1	Nigrospora_1		0.000780377		0.00223978	0.999766	0.013426	0.99275	3.40776	0.00255194	0.0014594	0.999933	0.0126456		3.40698		0.0111862	0.993841	3.40552	0.00463946	3.39433	0.00259007						0.001639	0.00131394	0.00177305	0.00208239	0.0207594	35	8.52157	0.183851	0.117349	0	2	15	false	0	5.5	0
clust_1	aa405457df5c8d3eb1c1dd1831255ce4	Fungi_1	Ascomycota_1	Dothideomycetes_1	Pleosporales_1	Didymosphaeriaceae_1	Paraconiothyrium_1	Paraconiothyrium brasiliense	3.98403	0.010221	3.45075	0.0235816	0.0128811	0.99275	0.00305625	0.998633	-0.533279	0.999933	-3.97115	0.00403608	-3.98098	0.00724894	-3.43787	0.0243682	-3.4477	0.0273453	-0.00982485	0.994984						0.001639	0.0625317	0.0501821	0.00208239	0.00166343	33	8.67059	0	0.115332	0	1	19	false	0	3	0
clust_1	418aedec1089ae1231bcd26d0df647ba	Fungi_1	Basidiomycota_1	Tremellomycetes_1	Tremellales_1	Bulleribasidiaceae_1	Vishniacozyma_1	Vishniacozyma victoriae	1.14156	0.599005	0.788412	0.804276	-2.15483	0.260405	-2.16531	0.226268	-0.353143	0.999933	-3.29639	0.0422934	-3.30687	0.0673958	-2.94325	0.111922	-2.95373	0.0992253	-0.0104778	0.994984						0.0316104	0.0424456	0.0138753	0.00208239	0.00166343	33	7.67451	0.111729	0.130301	0	3	18	false	0	1.66667	0
clust_1	a48383729c36c6a9d55e85dfa8a01b70	Fungi_1	Ascomycota_1	Dothideomycetes_1	Pleosporales_1	Phaeosphaeriaceae_1	Phaeosphaeria_1		3.81588	0.049032	1.02538	0.758074	0.0901361	0.99275	1.85978	0.357711	-2.7905	0.552092	-3.72575	0.0380407	-1.9561	0.282948	-0.935249	0.877136	0.834397	0.828904	1.76965	0.406708						0.0359698	0.0339337	0.0647964	0.11264	0.0758039	64	1	0	1	0	1	1	false	0	1	0
clust_1	020e60ddec281d4f8f2ac43c08cf7056	Fungi_1	Ascomycota_1	Dothideomycetes_1	Pleosporales_1	Phaeosphaeriaceae_1			-1.00744	0.6924	0.515942	0.968982	-3.15582	0.0717285	2.22291	0.176567	1.52339	0.857845	-2.14838	0.208288	3.23035	0.0595888	-3.67176	0.0372303	1.70696	0.312036	5.37873	0.000557431						0.0385012	0.0126834	0.0430072	0.00208239	0.0925883		0	0	0	0	0	0	true	0	0	0
clust_1	d5bd896678ab6972fa01e761732e46a7	Fungi_1	Basidiomycota_1	Exobasidiomycetes_1	Entylomatales_1	Entylomataceae_1	Entyloma_1		-0.231232	0.999998	-0.785277	0.718084	-6.14038	1.5522e-06	-6.15019	1.85486e-06	-0.554045	0.999933	-5.90914	4.75783e-06	-5.91896	4.90415e-06	-5.3551	5.20876e-05	-5.36491	0.000124661	-0.00981189	0.994984						0.117429	0.0830177	0.101616	0.00208239	0.00166343		0	0	0	0	0	0	true	0	0	0
clust_1	fecccad9dc0876b7b0aef7164e9964ae	Fungi_1	Ascomycota_1	Dothideomycetes_1	Pleosporales_1	Phaeosphaeriaceae_1	Sclerostagonospora_1		1.0509	0.75608	-1.22436	0.718084	-0.289437	0.99275	3.28155	0.0931892	-2.27526	0.749924	-1.34033	0.569278	2.23066	0.220873	0.934927	0.900153	4.50592	0.0233834	3.57099	0.0693889						0.0768854	0.136405	0.0153512	0.0256654	0.188947		0	0	0	0	0	0	true	0	0	0
clust_1	af2bb0f864412802d42a31b31ad056f7	Fungi_1	Ascomycota_1	Dothideomycetes_1	Pleosporales_1	Didymosphaeriaceae_1	Paraconiothyrium_1	Paraconiothyrium brasiliense	-3.37791	0.0228401	-3.37495	0.0191706	-3.36426	0.010745	-3.37264	0.0123421	0.00295894	0.999933	0.0136478	0.993651	0.00526888	0.999554	0.0106888	0.993841	0.00230994	0.999945	-0.00837891	0.994984						0.48663	0.00131394	0.00177305	0.00208239	0.00166343	13	6.70196	0.363841	0.14921	0	15	19	false	0	1.73333	0
clust_1	7c513a3f85cffd27985881ad27cbf81d	Fungi_1	Ascomycota_1	Dothideomycetes_1	Pleosporales_1	Phaeosphaeriaceae_1	Paraophiobolus_1		0.0765628	0.999998	2.01312	0.33116	-1.56445	0.482481	2.30441	0.206163	1.93656	0.766545	-1.64101	0.394495	2.22785	0.182196	-3.57757	0.0508802	0.291288	0.999945	3.86886	0.0284313						0.107399	0.0258258	0.0625436	0.00450841	0.06383	64	1	0	1	0	1	1	false	0	1	0
clust_1	8efb59abc43cfa5bef00603bc9fbfe6f	Fungi_1	Ascomycota_1	Dothideomycetes_1	Pleosporales_1	Phaeosphaeriaceae_1	Neosetophoma_1		-3.32241	0.0937918	-3.94294	0.040608	-6.49358	0.00019268	-2.21156	0.26489	-0.620538	0.999933	-3.17118	0.109681	1.11084	0.620114	-2.55064	0.251887	1.73138	0.426667	4.28202	0.0307614						0.296693	0.0411648	0.0132849	0.00208239	0.0549059		0	0	0	0	0	0	true	0	0	0
clust_1	b63e646122059e6b337798baed28127f	Fungi_1	Ascomycota_1	Dothideomycetes_1	Pleosporales_1	Phaeosphaeriaceae_1	Neosetophoma_1		-3.0916	0.0278335	-5.64071	4.40233e-05	-5.63047	2.23136e-05	-5.64175	3.48834e-05	-2.54911	0.498271	-2.53887	0.10373	-2.55016	0.100994	0.0102419	0.993841	-0.00104542	0.999945	-0.0112874	0.994984						0.273305	0.0415444	0.00177305	0.00208239	0.00166343	34	6.42745	0.122557	0.155583	0	2	16	false	0	3	0
clust_1	ca9f3c300a9df8d31a94ee42c027b4e5	Fungi_1	Ascomycota_1	Dothideomycetes_1	Capnodiales_1	Mycosphaerellaceae_1	Ramularia_1		-1.32092		-1.3195		-1.30834		-1.31816		0.00141923	0.999933	0.012581		0.00276064		0.0111618		0.00134141		-0.00982037							0.00627094	0.00131394	0.00177305	0.00208239	0.00166343	1	2	0.736742	0.5	0	15	3	false	0	1.2	0
clust_1	b5c1cb790a9b43338cd7516e613164f5	Fungi_1	Ascomycota_1	Dothideomycetes_1	Pleosporales_1	Cucurbitariaceae_1	Parafenestella_1		-1.93052		-1.92866	0.259031	-1.91763	0.234598	-0.196831	0.998633	0.00186164	0.999933	0.0128969		1.73369		0.0110353	0.993841	1.73183	0.26574	1.72079	0.269094						0.0139	0.00131394	0.00177305	0.00208239	0.0100063	28	2.5	0	0.4	0	1	4	false	0	7	0
clust_1	f055e7dbe5c8f532eebbf1e71470c583	Fungi_1	Ascomycota_1	Dothideomycetes_1	Pleosporales_1	Phaeosphaeriaceae_1	Leptospora_1		-0.712763	0.847223	-0.95473	0.723745	-4.42216	0.00462993	-2.10585	0.217111	-0.241966	0.999933	-3.7094	0.021201	-1.39309	0.430647	-3.46743	0.0484282	-1.15112	0.594377	2.31631	0.199066						0.0902373	0.0516027	0.0932659	0.00312435	0.0367187		0	0	0	0	0	0	true	0	0	0
clust_1	3935e3ae2a748b03abb1941040f86d60	Fungi_1	Basidiomycota_1	Tremellomycetes_1	Tremellales_1	Bulleribasidiaceae_1	Vishniacozyma_1		2.3117	0.17301	0.00228651	0.999766	0.0131921	0.99275	4.3455	0.00468822	-2.30941	0.604881	-2.2985	0.150646	2.03381	0.148863	0.0109056	0.993841	4.34322	0.00788077	4.33231	0.00346683						0.001639	0.0218367	0.00177305	0.00208239	0.0634578	39	9.29804	0.00784314	0.10755	0	2	19	false	0	1.5	0
clust_1	fa31ebed7a271a5e1843293038b323bf	Fungi_1	Ascomycota_1	Dothideomycetes_1	Pleosporales_1	Didymosphaeriaceae_1			1.76033		0.00223275	0.999766	0.0134316	0.99275	1.86364	0.226268	-1.7581	0.749924	-1.7469		0.103304		0.0111988	0.993841	1.8614	0.222259	1.8502	0.224983						0.001639	0.00831054	0.00177305	0.00208239	0.0125091	63	7.71765	0.133292	0.129573	0	2	21	false	0	6.5	0
clust_1	b31f21611118870a3b8baed96a331bb0	Fungi_1	Ascomycota_1	Dothideomycetes_1	Pleosporales_1	Phaeosphaeriaceae_1	Wojnowiciella_1		-2.80711	0.0937918	-1.60433	0.386344	-2.79376	0.095849	-2.80227	0.0931892	1.20278	0.999933	0.0133516	0.993651	0.00483579	0.999554	-1.18943	0.657248	-1.19795	0.580573	-0.00851585	0.994984						0.103542	0.00131394	0.00501059	0.00208239	0.00166343	62	7.56471	0.124934	0.132193	0	2	20	false	0	8.5	0
clust_1	ec9eabcb2b696cf90222bc34dad0a50e	Fungi_1	Ascomycota_1	Dothideomycetes_1	Pleosporales_1	Pleosporaceae_1	Alternaria_1		0.00092356	0.999998	2.14973	0.250789	0.0131367	0.99275	2.54263	0.126378	2.14881	0.688016	0.0122132	0.993651	2.54171	0.109105	-2.13659	0.232404	0.392899	0.967844	2.52949	0.128892						0.001639	0.00131394	0.0215499	0.00208239	0.0452505	5	6.52157	0.272832	0.153337	0	3	16	false	0	12.3333	0
clust_1	acacba380611ab5b6ac5bfa4a8adfa05	Fungi_1	Ascomycota_1	Dothideomycetes_1	Pleosporales_1	Phaeosphaeriaceae_1	Neosetophoma_1		3.40024	0.0523014	1.23852	0.650367	-1.65911	0.450758	-1.6703	0.400129	-2.16172	0.688016	-5.05935	0.00146892	-5.07054	0.00337967	-2.89763	0.149337	-2.90882	0.115635	-0.0111925	0.994984						0.0120367	0.183733	0.0566759	0.00208239	0.00166343	55	2.84615	0	0.351351	0	1	4	false	0	2	0
clust_1	9b2072feeb15eff72ceef9bb70a1cc69	Fungi_1	Basidiomycota_1	Microbotryomycetes_1	Sporidiobolales_1	Sporidiobolaceae_1	Sporobolomyces_1	Sporobolomyces roseus	-0.188728	0.999998	-0.189206	0.999766	-0.176786	0.99275	2.49348	0.0931892	-0.000477681	0.999933	0.0119417	0.993651	2.68221	0.0802392	0.0124194	0.993841	2.68269	0.085825	2.67027	0.0702544						0.00355692	0.00131394	0.00177305	0.00208239	0.128563	3	8.32549	0	0.120113	0	1	18	false	0	23	0
clust_1	ddb1a86b2c7ac4c30a9347f99041dd9f	Fungi_1	Ascomycota_1	Dothideomycetes_1	Pleosporales_1	Didymellaceae_1	Neoascochyta_1	Neoascochyta desmazieri	1.51529	0.339622	2.05094	0.196803	2.02104	0.186211	-0.621567	0.822799	0.535649	0.999933	0.505746	0.940807	-2.13686	0.140286	-0.0299027	0.993841	-2.67251	0.085825	-2.6426	0.0719179						0.00218698	0.00942544	0.0162111	0.0169963	0.00166343		0	0	0	0	0	0	true	0	0	0
clust_1	009388c3d35fdeb9f976811db0e39cca	Fungi_1	Basidiomycota_1	Microbotryomycetes_1	Sporidiobolales_1	Sporidiobolaceae_1	Sporobolomyces_1	Sporobolomyces patagonicus	3.08717	0.0937918	0.00120863	0.999766	1.61218	0.450758	0.914909	0.708876	-3.08596	0.48966	-1.47499	0.394495	-2.17226	0.170384	1.61097	0.485415	0.913701	0.785089	-0.697266	0.946383						0.001639	0.141511	0.00177305	0.082141	0.0258576	24	2	0.470769	0.5	0	2	3	false	0	12	0
clust_1	dcc139cb6b6535098ac3e78575e03b5c	Fungi_1	Basidiomycota_1	Microbotryomycetes_1	Sporidiobolales_1	Sporidiobolaceae_1	Sporobolomyces_1	Sporobolomyces phaffii	8.96227e-05		0.00198148		1.94995	0.186665	0.00362487	0.998633	0.00189186	0.999933	1.94986		0.00353525		1.94797	0.194601	0.00164339	0.999945	-1.94633	0.181451						0.001639	0.00131394	0.00177305	0.0215323	0.00166343	49	2.11111	0.222222	0.473684	0	2	4	false	0	3.5	0
clust_1	11425aac3e79942b51235f8f639fc7c6	Fungi_1	Basidiomycota_1	Exobasidiomycetes_1	Golubeviales_1	Golubeviaceae_1	Golubevia_1	Golubevia pallescens	1.05059		0.0020433		0.0131995		0.0034647		-1.04854	0.993926	-1.03739		-1.04712		0.0111562		0.00142141		-0.00973484							0.001639	0.00350355	0.00177305	0.00208239	0.00166343	19	1.15385	0.974359	0.866667	0	11	2	false	0	1.18182	0
clust_1	47b79f3aff7e424ccd10051117ab6845	Fungi_1	Basidiomycota_1	Microbotryomycetes_1	Sporidiobolales_1	Sporidiobolaceae_1	Sporobolomyces_1	Sporobolomyces roseus	0.467318	0.999998	1.57795	0.470174	-0.991073	0.804321	0.0918454	0.998633	1.11064	0.999933	-1.45839	0.43032	-0.375473	0.974587	-2.56903	0.17034	-1.48611	0.426667	1.08292	0.712388						0.022619	0.0142326	0.023321	0.00416183	0.0154861		0	0	0	0	0	0	true	0	0	0
clust_1	4b5819f743028b5616e4cd0cd9b8ed04	Fungi_1	Ascomycota_1	Dothideomycetes_1	Capnodiales_1	Teratosphaeriaceae_1	Apenidiella_1		0.000722734		0.00201652		0.0132597		1.45583		0.00129378	0.999933	0.0125369		1.4551		0.0112431		1.45381		1.44257							0.001639	0.00131394	0.00177305	0.00208239	0.00773251	3	7.32941	0.17962	0.136437	0	23	17	false	0	1.13043	0
clust_1	348a9221c193d50c8ff91ace441249ec	Fungi_1	Ascomycota_1	Dothideomycetes_1	Pleosporales_1	Didymellaceae_1	Neoascochyta_1	Neoascochyta desmazieri	-1.62981	0.341812	-1.30953	0.515204	0.557169	0.99275	-1.62799	0.333616	0.320279	0.999933	2.18698	0.146479	0.00181964	0.999554	1.8667	0.251887	-0.31846	0.999945	-2.18516	0.181451						0.0215973	0.00131394	0.00974283	0.203789	0.00166343	15	15.6275	0.031002	0.06399	0	2	23	false	0	3.5	0
clust_1	37cd9c1d6c1a6a9d5f0b6303f4a7b0c7	Fungi_1	Ascomycota_1	Sordariomycetes_1	Trichosphaeriales_1	Trichosphaeriaceae_1	Nigrospora_1		2.74138	0.0553067	0.632753	0.876033	2.96071	0.0244284	3.49313	0.00691718	-2.10863	0.546684	0.219332	0.993651	0.75175	0.614151	2.32796	0.115632	2.86038	0.0436426	0.532418	0.92766						0.001639	0.0236893	0.00383929	0.0378236	0.0525541	38	15.7529	0	0.0634802	0	1	23	false	0	3	0
clust_1	c5396c56d3abfb2eeb3ee6e61c9253b6	Fungi_1	Basidiomycota_1	Agaricomycetes_1	Cantharellales_1	Ceratobasidiaceae_1			2.72556e-06	0.999998	3.14535	0.0257187	0.0128749	0.99275	0.00203087	0.998633	3.14534	0.241649	0.0128722	0.993651	0.00202814	0.999554	-3.13247	0.0303091	-3.14331	0.0334968	-0.010844	0.994984						0.001639	0.00131394	0.2388	0.00208239	0.00166343	16	6.52941	0.243019	0.153153	0	12	17	false	0	1.75	0
clust_1	500fd43697a5b0eade33dafbdc97b439	Fungi_1	Ascomycota_1	Dothideomycetes_1	Pleosporales_1	Phaeosphaeriaceae_1			-1.30231	0.511783	-2.03848	0.271046	-5.75856	0.000182366	-5.76834	0.000304753	-0.736165	0.999933	-4.45625	0.00562525	-4.46603	0.00929907	-3.72009	0.0415877	-3.72986	0.04545	-0.00977371	0.994984						0.0937601	0.0350339	0.0540194	0.00208239	0.00166343		0	0	0	0	0	0	true	0	0	0
clust_1	1228f473be7c8ffe64e60a90b604e2f0	Fungi_1	Ascomycota_1	Dothideomycetes_1	Pleosporales_1	Phaeosphaeriaceae_1	Leptospora_1		-0.0722984	0.999998	-0.304013	0.999766	-3.32193	0.0379691	0.201228	0.998633	-0.231714	0.999933	-3.24964	0.0403841	0.273527	0.999554	-3.01792	0.089465	0.505241	0.913283	3.52316	0.0303322						0.0262325	0.0221032	0.028339	0.00208239	0.0199092		0	0	0	0	0	0	true	0	0	0
clust_1	4371b929436a945a05e27951ac135051	Fungi_1	Ascomycota_1	Sordariomycetes_1	Hypocreales_1	Acremonium_1			-2.4861	0.0943314	-2.48372	0.112475	-2.47285	0.0980753	-2.48177	0.0931892	0.00237797	0.999933	0.0132479	0.993651	0.00432554	0.999554	0.01087	0.993841	0.00194757	0.999945	-0.0089224	0.994984						0.0490483	0.00131394	0.00177305	0.00208239	0.00166343	26	7.64314	0.0542535	0.130836	0	8	20	false	0	2.75	0
clust_1	a72c981083dab1cfec2a54b56f61978c	Fungi_1	Ascomycota_1	Dothideomycetes_1	Capnodiales_1	Mycosphaerellaceae_1	Septoria_1		0.347897		0.00213719		0.0132905		0.351204		-0.34576	0.999933	-0.334607		0.00330692		0.0111533		0.349067		0.337914							0.001639	0.00175186	0.00177305	0.00208239	0.00221961	20	8.39216	0.101554	0.119159	0	2	21	false	0	13.5	0
clust_1	0f2e8cd2ad6293a5c0ed916c957873fd	Fungi_1	Ascomycota_1	Sordariomycetes_1	Hypocreales_1	Nectriaceae_1			0.904903	0.75608	0.00298673	0.999766	0.0140968	0.99275	2.73025	0.0931892	-0.901916	0.999933	-0.890806	0.752006	1.82535	0.197863	0.0111101	0.993841	2.72726	0.0991324	2.71615	0.0858268						0.001639	0.0026239	0.00177305	0.00208239	0.0853698	43	3.35714	0	0.297872	0	1	5	false	0	2	0
clust_1	bda9624d82323df522f32efa91282c29	Fungi_1	Basidiomycota_1	Tremellomycetes_1	Tremellales_1	Rhynchogastremataceae_1	Papiliotrema_1		0.00102016	0.999998	3.47846	0.0235816	0.0133818	0.99275	2.03559	0.209001	3.47744	0.217227	0.0123616	0.993651	2.03457	0.170384	-3.46507	0.0243682	-1.44287	0.329838	2.02221	0.204088						0.001639	0.00131394	0.0307004	0.00208239	0.0162844	5	6.3451	0.18401	0.157602	0	2	15	false	0	11	0
clust_1	16c86fd3709b1b1592c4908a35b68d1a	Fungi_1	Basidiomycota_1	Tremellomycetes_1	Tremellales_1	Bulleribasidiaceae_1	Hannaella_1	Hannaella coprosmae	2.42942	0.160331	2.59604	0.17776	0.0134196	0.99275	3.27605	0.0560869	0.166619	0.999933	-2.416	0.139082	0.846631	0.646693	-2.58262	0.168215	0.680013	0.837576	3.26263	0.0546468						0.00272887	0.0227277	0.0191885	0.00346868	0.0742367	39	10.2941	0	0.0971429	0	1	20	false	0	2	0
clust_1	3bd0bf37acae0b3165fbc05fe8daf97c	Fungi_1	Ascomycota_1	Dothideomycetes_1	Pleosporales_1	Pleosporaceae_1	Alternaria_1		-2.18899		-2.18758		-2.17643		-2.18608		0.00140289	0.999933	0.0125536		0.00290304		0.0111508		0.00150015		-0.0096506							0.0109348	0.00131394	0.00177305	0.00208239	0.00166343	12	7.32941	0	0.136437	0	1	17	false	0	13	0
clust_1	ba037ecc6d154de5556b2bfa1ddd935b	Fungi_1	Ascomycota_1	Dothideomycetes_1	Pleosporales_1	Phaeosphaeriaceae_1			1.6766		1.17442		0.013389		0.00327301		-0.502185	0.999933	-1.66321		-1.67333		-1.16103		-1.17114		-0.010116							0.001639	0.00481098	0.00502	0.00208239	0.00166343	2	3.03448	0	0.329545	0	1	5	false	0	14	0
clust_1	a1176f83315a784b7cc0b7f120ae316e	Fungi_1	Basidiomycota_1	Exobasidiomycetes_1	Entylomatales_1	Entylomataceae_1	Entyloma_1		0.37161	0.999998	-2.54258	0.196803	-2.5298	0.179463	-2.53856	0.167737	-2.91419	0.48966	-2.90141	0.0963056	-2.91017	0.0961101	0.0127806	0.993841	0.00402769	0.999945	-0.00875289	0.994984						0.0463236	0.0987516	0.00177305	0.00208239	0.00166343	61	2.47222	0.5	0.404494	0	2	3	false	0	8.5	0
clust_1	47b443b2958528f2927596d265e72854	Fungi_1	Basidiomycota_1	Exobasidiomycetes_1	Golubeviales_1	Golubeviaceae_1	Golubevia_1	Golubevia pallescens	-0.957538	0.599005	-1.80442	0.259031	-3.16213	0.0271806	-3.1722	0.0328156	-0.846886	0.999933	-2.20459	0.139082	-2.21466	0.140129	-1.35771	0.508404	-1.36777	0.438493	-0.0100669	0.994984						0.0168972	0.00983598	0.00915247	0.00208239	0.00166343	60	11.3451	0	0.0881438	0	1	24	false	0	2	0
clust_1	a176daf79ab0c68abfaed2fd8ca8ef28	Fungi_1	Basidiomycota_1	Tremellomycetes_1	Tremellales_1	Rhynchogastremataceae_1	Papiliotrema_1		-3.13874	0.0336906	-3.13719	0.028509	-1.83105	0.192084	-3.13594	0.0275901	0.00154685	0.999933	1.30769	0.423135	0.00280048	0.999554	1.30614	0.508457	0.00125363	0.999945	-1.30489	0.473991						0.0256404	0.00131394	0.00177305	0.00659755	0.00166343	40	2.55556	0.222222	0.391304	0	2	4	false	0	1.5	0
clust_1	630af6afb373edbb3fe38a2260ca7481	Fungi_1	Ascomycota_1	Dothideomycetes_1	Pleosporales_1	Didymosphaeriaceae_1	Paraconiothyrium_1	Paraconiothyrium brasiliense	0.000585768	0.999998	0.00219863	0.999766	0.0124246	0.99275	2.73559	0.0759114	0.00161286	0.999933	0.0118389	0.993651	2.735	0.0802392	0.010226	0.993841	2.73339	0.085825	2.72316	0.0693889						0.001639	0.00131394	0.00177305	0.00208239	0.0871051	25	1	1	1	0	7	1	false	0	1	0
clust_1	8bdb9da1738ddcef29b455041fd57a0a	Fungi_1	Ascomycota_1	Dothideomycetes_1	Pleosporales_1	Didymellaceae_1	Neoascochyta_1		0.000684499		1.47892		0.0131973		0.00338166		1.47823	0.766545	0.0125128		0.00269716		-1.46572		-1.47553		-0.00981569							0.001639	0.00131394	0.00854246	0.00208239	0.00166343	4	2.25	0.784127	0.444444	0	20	4	false	0	1.05	0
clust_1	48ff99a9adfb916db8c8d23f3444ea3f	Fungi_1	Basidiomycota_1	Exobasidiomycetes_1	Golubeviales_1	Golubeviaceae_1	Golubevia_1	Golubevia pallescens	-1.7209		-1.71943		-1.70826		-1.7183		0.00146718	0.999933	0.0126432		0.00260417		0.0111761		0.00113699		-0.0100391							0.0117203	0.00131394	0.00177305	0.00208239	0.00166343	36	3.81818	0	0.261905	0	1	5	false	0	3	0
clust_1	b5a0dbfb967cdbdcd272478edd227e4b	Fungi_1	Ascomycota_1	Dothideomycetes_1	Pleosporales_1	Phaeosphaeriaceae_1	Setophaeosphaeria_1	Setophaeosphaeria badalingensis	-0.000419574	0.999998	0.00188406	0.999766	0.0127765	0.99275	2.40957	0.0991455	0.00230363	0.999933	0.013196	0.993651	2.40999	0.0961101	0.0108924	0.993841	2.40769	0.10514	2.3968	0.0959885						0.001639	0.00131394	0.00177305	0.00208239	0.0419401	2	2	0.736453	0.5	0	13	3	false	0	1.23077	0
clust_1	b93271b97699bdbf400e0eb32b000a45	Fungi_1	Ascomycota_1	Sordariomycetes_1	Hypocreales_1	Sarocladium_1	Sarocladium bactrocephalum		0.00106043	0.999998	0.00137019	0.999766	0.0132577	0.99275	3.32049	0.0123421	0.000309766	0.999933	0.0121973	0.993651	3.31943	0.0161028	0.0118875	0.993841	3.31912	0.0214131	3.30724	0.0157867						0.001639	0.00131394	0.00177305	0.00208239	0.0692755	3	8.32549	0	0.120113	0	1	18	false	0	23	0
clust_1	47706382869023aa26882fa8f9c5bfac	Fungi_1	Ascomycota_1	Dothideomycetes_1	Pleosporales_1	Phaeosphaeriaceae_1	Phaeosphaeria_1		-3.12186	0.0499556	-3.49939	0.0257187	-1.93282	0.232621	-0.889098	0.612837	-0.377528	0.999933	1.18904	0.513856	2.23276	0.140286	1.56657	0.439376	2.61029	0.113633	1.04372	0.636109						0.0414466	0.00895538	0.00736517	0.0135193	0.0197354		0	0	0	0	0	0	true	0	0	0
clust_1	d02d0a243258a496aa136eaaa9bc8661	Fungi_1	Ascomycota_1	Dothideomycetes_1	Venturiales_1	Venturiaceae_1	Venturia_1		-1.48894		0.902049	0.650367	-1.47644	0.37625	-1.48648	0.335248	2.39099	0.48966	0.0125094		0.00246423		-2.37848	0.119321	-2.38853	0.103922	-0.0100452	0.994984						0.00681587	0.00131394	0.0138753	0.00208239	0.00166343	60	10.349	0.00784314	0.0966275	0	2	23	false	0	2	0
clust_1	19bb4b25d5269bdbfe76cde147f605f4	Fungi_1	Basidiomycota_1	Cystobasidiomycetes_1	Erythrobasidiales_1	Erythrobasidiaceae_1	Erythrobasidium_1	Erythrobasidium yunnanense	-1.97258		-1.9712	0.209278	-1.96001	0.186665	-1.9702	0.176567	0.00137993	0.999933	0.0125658		0.00237721		0.0111859	0.993841	0.000997274	0.999945	-0.0101886	0.994984						0.0180783	0.00131394	0.00177305	0.00208239	0.00166343	12	6.33333	0.154125	0.157895	0	13	16	false	0	1.23077	0
clust_1	66ea0157a3b41e767ee704a4cb0ccf4c	Fungi_1	Basidiomycota_1	Tremellomycetes_1	Filobasidiales_1	Filobasidiaceae_1	Filobasidium_1		0.000798954		0.00228502		0.0134666	0.99275	1.87335		0.00148607	0.999933	0.0126677		1.87255		0.0111816		1.87106		1.85988	0.199066						0.001639	0.00131394	0.00177305	0.00208239	0.01529	22	7.72941	0.248922	0.129376	0	9	14	false	0	1.33333	0
clust_1	9f03c5f2c97b9dfa7d476027df5e9ad8	Fungi_1	Ascomycota_1	Dothideomycetes_1	Venturiales_1	Venturiaceae_1	Cylindrosympodium_1		-0.223502		-1.66779		-1.65669	0.303539	-1.66638		-1.44429	0.832164	-1.43319		-1.44288		0.0111011		0.00140871		-0.00969236	0.994984						0.00926808	0.00524953	0.00177305	0.00208239	0.00166343	52	6.35686	0.197067	0.15731	0	2	19	false	0	10.5	0
clust_1	8755f3775df545d92422936dd828ec75	Fungi_1	Ascomycota_1	Dothideomycetes_1	Pleosporales_1	Phaeosphaeriaceae_1	Neosetophoma_1		-1.57079	0.366638	0.882519	0.718084	-1.5577	0.404115	-1.56606	0.357711	2.45331	0.51333	0.0130942	0.993651	0.00473635	0.999554	-2.44022	0.159186	-2.44858	0.124391	-0.00835788	0.994984						0.00766675	0.00131394	0.0425075	0.00208239	0.00166343	2	3.03448	0	0.329545	0	1	5	false	0	14	0
clust_1	0938dd014722c1dcfae413e2f22af22a	Fungi_1	Ascomycota_1	Dothideomycetes_1	Pleosporales_1	Phaeosphaeriaceae_1	Neosetophoma_1		-2.07154	0.195867	-2.06938	0.241371	-2.05838	0.211647	-0.0239566	0.998633	0.00216461	0.999933	0.0131635	0.993651	2.04759	0.16748	0.0109989	0.993841	2.04542	0.194785	2.03442	0.199066						0.0174421	0.00131394	0.00177305	0.00208239	0.0168361	53	2.89655	0.0689655	0.345238	0	2	4	false	0	7	0
clust_1	b9424d4f9fc31766cf67b3c460dbd438	Fungi_1	Ascomycota_1	Dothideomycetes_1	Pleosporales_1	Phaeosphaeriaceae_1	Neosetophoma_1	Neosetophoma samararum	0.00188089	0.999998	2.80551	0.0640038	0.0139054	0.99275	0.00557237	0.998633	2.80363	0.48966	0.0120245	0.993651	0.00369148	0.999554	-2.79161	0.0679113	-2.79994	0.0830524	-0.008333	0.994984						0.001639	0.00131394	0.111147	0.00208239	0.00166343	18	1.8	0.805263	0.555556	0	11	3	false	0	1.18182	0
clust_1	a4f8db1d7913b4807ff3aa708974de34	Fungi_1	Ascomycota_1	Dothideomycetes_1	Pleosporales_1	Lentitheciaceae_1	Murilentithecium_1		1.18421		0.00206522		0.0132238		0.00345354		-1.18215	0.879505	-1.17099		-1.18076		0.0111585		0.00138833		-0.00977021							0.001639	0.00416044	0.00177305	0.00208239	0.00166343	19	2.07692	0	0.481481	0	1	3	false	0	11	0
clust_1	30ca39c1481f95f93863b3e762ca793d	Fungi_1	Basidiomycota_1	Tremellomycetes_1	Tremellales_1	Bulleribasidiaceae_1	Hannaella_1	Hannaella coprosmae	-1.0076	0.636674	0.857978	0.718084	1.96287	0.169844	-1.0042	0.578234	1.86558	0.688016	2.97046	0.02599	0.00339977	0.999554	1.10489	0.506026	-1.86218	0.210626	-2.96706	0.0323678						0.0049086	0.00131394	0.0126766	0.0298083	0.00166343	15	14.6627	0.0462869	0.0682001	0	3	22	false	0	1.66667	0
clust_1	f275cde823f89817c11f0c0a446eebe3	Fungi_1	Basidiomycota_1	Microbotryomycetes_1	Leucosporidiales_1	Leucosporidiaceae_1	Leucosporidium_1	Leucosporidium golubevii	0.00123014	0.999998	0.00112967	0.999766	0.0132983	0.99275	2.6252	0.0826294	-0.000100472	0.999933	0.0120682	0.993651	2.62397	0.0806655	0.0121686	0.993841	2.62407	0.085825	2.6119	0.0719179						0.001639	0.00131394	0.00177305	0.00208239	0.0673199	3	8.32549	0	0.120113	0	1	18	false	0	23	0
clust_1	e34109593f3b09e5236b10bea8e6a6d7	Fungi_1	Basidiomycota_1	Cystobasidiomycetes_1	Symmetrosporaceae_1	Symmetrospora_1			0.000764642		0.998988		0.0133415		0.857276		0.998223	0.999933	0.0125769		0.856512		-0.985646		-0.141711		0.843935							0.001639	0.00131394	0.00590553	0.00208239	0.00472246	28	2.5	0	0.4	0	1	4	false	0	7	0
clust_1	431ddbcc5d767002b9d0ac1b3cb5d3f3	Fungi_1	Basidiomycota_1	Microbotryomycetes_1	Sporidiobolales_1	Sporidiobolaceae_1	Sporobolomyces_1		-1.62714	0.363555	-0.946356	0.723745	-1.61737	0.397657	-4.15707	0.0123421	0.680787	0.999933	0.00977665	0.993651	-2.52992	0.142798	-0.67101	0.981132	-3.21071	0.085825	-2.5397	0.181451						0.0270549	0.0164223	0.0277486	0.0291689	0.00166343	40	3.44444	0	0.290323	0	1	5	false	0	2	0
clust_1	4c6a740bd6cf8e7fa84e5e9f9a9209a9	Fungi_1	Basidiomycota_1	Tremellomycetes_1	Tremellales_1	Kwoniella_1	Kwoniella pini		-0.937405		-0.936009		-0.924854		-0.934569		0.00139618	0.999933	0.0125511		0.00283557		0.011155		0.00143939		-0.00971556							0.00381874	0.00131394	0.00177305	0.00208239	0.00166343	36	2.84848	0.119318	0.351064	0	3	4	false	0	5.66667	0
clust_1	cde5da02d4f31510179482c7e8e07111	Fungi_1	Ascomycota_1	Dothideomycetes_1	Capnodiales_1	Mycosphaerellaceae_1	Ramularia_1		1.05772	0.599005	-1.58204	0.470174	-1.57122	0.419686	-1.58195	0.366565	-2.63976	0.48966	-2.62894	0.0973708	-2.63967	0.0973301	0.0108208	0.993841	8.91533e-05	0.999945	-0.0107316	0.994984						0.00790574	0.0503612	0.00177305	0.00208239	0.00166343	19	2.07692	0	0.481481	0	1	3	false	0	11	0
clust_1	e8d9fe5c6cc4339ee436176410a6ac4f	Fungi_1	Basidiomycota_1	Tremellomycetes_1	Tremellales_1	Aspergillaceae_1	Aspergillus_1		0.443515		0.0022671	0.999766	1.30492	0.412323	3.31015	0.00571443	-0.441248	0.999933	0.861401		2.86664		1.30265	0.439376	3.30789	0.00937498	2.00524	0.0719179						0.001639	0.00175123	0.00177305	0.007281	0.0182689	15	17.5961	0	0.0568308	0	1	25	false	0	4	0
clust_1	3560ad06aacb2c7c976a7d575f1bcce7	Fungi_1	Ascomycota_1	Sordariomycetes_1	Hypocreales_1	Sarocladium_1			0.00133164	0.999998	0.00115036	0.999766	0.0133725	0.99275	2.70504	0.0777754	-0.000181287	0.999933	0.0120409	0.993651	2.7037	0.0802392	0.0122222	0.993841	2.70389	0.085825	2.69166	0.0702544						0.001639	0.00131394	0.00177305	0.00208239	0.0808374	3	8.32549	0	0.120113	0	1	18	false	0	23	0
clust_1	c3a9a51021bd2a4de3ef9a47470bade6	Fungi_1	Ascomycota_1	Dothideomycetes_1	Pleosporales_1	Pleosporaceae_1	Stemphylium_1	Stemphylium solani	-1.55166		-0.880194	0.718084	-1.53939	0.354293	-0.0445083	0.998633	0.671466	0.999933	0.0122703		1.50715		-0.659195	0.946752	0.835686	0.695559	1.49488	0.353992						0.00681587	0.00131394	0.00475326	0.00208239	0.0118705	59	2.65	0.1	0.377358	0	2	4	false	0	6	0
clust_1	e13ec85172a20a2e5a07602f8607f11a	Fungi_1	Basidiomycota_1	Agaricostilbomycetes_1	Agaricostilbales_1	Chionosphaeraceae_1	Kurtzmanomyces_1		-2.35674	0.158162	-2.35691	0.196803	-2.3447	0.179463	0.0602861	0.998633	-0.000170292	0.999933	0.0120424	0.993651	2.41703	0.127729	0.0122127	0.993841	2.4172	0.152207	2.40499	0.162119						0.0298598	0.00131394	0.00177305	0.00208239	0.0342158	12	7.32941	0	0.136437	0	1	17	false	0	13	0
clust_1	d96f054ababcee24e4f660f11adbf138	Fungi_1	Basidiomycota_1	Tremellomycetes_1	Tremellales_1	Rhynchogastremataceae_1	Papiliotrema_1		2.07323	0.195867	2.10078	0.236382	0.0136121	0.99275	0.00279038	0.998633	0.027548	0.999933	-2.05962	0.162271	-2.07044	0.16748	-2.08717	0.219336	-2.09799	0.181525	-0.0108217	0.994984						0.001639	0.0139953	0.0197788	0.00208239	0.00166343	16	6.54118	0.176893	0.152878	0	2	18	false	0	15	0
clust_1	5b3cfcce9630e396da53370d357f1505	Fungi_1	Basidiomycota_1	Tremellomycetes_1	Tremellales_1	Bulleribasidiaceae_1	Vishniacozyma_1		0.713427	0.799955	-1.96535	0.313901	-1.95473	0.291015	-1.96548	0.253376	-2.67878	0.48966	-2.66816	0.0964863	-2.67891	0.096218	0.010625	0.993841	-0.000128172	0.999945	-0.0107531	0.994984						0.0144449	0.051237	0.00177305	0.00208239	0.00166343	33	8.25098	0.101245	0.121198	0	2	19	false	0	9.5	0
clust_1	553b94e40cbd43c01e4855f19f772c23	Fungi_1	Ascomycota_1	Dothideomycetes_1	Pleosporales_1	Phaeosphaeriaceae_1	Neosetophoma_1		0.000756023	0.999998	2.59127	0.0967286	0.0126865	0.99275	0.00289025	0.998633	2.59051	0.48966	0.0119305	0.993651	0.00213423	0.999554	-2.57858	0.0985873	-2.58838	0.0895284	-0.00979627	0.994984						0.001639	0.00131394	0.0665239	0.00208239	0.00166343	4	3.22222	0	0.310345	0	1	5	false	0	20	0
clust_1	3e28c62b2072bdd0c5d66ba4da75f4ca	Fungi_1	Ascomycota_1	Dothideomycetes_1	Pleosporales_1	Phaeosphaeriaceae_1	Leptospora_1		-3.54816	0.010221	-0.707775	0.718084	-3.53547	0.00446557	-3.54614	0.00571443	2.84039	0.387105	0.0126892	0.993651	0.00201661	0.999554	-2.8277	0.045258	-2.83837	0.0486167	-0.0106726	0.994984						0.0299894	0.00131394	0.0168461	0.00208239	0.00166343	59	3.6	0	0.277778	0	1	5	false	0	2	0
clust_1	a702dbddbbc64f733218e0bb7a308931	Fungi_1	Ascomycota_1	Dothideomycetes_1	Pleosporales_1	Didymellaceae_1	Didymella_1		-2.66435	0.101702	-0.918745	0.718084	-2.65089	0.121469	-2.65997	0.106744	1.7456	0.766987	0.0134605	0.993651	0.00438091	0.999554	-1.73214	0.373794	-1.74122	0.329838	-0.00907956	0.994984						0.0648513	0.00131394	0.0109235	0.00208239	0.00166343	58	7.58039	0.111163	0.131919	0	2	20	false	0	8.5	0
clust_1	1c7fb11c103dc6ad8d7cdc02103f528e	Fungi_1	Ascomycota_1	Dothideomycetes_1	Capnodiales_1	Cladosporiaceae_1	Cladosporium_1		0.000498673	0.999998	0.000353131	0.999766	0.0125517	0.99275	2.66353	0.0804978	-0.000145542	0.999933	0.012053	0.993651	2.66303	0.0806279	0.0121986	0.993841	2.66317	0.085825	2.65098	0.0719179						0.001639	0.00131394	0.00177305	0.00208239	0.073389	3	8.32549	0	0.120113	0	1	18	false	0	23	0
clust_1	173a4c3850b8fe86e33737a877b4f6c1	Fungi_1	Ascomycota_1	Eurotiomycetes_1	Chaetothyriales_1	Strelitziana_1	Strelitziana albiziae		0.000571101		0.512529		0.0131552		0.00344029		0.511958	0.999933	0.0125841		0.00286919		-0.499374		-0.509089		-0.0097149							0.001639	0.00131394	0.00265858	0.00208239	0.00166343	17	10.2784	0.0770418	0.0972911	0	11	23	false	0	1.18182	0
clust_1	30d54590acdeb4b9eec6f3b49f234a5b	Fungi_1	Basidiomycota_1	Tremellomycetes_1	Tremellales_1	Cuniculitremaceae_1	Kockovaella_1		0.000668472	0.999998	0.000534133	0.999766	0.0127253	0.99275	2.65387	0.0804978	-0.000134338	0.999933	0.0120568	0.993651	2.6532	0.0806279	0.0121911	0.993841	2.65333	0.085825	2.64114	0.0719179						0.001639	0.00131394	0.00177305	0.00208239	0.0717338	3	8.32549	0	0.120113	0	1	18	false	0	23	0
clust_1	708dd16789788b069f317f5c0279ed0d	Fungi_1	Ascomycota_1	Dothideomycetes_1	Pleosporales_1	Phaeosphaeriaceae_1	Leptospora_1		-1.94782	0.16239	-3.63541	0.0191706	-3.62404	0.00993338	-3.63303	0.0123421	-1.68759	0.766545	-1.67622	0.282507	-1.68521	0.275214	0.0113769	0.993841	0.00238294	0.999945	-0.00899399	0.994984						0.0377553	0.00725634	0.00177305	0.00208239	0.00166343	34	6.84706	0.139957	0.146048	0	2	14	false	0	9.5	0
clust_1	ed9e599dc3973bd4f90da87e9149773d	Fungi_1	Basidiomycota_1	Microbotryomycetes_1	Sporidiobolales_1	Sporidiobolaceae_1	Sporobolomyces_1	Sporobolomyces patagonicus	-2.4618	0.136879	-0.0425727	0.999766	-2.44902	0.169171	-2.46049	0.145809	2.41923	0.571946	0.01278	0.993651	0.00131094	0.999554	-2.40645	0.172173	-2.41792	0.155791	-0.011469	0.994984						0.0372575	0.00131394	0.0366039	0.00208239	0.00166343	12	6.27059	0.109567	0.159475	0	2	15	false	0	16	0
clust_1	2c23d7d90e2d9922c0d484c5864335b1	Fungi_1	Basidiomycota_1	Microbotryomycetes_1	Chrysozymaceae_1	Sampaiozyma_1			0.000751204	0.999998	2.52001	0.108074	0.012721	0.99275	0.00292348	0.998633	2.51926	0.48966	0.0119698	0.993651	0.00217227	0.999554	-2.50729	0.110425	-2.51709	0.0991324	-0.00979757	0.994984						0.001639	0.00131394	0.0568113	0.00208239	0.00166343	4	3.22222	0	0.310345	0	1	5	false	0	20	0
clust_1	9f90c8dcb48e1028b899bba98e7032fa	Fungi_1	Basidiomycota_1	Tremellomycetes_1	Tremellales_1	Bulleribasidiaceae_1	Vishniacozyma_1	Vishniacozyma globispora	-1.31764	0.407721	1.87398	0.17776	-1.30497	0.435873	-1.31467	0.385407	3.19162	0.199813	0.0126692		0.00296525	0.999554	-3.17895	0.019528	-3.18865	0.0214131	-0.00970392	0.994984						0.00599847	0.00131394	0.0235871	0.00208239	0.00166343	58	8.46667	0.104184	0.11811	0	2	21	false	0	2.5	0
clust_1	a359ce8de87270792750b6fd62515f32	Fungi_1	Ascomycota_1	Dothideomycetes_1	Capnodiales_1	Dissoconiaceae_1	Uwebraunia_1	Uwebraunia dekkeri	-1.72131		-1.71984		-1.70892		-1.71873		0.00146752	0.999933	0.0123936		0.00258192		0.0109261		0.00111441		-0.00981168							0.0117203	0.00131394	0.00177305	0.00208239	0.00166343	14	6.3451	0.213298	0.157602	0	14	16	false	0	1.35714	0
clust_1	c62c1b99e08c66fa0ba516e3a0245f04	Fungi_1	Ascomycota_1	Dothideomycetes_1	Pleosporales_1	Cucurbitariaceae_1	Neocucurbitaria_1		-1.39424	0.473154	-1.39408	0.515204	-1.38196	0.482481	1.17237	0.476013	0.000161527	0.999933	0.0122844	0.993651	2.56661	0.0985375	0.0121229	0.993841	2.56645	0.113791	2.55433	0.113037						0.00599847	0.00131394	0.00177305	0.00208239	0.0535265	3	8.32549	0	0.120113	0	1	18	false	0	23	0
clust_1	abf3ab43f004987e80468275ccc20b8d	Fungi_1	Ascomycota_1	Dothideomycetes_1	Pleosporales_1	Phaeosphaeriaceae_1	Neosetophoma_1		1.94589	0.27074	2.43475	0.19412	0.0135817	0.99275	1.68231	0.348963	0.488862	0.999933	-1.93231	0.231247	-0.263581	0.999554	-2.42117	0.172173	-0.752443	0.787741	1.66873	0.373389						0.001639	0.00873705	0.0295197	0.00208239	0.00718078	5	6.9451	0	0.143986	0	1	15	false	0	19	0
clust_1	9c864d502097d505c21d7807a403bf9a	Fungi_1	Ascomycota_1	Dothideomycetes_1	Pleosporales_1	Phaeosphaeriaceae_1	Muriphaeosphaeria_1	Muriphaeosphaeria viburni	-3.23307	0.0228401	-3.23149	0.0191706	-3.22066	0.0106108	-3.23056	0.0123421	0.00157714	0.999933	0.0124136	0.993651	0.00251079	0.999554	0.0108365	0.993841	0.000933658	0.999945	-0.00990282	0.994984						0.0368222	0.00131394	0.00177305	0.00208239	0.00166343	34	6.25098	0.190268	0.159975	0	3	15	false	0	6	0
clust_1	28e5375debba0d4dd75e2b5c93f2e838	Fungi_1	Ascomycota_1	Dothideomycetes_1	Pleosporales_1	Pleosporaceae_1	Alternaria_1		2.52616	0.0937918	0.00120626	0.999766	0.0132948	0.99275	0.00473654	0.998633	-2.52496	0.48966	-2.51287	0.0857676	-2.52143	0.0877727	0.0120886	0.993841	0.00353028	0.999945	-0.0085583	0.994984						0.001639	0.0429165	0.00177305	0.00208239	0.00166343	7	2.66667	0.633333	0.375	0	15	4	false	0	1.06667	0
clust_1	f2ed3550d0042f6652e636b217c04083	Fungi_1	Ascomycota_1	Dothideomycetes_1	Pleosporales_1	Didymosphaeriaceae_1	Paraphaeosphaeria_1	Paraphaeosphaeria michotii	0.000721403		0.00212177		0.013278		1.05476		0.00140037	0.999933	0.0125566		1.05404		0.0111563		1.05264		1.04148							0.001639	0.00131394	0.00177305	0.00208239	0.00444437	32	10.1961	0.0156554	0.0980769	0	3	24	false	0	1.33333	0
clust_1	a750730f2750a1fc8d0ad9c2d7854f0a	Fungi_1	Ascomycota_1	Dothideomycetes_1	Pleosporales_1	Coniothyriaceae_1	Coniothyrium_1		0.000727022		0.998952		0.0132807		0.00355605		0.998225	0.999933	0.0125537		0.00282902		-0.985672		-0.995396		-0.00972469							0.001639	0.00131394	0.00442964	0.00208239	0.00166343	27	7.47843	0.0465956	0.133718	0	7	18	false	0	2.57143	0
clust_1	dacea5ea832755062dde22199f5f9711	Fungi_1	Ascomycota_1	Dothideomycetes_1	Pleosporales_1	Phaeosphaeriaceae_1	Neosetophoma_1		1.73652	0.245826	0.00120821	0.999766	0.0132949	0.99275	0.853896	0.627467	-1.73531	0.703956	-1.72322	0.204469	-0.882623	0.571691	0.0120867	0.993841	0.852688	0.712652	0.840602	0.7528						0.001639	0.02321	0.00177305	0.00208239	0.00938772	7	3.63889	0	0.274809	0	1	5	false	0	15	0
clust_1	1fb370f4a806984b93d134f58c36e86d	Fungi_1	Ascomycota_1	Dothideomycetes_1	Pleosporales_1	Phaeosphaeriaceae_1	Leptospora_1		-0.698122	0.75608	-1.5795	0.33116	-1.56895	0.310383	-1.57876	0.278773	-0.881375	0.999933	-0.87083		-0.880633	0.614151	0.0105452	0.993841	0.000742191	0.999945	-0.00980304	0.994984						0.0190769	0.00633546	0.00177305	0.00208239	0.00166343	33	7.03922	0.115064	0.142061	0	2	17	false	0	8.5	0
clust_1	58df9ecc5c95de8d3a29a106e7508ab3	Fungi_1	Basidiomycota_1	Cystobasidiomycetes_1	Cystobasidiales_1	Cystobasidiaceae_1	Cystobasidium_1		0.000619686		1.97816		0.0132563		0.00354744		1.97754	0.546684	0.0126366		0.00292775		-1.9649		-1.97461		-0.00970889							0.001639	0.00131394	0.00943568	0.00208239	0.00166343	57	6.5451	0.179728	0.152786	0	2	13	false	0	10.5	0
clust_1	1d69fdcaf367977767c73b9f3ca44a48	Fungi_1	Basidiomycota_1	Tremellomycetes_1	Tremellales_1	Kwoniella_1	Kwoniella heveanensis		0.00114908	0.999998	0.00127174	0.999766	0.0132921	0.99275	2.45156	0.0958454	0.000122659	0.999933	0.0121431	0.993651	2.45041	0.0961101	0.0120204	0.993841	2.45028	0.103922	2.43826	0.0923455						0.001639	0.00131394	0.00177305	0.00208239	0.0458022	3	8.32549	0	0.120113	0	1	18	false	0	23	0
clust_1	38cde732e834b11a6dcd9e83ed647033	Fungi_1	Ascomycota_1	Dothideomycetes_1	Pleosporales_1	Phaeosphaeriaceae_1	Neosetophoma_1	Neosetophoma rosarum	-1.72276		-1.72177		-1.71032		-1.71976		0.000995875	0.999933	0.0124366		0.00300407		0.0114407		0.0020082		-0.00943251							0.0117766	0.00131394	0.00177305	0.00208239	0.00166343	8	7.44314	0.168103	0.134352	0	16	13	false	0	1.125	0
clust_1	e29fec9d60f72a21e181d4f94d0496e5	Fungi_1	Basidiomycota_1	Microbotryomycetes_1	Leucosporidiales_1	Leucosporidiaceae_1	Leucosporidium_1	Leucosporidium golubevii	-1.57207	0.341812	0.598228	0.870249	-1.55916	0.374253	-1.56921	0.333616	2.1703	0.583116	0.0129114	0.993651	0.00286661	0.999554	-2.15739	0.180058	-2.16743	0.160614	-0.0100448	0.994984						0.00763327	0.00131394	0.023321	0.00208239	0.00166343	5	6.9451	0	0.143986	0	1	15	false	0	19	0
clust_1	8b21552b4f0fd724192609ca7ec1ead1	Fungi_1	Basidiomycota_1	Tremellomycetes_1	Tremellales_1	Bulleraceae_1	Bullera_1		0.000944032		0.00163051	0.999766	0.0132765	0.99275	1.99704	0.173526	0.000686479	0.999933	0.0123325		1.99609		0.011646	0.993841	1.99541	0.162765	1.98376	0.181451						0.001639	0.00131394	0.00177305	0.00208239	0.0190431	3	8.32549	0	0.120113	0	1	18	false	0	23	0
clust_1	d79087d004ad47b491ff26d47caf73c1	Fungi_1	Ascomycota_1	Dothideomycetes_1	Pleosporales_1	Phaeosphaeriaceae_1	Neosetophoma_1		0.000316768	0.999998	0.00188154	0.999766	0.0130866	0.99275	2.42928	0.0978491	0.00156477	0.999933	0.0127699	0.993651	2.42896	0.0961101	0.0112051	0.993841	2.42739	0.103922	2.41619	0.0945223						0.001639	0.00131394	0.00177305	0.00208239	0.0439337	32	9.21569	0.0233441	0.108511	0	2	23	false	0	7	0
clust_1	47b481854a703df1dbf10b1d28cc1b70	Fungi_1	Basidiomycota_1	Tremellomycetes_1	Tremellales_1	Rhynchogastremataceae_1	Papiliotrema_1	Papiliotrema wisconsinensis	0.000195756		0.00200194		0.0130452	0.99275	1.83688		0.00180618	0.999933	0.0128494		1.83668		0.0110432		1.83488		1.82383	0.199066						0.001639	0.00131394	0.00177305	0.00208239	0.0143533	50	2.89655	0.0689655	0.345238	0	2	4	false	0	7	0
clust_1	dfc9f1db3a626b95c8f1a6fab666d471	Fungi_1	Ascomycota_1	Dothideomycetes_1	Pleosporales_1	Phaeosphaeriaceae_1	Phaeosphaeria_1		-0.717902		-0.716509		-0.705355		-0.715057		0.00139329	0.999933	0.0125474		0.00284475		0.0111541		0.00145146		-0.00970266							0.00300712	0.00131394	0.00177305	0.00208239	0.00166343	10	9.31373	0.114374	0.107368	0	15	22	false	0	1.13333	0
clust_1	4451c519508558c0ece8f6b9da0bbb01	Fungi_1	Ascomycota_1	Dothideomycetes_1	Pleosporales_1	Phaeosphaeriaceae_1	Paraophiobolus_1		2.36628	0.101702	0.00229686	0.999766	0.0127951	0.99275	0.00299463	0.998633	-2.36399	0.48966	-2.35349	0.0964863	-2.36329	0.096218	0.0104982	0.993841	0.000697774	0.999945	-0.00980046	0.994984						0.001639	0.0305697	0.00177305	0.00208239	0.00166343	1	2.06061	0.710227	0.485294	0	16	4	false	0	1.0625	0
clust_1	fafe5f7769c42a115f2a308c84fb0542	Fungi_1	Basidiomycota_1	Tremellomycetes_1	Tremellales_1	Bulleribasidiaceae_1	Vishniacozyma_1		2.35922	0.101702	0.00229535	0.999766	0.0127985	0.99275	0.00299795	0.998633	-2.35692	0.48966	-2.34642	0.0964863	-2.35622	0.096218	0.0105032	0.993841	0.0007026	0.999945	-0.00980059	0.994984						0.001639	0.0301331	0.00177305	0.00208239	0.00166343	1	3.0303	0	0.33	0	1	5	false	0	16	0
clust_1	7fa39fff8be43810f8677988f7ee0f08	Fungi_1	Ascomycota_1	Sordariomycetes_1	Hypocreales_1	Acremonium_1			0.000561333		0.624566		0.0131458		0.0034404		0.624005	0.999933	0.0125844		0.00287906		-0.611421		-0.621126		-0.00970537							0.001639	0.00131394	0.00295376	0.00208239	0.00166343	17	11.2745	0	0.0886957	0	1	24	false	0	11	0
clust_1	e79122adea89bbe08daae8676f351ca2	Fungi_1	Ascomycota_1	Dothideomycetes_1	Pleosporales_1	Didymellaceae_1	Neoascochyta_1		1.7534		0.00201716		0.01308		0.00356633		-1.75138	0.688016	-1.74032		-1.74983		0.0110628		0.00154918		-0.00951364							0.001639	0.00989741	0.00177305	0.00208239	0.00166343	44	2.61538	0.0769231	0.382353	0	2	5	false	0	8.5	0
clust_1	be90ccd41d48b863f87087d4aa08ff9d	Fungi_1	Basidiomycota_1	Agaricomycetes_1	Polyporales_1	Ganodermataceae_1			0.561139		-1.6764		-1.66525	0.282121	-1.67544	0.246509	-2.23754	0.48966	-2.22639		-2.23658		0.0111446	0.993841	0.000958661	0.999945	-0.0101859	0.994984						0.00681587	0.00852951	0.00177305	0.00208239	0.00166343	7	3.63889	0	0.274809	0	1	5	false	0	15	0
clust_1	617d82d2577d48b0409b7cce8aca5c3e	Fungi_1	Ascomycota_1	Orbiliomycetes_1	Orbiliales_1	Orbiliaceae_1	Orbilia_1		0.000350038	0.999998	2.33495	0.142465	0.0131023	0.99275	0.00267997	0.998633	2.3346	0.48966	0.0127523	0.993651	0.00232994	0.999554	-2.32185	0.142028	-2.33227	0.113633	-0.0104223	0.994984						0.001639	0.00131394	0.0386702	0.00208239	0.00166343	54	1	0	1	0	1	1	false	0	1	0
clust_1	bd8f6c10f20962f4ad5cf95a40ce93d0	Fungi_1	Basidiomycota_1	Tremellomycetes_1	Tremellales_1	Bulleribasidiaceae_1	Dioszegia_1		-1.33753		1.29021	0.475581	-0.485394	0.99275	0.281877	0.998633	2.62774	0.48966	0.852137		1.61941		-1.77561	0.254727	-1.00833	0.580573	0.767271	0.828993						0.00465287	0.00131394	0.0129641	0.00346868	0.00694722		0	0	0	0	0	0	true	0	0	0
clust_1	18b7ced18157c7dd1f8b146f26d913b9	Fungi_1	Ascomycota_1	Dothideomycetes_1	Pleosporales_1	Phaeosphaeriaceae_1	Leptospora_1		2.27614	0.136394	0.00237721	0.999766	0.0138207	0.99275	1.4968	0.362563	-2.27376	0.552092	-2.26232	0.123781	-0.77934	0.620114	0.0114434	0.993841	1.49442	0.387023	1.48298	0.393442						0.001639	0.0214292	0.00177305	0.00208239	0.00690491	6	7.36863	0	0.13571	0	1	20	false	0	18	0
clust_1	5826f3ae2d84e7b10518c0c6063f618d	Fungi_1	Ascomycota_1	Dothideomycetes_1	Pleosporales_1	Phaeosphaeriaceae_1	Phaeosphaeria_1		1.71792	0.291559	0.00161437	0.999766	0.0130779	0.99275	2.11746	0.176567	-1.71631	0.766545	-1.70485		0.399541	0.918726	0.0114635	0.993841	2.11585	0.16688	2.10439	0.181451						0.001639	0.00764542	0.00177305	0.00208239	0.0195948	39	8.3098	0.0156245	0.12034	0	2	18	false	0	12.5	0
clust_1	87b5fac1ee90eb011bdc52789be26ff3	Fungi_1	Ascomycota_1	Dothideomycetes_1	Pleosporales_1	Coniothyriaceae_1	Coniothyrium_1		0.000709025		0.00211442		0.0132722		1.14766		0.0014054	0.999933	0.0125632		1.14695		0.0111578		1.14554		1.13438							0.001639	0.00131394	0.00177305	0.00208239	0.00500056	47	9.23137	0.00784314	0.108326	0	2	23	false	0	6	0
clust_1	6c8eb2bc4691a5e8b1a4c08c651d6a02	Fungi_1	Ascomycota_1	Dothideomycetes_1	Pleosporales_1	Phaeosphaeriaceae_1			-1.1754		-0.797302		-1.6456	0.304029	-1.08525	0.479825	0.378103	0.999933	-0.4702		0.0901504		-0.848303	0.798612	-0.287952	0.999945	0.560351	0.988277						0.0128101	0.00263448	0.00383929	0.00208239	0.0027758	13	7.69804	0	0.129903	0	1	20	false	0	15	0
clust_1	0d98516e9fd6f598afd5d0b1ed45cea5	Fungi_1	Basidiomycota_1	Tremellomycetes_1	Tremellales_1	Bulleribasidiaceae_1	Dioszegia_1	Dioszegia athyri	0.000415604		0.759423		0.013141		1.18149		0.759007	0.999933	0.0127254		1.18108		-0.746281		0.422068		1.16835							0.001639	0.00131394	0.00472482	0.00208239	0.00718078	2	2	0.517241	0.5	0	2	3	false	0	13.5	0
clust_1	12f305959677c3a4c730d48b3fb85ada	Fungi_1	Basidiomycota_1	Tremellomycetes_1	Tremellales_1	Bulleribasidiaceae_1	Vishniacozyma_1		-1.94226	0.253863	-0.185043	0.999766	-1.92995	0.282121	0.889799	0.611406	1.75722	0.766545	0.0123112	0.993651	2.83206	0.0806655	-1.74491	0.344926	1.07484	0.559827	2.81975	0.0719179						0.0111753	0.00131394	0.0088573	0.00208239	0.0132788	56	3.28571	0	0.304348	0	1	5	false	0	2	0
clust_1	0c8584e83dac61550cc664fa60496c14	Fungi_1	Ascomycota_1	Dothideomycetes_1	Pleosporales_1	Pleosporaceae_1	Alternaria_1		-2.18918	0.132467	-2.18765	0.17776	-2.17646	0.158189	-2.18678	0.132505	0.00153038	0.999933	0.0127254		0.00239747	0.999554	0.011195	0.993841	0.000867087	0.999945	-0.0103279	0.994984						0.0269784	0.00131394	0.00177305	0.00208239	0.00166343	1	2.9697	0	0.336735	0	1	4	false	0	15	0
clust_1	e589a2779e0d218756419818cbf77b68	Fungi_1	Ascomycota_1	Dothideomycetes_1	Pleosporales_1	Phaeosphaeriaceae_1	Ophiosphaerella_1	Ophiosphaerella aquatica	1.09872		0.00207165		0.0133097		0.00348954		-1.09665	0.939366	-1.08541		-1.09523		0.011238		0.00141789		-0.00982013							0.001639	0.00371554	0.00177305	0.00208239	0.00166343	1	3.0303	0	0.33	0	1	5	false	0	16	0
clust_1	33d7f8477fa58c3ed10ce99944aa15d4	Fungi_1	Ascomycota_1	Dothideomycetes_1	Pleosporales_1	Phaeosphaeriaceae_1			2.18554	0.132467	0.00255885	0.999766	0.0137536	0.99275	0.00342859	0.998633	-2.18299	0.546684	-2.17179		-2.18212	0.114902	0.0111948	0.993841	0.000869738	0.999945	-0.010325	0.994984						0.001639	0.0214292	0.00177305	0.00208239	0.00166343	6	6.37255	0.318316	0.156923	0	18	19	false	0	1.16667	0
clust_1	b08891e752e82e0bf429e1818d3ca9ad	Fungi_1	Basidiomycota_1	Tremellomycetes_1	Cystofilobasidiales_1	Cystofilobasidiaceae_1	Cystofilobasidium_1	Cystofilobasidium macerans	0.000879261	0.999998	0.00240935	0.999766	0.0136041	0.99275	2.19121	0.132505	0.00153009	0.999933	0.0127248		2.19033	0.114902	0.0111947	0.993841	2.1888	0.131814	2.17761	0.137549						0.001639	0.00131394	0.00177305	0.00208239	0.0272481	22	8.72549	0	0.114607	0	1	15	false	0	9	0
clust_1	c45aab844b9183facb549f4f8acbcb77	Fungi_1	Ascomycota_1	Dothideomycetes_1	Pleosporales_1	Phaeosphaeriaceae_1	Setomelanomma_1	Setomelanomma holmii	0.00052287		0.00206464		0.0131882		1.50128		0.00154177	0.999933	0.0126653		1.50076		0.0111235		1.49922		1.48809							0.001639	0.00131394	0.00177305	0.00208239	0.00828425	2	2.96552	0	0.337209	0	1	4	false	0	13	0
clust_1	185dc63d76481ebe12e7e8b693137434	Fungi_1	Ascomycota_1	Sordariomycetes_1	Hypocreales_1	Acremonium_1			-2.14075	0.136394	-2.13868	0.183448	-2.12771	0.166232	-2.13693	0.143287	0.00206616	0.999933	0.0130306		0.00381873	0.999554	0.0109644	0.993841	0.00175257	0.999945	-0.00921188	0.994984						0.0245262	0.00131394	0.00177305	0.00208239	0.00166343	26	8.63922	0	0.115751	0	1	21	false	0	8	0
clust_1	0915800c2ea75c4f59e84485b0edb513	Fungi_1	Ascomycota_1	Taphrinomycetes_1	Taphrinales_1	Taphrinaceae_1	Taphrina_1	Taphrina letifera	1.866		0.00220517		0.0132881		0.00330902		-1.86379	0.604881	-1.85271		-1.86269		0.0110829		0.00110384		-0.00997908							0.001639	0.00810173	0.00177305	0.00208239	0.00166343	46	2.84615	0	0.351351	0	1	4	false	0	2	0
clust_1	cc42c788f8f41ad41b20542217fe9c09	Fungi_1	Ascomycota_1	Dothideomycetes_1	Pleosporales_1	Pleosporaceae_1	Curvularia_1		0.000707227		0.00212243		0.0132861		1.38396		0.0014152	0.999933	0.0125788		1.38325		0.0111636		1.38184		1.37067							0.001639	0.00131394	0.00177305	0.00208239	0.00694722	28	1.57143	0.758242	0.636364	0	7	3	false	0	1.85714	0
clust_1	023ca5f4a3818f5e4b6fef7436d9779d	Fungi_1	Ascomycota_1	Dothideomycetes_1	Pleosporales_1	Phaeosphaeriaceae_1			-0.554146		0.733053		-0.541479		-0.551454		1.2872	0.856777	0.0126669		0.00269251		-1.27453		-1.28451		-0.00997444							0.00246097	0.00131394	0.00618788	0.00208239	0.00166343	4	3.22222	0	0.310345	0	1	5	false	0	20	0
clust_1	8c798899f59fba5c58e9a47518d1d5cc	Fungi_1	Ascomycota_1	Leotiomycetes_1	Helotiales_1	Dermateaceae_1	Calloria_1		-2.8022	0.0422631	-2.8006	0.0364177	-2.7895	0.0284433	-2.79905	0.0339165	0.00160602	0.999933	0.0127002		0.00315185	0.999554	0.0110942	0.993841	0.00154583	0.999945	-0.00954832	0.994984						0.0237088	0.00131394	0.00177305	0.00208239	0.00166343	13	7.69804	0	0.129903	0	1	20	false	0	15	0
clust_1	f605febf263f3da7ba1d0b32198597ee	Fungi_1	Basidiomycota_1	Exobasidiomycetes_1	Entylomatales_1	Entylomataceae_1	Entyloma_1		-1.67791		-1.67644		-1.66549		-1.6753		0.00146207	0.999933	0.0124145		0.0026021		0.0109524		0.00114003		-0.00981236							0.0109029	0.00131394	0.00177305	0.00208239	0.00166343	14	7.34118	0	0.136218	0	1	17	false	0	14	0
clust_1	bd89e9905fd33e775af52d98d3e012cf	Fungi_1	Basidiomycota_1	Cystobasidiomycetes_1	Cystobasidiales_1	Cystobasidiaceae_1	Occultifur_1		-2.73499	0.0624696	-2.73366	0.0623176	-2.72261	0.0522457	-1.32294	0.333616	0.00133361	0.999933	0.0123834		1.41205	0.350582	0.0110498	0.993841	1.41072	0.39586	1.39967	0.402691						0.0188044	0.00131394	0.00177305	0.00208239	0.00611293	56	2.35714	0.142857	0.424242	0	2	4	false	0	4	0
clust_1	f4af83826f4aa774a0b5bd789d97e997	Fungi_1	Basidiomycota_1	Tremellomycetes_1	Tremellales_1	Bulleribasidiaceae_1	Vishniacozyma_1		0.000723423		2.11213	0.18533	0.0129197	0.99275	0.00311469	0.998633	2.1114	0.552415	0.0121963		0.00239127		-2.09921	0.17034	-2.10901	0.151365	-0.00980505	0.994984						0.001639	0.00131394	0.0250245	0.00208239	0.00166343	4	3.22222	0	0.310345	0	1	5	false	0	20	0
clust_1	995896c24002596dfb6febd4681bb444	Fungi_1	Basidiomycota_1	Tremellomycetes_1	Tremellales_1	Bulleraceae_1	Bullera_1	Bullera crocea	2.00972		1.36747	0.475581	0.0131019	0.99275	0.00304129	0.998633	-0.642252	0.999933	-1.99662		-2.00668		-1.35437	0.476087	-1.36443	0.412859	-0.0100606	0.994984						0.001639	0.0131378	0.0062007	0.00208239	0.00166343	11	9.47843	0	0.105503	0	1	21	false	0	16	0
clust_1	3b15576cc0187a658fc55de04f454f61	Fungi_1	Ascomycota_1	Dothideomycetes_1	Capnodiales_1	Mycosphaerellaceae_1	Ramularia_1		2.07347		1.40398	0.470174	0.0136348	0.99275	0.00330886	0.998633	-0.669489	0.999933	-2.05983		-2.07016		-1.39034	0.462899	-1.40067	0.410445	-0.0103259	0.994984						0.001639	0.0146706	0.00649588	0.00208239	0.00166343	55	1.92308	0.153846	0.52	0	2	3	false	0	6	0
clust_1	079240a1ba113328cf31bd0c39964cfb	Fungi_1	Mortierellomycota_1	Mortierellomycetes_1	Mortierellales_1	Mortierellaceae_1	Mortierella_1		-0.310277		-0.96639		-0.95538		-0.96528		-0.656113	0.999933	-0.645103		-0.655003		0.0110099		0.0011101		-0.00989981							0.00382799	0.00218979	0.00177305	0.00208239	0.00166343	10	10.3098	0	0.0969951	0	1	23	false	0	15	0
clust_1	4128c8e61b1525b41fa1906ca510c4fe	Fungi_1	Ascomycota_1	Dothideomycetes_1	Pleosporales_1	Didymellaceae_1	Epicoccum_1		0.000681944		1.29289		0.0132594		0.00345158		1.2922	0.855179	0.0125774		0.00276964		-1.27963		-1.28943		-0.00980778							0.001639	0.00131394	0.00649588	0.00208239	0.00166343	54	1	0	1	0	1	1	false	0	1	0
clust_1	7cb3fbaa62aabb86cb01d91c50757b26	Fungi_1	Ascomycota_1	Dothideomycetes_1	Pleosporales_1	Pseudorobillarda_1			2.07172		0.00249003	0.999766	0.0136799	0.99275	0.00343005	0.998633	-2.06923	0.571946	-2.05804		-2.06829		0.0111898	0.993841	0.000940026	0.999945	-0.0102498	0.994984						0.001639	0.0172749	0.00177305	0.00208239	0.00166343	6	7.36863	0	0.13571	0	1	20	false	0	18	0
clust_1	879e8e1c721cd9077c6ea787d9718708	Fungi_1	Ascomycota_1	Dothideomycetes_1	Pleosporales_1	Phaeosphaeriaceae_1	Neosetophoma_1		2.04952		0.00223021	0.999766	0.0129476	0.99275	0.00314142	0.998633	-2.04729	0.583116	-2.03657		-2.04637		0.0107174	0.993841	0.000911212	0.999945	-0.00980618	0.994984						0.001639	0.0165968	0.00177305	0.00208239	0.00166343	1	3.0303	0	0.33	0	1	5	false	0	16	0
clust_1	cb1785165cb206f295bcb86c3d880356	Fungi_1	Ascomycota_1	Dothideomycetes_1	Pleosporales_1	Torulaceae_1	Torula_1		0.000664562		0.00205817		0.0133403		0.805218		0.00139361	0.999933	0.0126758		0.804554		0.0112822		0.80316		0.791878							0.001639	0.00131394	0.00177305	0.00208239	0.00332787	25	1.85714	0	0.538462	0	1	2	false	0	7	0
clust_1	99ae30e6e4556b2d12c24ea1b361f732	Fungi_1	Ascomycota_1	Dothideomycetes_1	Pleosporales_1	Pleosporaceae_1	Alternaria_1		-1.74941		-1.74794		-1.73703		-1.74684		0.00147075	0.999933	0.0123812		0.00256995		0.0109105		0.0010992		-0.00981127							0.0122652	0.00131394	0.00177305	0.00208239	0.00166343	14	7.34118	0	0.136218	0	1	17	false	0	14	0
clust_1	5b906c758a330a704be1e4681363b80c	Fungi_1	Ascomycota_1	Sordariomycetes_1	Hypocreales_1	Acremonium_1	Acremonium pilosum		0.000886032		0.00173162		1.87104	0.205996	0.00397452		0.000845583	0.999933	1.87016		0.00308849		1.86931		0.0022429		-1.86707	0.199066						0.001639	0.00131394	0.00177305	0.0187875	0.00166343	23	1	1	1	0	7	1	false	0	1	0
clust_1	878590e8688d8cd76b90e029e9ee6033	Fungi_1	Ascomycota_1	Dothideomycetes_1	Capnodiales_1	Mycosphaerellaceae_1	Geastrumia_1	Geastrumia polystigmatis	0.000954369		0.00161245	0.999766	0.0132773	0.99275	2.02062	0.169051	0.00065808	0.999933	0.0123229		2.01966		0.0116649	0.993841	2.01901	0.160614	2.00734	0.181216						0.001639	0.00131394	0.00177305	0.00208239	0.0198707	3	8.32549	0	0.120113	0	1	18	false	0	23	0
clust_1	0a62062a8c4177617a52f4621f474988	Fungi_1	Ascomycota_1	Leotiomycetes_1	Helotiales_1	Helotiaceae_1	Hymenoscyphus_1		0.000681892		1.43222		0.0132159		0.00339945		1.43154	0.766545	0.012534		0.00271756		-1.419		-1.42882		-0.00981642							0.001639	0.00131394	0.00795381	0.00208239	0.00166343	4	3.22222	0	0.310345	0	1	5	false	0	20	0
clust_1	5f1defd56d578b21f4c785d58dc0e1f5	Fungi_1	Ascomycota_1	Dothideomycetes_1	Pleosporales_1	Dictyosporiaceae_1	Pseudocoleophoma_1	Pseudocoleophoma polygonicola	2.0053		0.00245143	0.999766	0.0136385	0.99275	0.00343087	0.998633	-2.00285	0.593987	-1.99166		-2.00187		0.0111871	0.993841	0.000979444	0.999945	-0.0102076	0.994984						0.001639	0.0153071	0.00177305	0.00208239	0.00166343	6	7.36863	0	0.13571	0	1	20	false	0	18	0
clust_1	80dbc69a48a8053b92dd85e9699dcac7	Fungi_1	Ascomycota_1	Dothideomycetes_1	Pleosporales_1	Lophiostomataceae_1			2.00577		0.00233639	0.999766	0.0135235	0.99275	0.0033154	0.998633	-2.00344	0.593987	-1.99225		-2.00246		0.0111871	0.993841	0.000979015	0.999945	-0.0102081	0.994984						0.001639	0.0153274	0.00177305	0.00208239	0.00166343	19	2.07692	0	0.481481	0	1	3	false	0	11	0
clust_1	b86ffad89814a020aab2082b85d210d4	Fungi_1	Basidiomycota_1	Tremellomycetes_1	Tremellales_1	Rhynchogastremataceae_1	Papiliotrema_1	Papiliotrema frias	0.000695738		0.00206349		0.0132576		1.38079		0.00136775	0.999933	0.0125619		1.3801		0.0111941		1.37873		1.36754							0.001639	0.00131394	0.00177305	0.00208239	0.00690491	3	8.32549	0	0.120113	0	1	18	false	0	23	0
clust_1	0d6eb267a7887cccc7edbbc5254f2927	Fungi_1	Ascomycota_1	Archaeorhizomycetes_1	Archaeorhizomycetales_1	Archaeorhizomycetaceae_1	Archaeorhizomyces_1		0.000642735		0.00204264		0.0131989		0.38021		0.0013999	0.999933	0.0125561		0.379568		0.0111562		0.378168		0.367012							0.001639	0.00131394	0.00177305	0.00208239	0.00221961	22	8.72549	0	0.114607	0	1	15	false	0	9	0
clust_1	915214ae94a610d3146233a873aadd93	Fungi_1	Ascomycota_1	Dothideomycetes_1	Pleosporales_1	Pleosporaceae_1	Alternaria_1		0.000713215		1.50108		0.0133199		0.00340934		1.50037	0.766545	0.0126067		0.00269612		-1.48776		-1.49767		-0.00991056							0.001639	0.00131394	0.0088573	0.00208239	0.00166343	5	5.94902	0.356739	0.168095	0	19	14	false	0	1.26316	0
clust_1	5b1867375bf685724d651d333131b914	Fungi_1	Basidiomycota_1	Tremellomycetes_1	Tremellales_1	Bulleribasidiaceae_1	Vishniacozyma_1	Vishniacozyma victoriae	1.963		0.00165404		0.0132754	0.99275	0.00408729	0.998633	-1.96135	0.604881	-1.94972		-1.95891		0.0116214	0.993841	0.00243325	0.999945	-0.00918811	0.994984						0.001639	0.0142326	0.00177305	0.00208239	0.00166343	7	3.63889	0	0.274809	0	1	5	false	0	15	0
clust_1	3ebc9015e2a769e2ce15dd41ea257dce	Fungi_1	Basidiomycota_1	Tremellomycetes_1	Filobasidiales_1	Filobasidiaceae_1	Filobasidium_1		0.000821978		1.9646		0.013506	0.99275	0.0033236	0.998633	1.96378	0.604881	0.0126841		0.00250162		-1.95109	0.194601	-1.96128	0.16688	-0.0101824	0.994984						0.001639	0.00131394	0.0191885	0.00208239	0.00166343	5	6.9451	0	0.143986	0	1	15	false	0	19	0
clust_1	ee5d7064357582d7bfbeb21102e451a8	Fungi_1	Basidiomycota_1	Agaricomycetes_1	Russulales_1	Peniophoraceae_1			-2.22679		-2.22526		-2.2142		-1.08317		0.00152907	0.999933	0.012589		1.14362		0.0110599		1.1421		1.13104							0.010915	0.00131394	0.00177305	0.00208239	0.0044221	53	3.86207	0	0.258929	0	1	5	false	0	2	0
clust_1	52ebe6f9fba7b03dd61078bc7b9f5bad	Fungi_1	Ascomycota_1	Sordariomycetes_1	Chaetosphaeriales_1	Chaetosphaeriaceae_1	Dinemasporium_1		0.000819498		0.0023168		1.96768	0.186665	0.00332542	0.998633	0.0014973	0.999933	1.96686		0.00250593		1.96536	0.194601	0.00100863	0.999945	-1.96435	0.181451						0.001639	0.00131394	0.00177305	0.0221837	0.00166343	15	16.6	0.0234368	0.060241	0	4	24	false	0	1.25	0
clust_1	f1366e1ab720d895723e55befe293cdb	Fungi_1	Basidiomycota_1	Tremellomycetes_1	Filobasidiales_1	Filobasidiaceae_1	Naganishia_1	Naganishia diffluens	0.000737811		0.624876		0.0132859		0.00358072		0.624138	0.999933	0.0125481		0.00284291		-0.61159		-0.621295		-0.00970518							0.001639	0.00131394	0.00295376	0.00208239	0.00166343	27	8.47451	0	0.118001	0	1	19	false	0	7	0
clust_1	8936ccb23f817f01c809e00f54906df4	Fungi_1	Ascomycota_1	Dothideomycetes_1	Dothideales_1	Aureobasidiaceae_1			0.000913755		0.0016834		0.0132742	0.99275	1.92851	0.183631	0.000769646	0.999933	0.0123605		1.92759		0.0115908	0.993841	1.92682	0.174601	1.91523	0.190152						0.001639	0.00131394	0.00177305	0.00208239	0.0168361	3	8.32549	0	0.120113	0	1	18	false	0	23	0
clust_1	b72d829affa3e9070046d99876e967c9	Fungi_1	Ascomycota_1	Dothideomycetes_1	Pleosporales_1	Phaeosphaeriaceae_1			1.92715		0.0022055		0.0130041	0.99275	0.00319579	0.998633	-1.92494	0.622393	-1.91414		-1.92395		0.0107986	0.993841	0.000990293	0.999945	-0.0098083	0.994984						0.001639	0.0133219	0.00177305	0.00208239	0.00166343	1	3.0303	0	0.33	0	1	5	false	0	16	0
clust_1	6f3d61af814f741458a6c794d7cf8eb9	Fungi_1	Ascomycota_1	Pezizomycetes_1	Pezizales_1	Pyronemataceae_1			-0.742326		-1.62114		-1.60996		-1.61975		-0.878812	0.999933	-0.867633		-0.877428		0.011179		0.00138394		-0.00979507							0.00736537	0.00284445	0.00177305	0.00208239	0.00166343	52	6.12157	0.372333	0.163357	0	3	18	false	0	6.66667	0
clust_1	4340f79da166ed7bdf710096adc27281	Fungi_1	Ascomycota_1	Dothideomycetes_1	Pleosporales_1	Pleosporaceae_1	Alternaria_1		-1.88731		-1.88546		-1.87443	0.205996	-1.88384	0.186788	0.00185052	0.999933	0.0128803		0.00346798		0.0110298	0.993841	0.00161746	0.999945	-0.00941236	0.994984						0.0155348	0.00131394	0.00177305	0.00208239	0.00166343	13	7.69804	0	0.129903	0	1	20	false	0	15	0
clust_1	96da28a537073d977e091b3fcdcd6c2a	Fungi_1	Ascomycota_1	Dothideomycetes_1	Pleosporales_1	Pseudorobillarda_1			0.000709289		0.00219834		0.0130208	0.99275	1.89275	0.186547	0.00148905	0.999933	0.0123115		1.89204		0.0108225	0.993841	1.89056	0.181091	1.87973	0.199066						0.001639	0.00131394	0.00177305	0.00208239	0.0158112	25	1.85714	0	0.538462	0	1	2	false	0	7	0
clust_1	4aa8600f0ea227c8c12b376dc6c78788	Fungi_1	Basidiomycota_1	Tremellomycetes_1	Filobasidiales_1	Filobasidiaceae_1	Filobasidium_1	Filobasidium floriforme	0.000800959		1.88062		0.0134701	0.99275	0.0033402		1.87982	0.665077	0.0126691		0.00253924		-1.86715		-1.87728		-0.0101299	0.994984						0.001639	0.00131394	0.0165319	0.00208239	0.00166343	5	6.9451	0	0.143986	0	1	15	false	0	19	0
clust_1	14cd4332b7f7a8f54e230c4e2fe419fb	Fungi_1	Ascomycota_1	Dothideomycetes_1	Pleosporales_1	Phaeosphaeriaceae_1	Wojnowiciella_1		0.000173778		0.00199773		0.0130356	0.99275	1.85884		0.00182395	0.999933	0.0128618		1.85867		0.0110378		1.85684		1.84581	0.199066						0.001639	0.00131394	0.00177305	0.00208239	0.0149051	2	2.96552	0	0.337209	0	1	4	false	0	13	0
clust_1	2507543821bcfe0c900f27c7136a05e5	Fungi_1	Basidiomycota_1	Tremellomycetes_1	Tremellales_1	Bulleribasidiaceae_1	Hannaella_1	Hannaella coprosmae	1.85786		0.00228076		0.013462	0.99275	0.00334382		-1.85558	0.683939	-1.8444		-1.85452		0.0111812		0.00106306		-0.0101182	0.994984						0.001639	0.0118241	0.00177305	0.00208239	0.00166343	19	2.07692	0	0.481481	0	1	3	false	0	11	0
clust_1	c2e8d68535683ca1efe06c4391c5f209	Fungi_1	Basidiomycota_1	Agaricostilbomycetes_1	Agaricostilbales_1	Kondoaceae_1	Kondoa_1		0.000875394		0.00175039		0.0132713	0.99275	1.83609		0.000874998	0.999933	0.0123959		1.83522		0.0115209		1.83434		1.82282	0.199066						0.001639	0.00131394	0.00177305	0.00208239	0.0143533	3	8.32549	0	0.120113	0	1	18	false	0	23	0
clust_1	a26a4a1e1d4c3ee0f012320a80ce49db	Fungi_1	Ascomycota_1	Dothideomycetes_1	Pleosporales_1	Phaeosphaeriaceae_1			0.000540371		1.77758		0.0131923		0.00312276		1.77704	0.688016	0.0126519		0.00258239		-1.76439		-1.77446		-0.0100695							0.001639	0.00131394	0.0138753	0.00208239	0.00166343	27	8.47451	0	0.118001	0	1	19	false	0	7	0
clust_1	b717a564e25c139f168ca0b3d219a2cf	Fungi_1	Ascomycota_1	Dothideomycetes_1	Pleosporales_1	Phaeosphaeriaceae_1			-1.47668		-1.47524		-1.46417		-1.47398		0.00143647	0.999933	0.0125125		0.00269682		0.011076		0.00126035		-0.00981568							0.00790574	0.00131394	0.00177305	0.00208239	0.00166343	14	7.34118	0	0.136218	0	1	17	false	0	14	0
clust_1	faa091276279cd07a7e0ac012daa52f0	Fungi_1	Basidiomycota_1	Agaricomycetes_1	Hymenochaetales_1	Schizoporaceae_1	Hyphodontia_1	Hyphodontia arguta	-1.81266		-1.81127		-1.80009		-1.81018		0.00138989	0.999933	0.0125695		0.00247696		0.0111796		0.00108706		-0.0100925							0.0136945	0.00131394	0.00177305	0.00208239	0.00166343	12	7.32941	0	0.136437	0	1	17	false	0	13	0
clust_1	47c837f5b91ba3197ad00f7cf4874285	Fungi_1	Basidiomycota_1	Agaricomycetes_1	Russulales_1	Peniophoraceae_1			0.000861114		0.00177532		0.0132702		1.80126		0.000914205	0.999933	0.0124091		1.8004		0.0114949		1.79948		1.78799							0.001639	0.00131394	0.00177305	0.00208239	0.0135257	3	8.32549	0	0.120113	0	1	18	false	0	23	0
clust_1	a0ee0b621db51fe9894fc656adb7d5a8	Fungi_1	Basidiomycota_1	Agaricomycetes_1	Russulales_1	Peniophoraceae_1			1.26039		0.00210126		0.0132717		0.00342787		-1.25829	0.856777	-1.24712		-1.25696		0.0111704		0.0013266		-0.00984384							0.001639	0.00461528	0.00177305	0.00208239	0.00166343	9	2.69231	0	0.371429	0	1	5	false	0	16	0
clust_1	c41dd63832613a06f988516e9610d55f	Fungi_1	Basidiomycota_1	Tremellomycetes_1	Tremellales_1	Bulleribasidiaceae_1	Vishniacozyma_1		0.000779884		1.78989		0.013434		0.00335684		1.78911	0.688016	0.0126541		0.00257696		-1.77646		-1.78653		-0.0100771							0.001639	0.00131394	0.0141705	0.00208239	0.00166343	5	6.9451	0	0.143986	0	1	15	false	0	19	0
clust_1	2f7d717203bc65d690c1a4d14e11eed8	Fungi_1	Basidiomycota_1	Tremellomycetes_1	Filobasidiales_1	Filobasidiaceae_1	Filobasidium_1		1.7759		0.0023253		0.0135033		0.00343354		-1.77357	0.688016	-1.76239		-1.77246		0.011178		0.00110824		-0.0100698							0.001639	0.0102783	0.00177305	0.00208239	0.00166343	6	7.36863	0	0.13571	0	1	20	false	0	18	0
clust_1	70080b31e7f5d50bbb4219bb8901d784	Fungi_1	Basidiomycota_1	Microbotryomycetes_1	Sporidiobolales_1	Sporidiobolaceae_1	Sporobolomyces_1	Sporobolomyces patagonicus	-1.77568		-1.7742		-1.76302		-1.77309		0.00147413	0.999933	0.0126523		0.00258147		0.0111781		0.00110734		-0.0100708							0.0128576	0.00131394	0.00177305	0.00208239	0.00166343	10	10.3098	0	0.0969951	0	1	23	false	0	15	0
clust_1	d66a4c1ed0292e81a7b83a02588145e6	Fungi_1	Ascomycota_1	Dothideomycetes_1	Pleosporales_1	Phaeosphaeriaceae_1	Neosetophoma_1	Neosetophoma rosigena	0.000925109		1.76536		0.0134957		0.00343377		1.76443	0.688016	0.0125706		0.00250866		-1.75186		-1.76192		-0.010062							0.001639	0.00131394	0.0135801	0.00208239	0.00166343	17	11.2745	0	0.0886957	0	1	24	false	0	11	0
clust_1	c010f5304563259a2e94cc5aa35d7954	Fungi_1	Basidiomycota_1	Exobasidiomycetes_1	Exobasidiales_1	Cryptobasidiaceae_1	Acaromyces_1	Acaromyces ingoldii	1.7534		0.00201716		0.01308		0.00356633		-1.75138	0.688016	-1.74032		-1.74983		0.0110628		0.00154918		-0.00951364							0.001639	0.00989741	0.00177305	0.00208239	0.00166343	9	2.69231	0	0.371429	0	1	5	false	0	16	0
clust_1	4d645d7238cd2e0619246e790a8a3845	Fungi_1	Ascomycota_1	Sordariomycetes_1	Xylariales_1	Microdochiaceae_1	Microdochium_1		2.12955		0.00208498		0.0132442		0.00346374		-2.12747	0.498271	-2.11631		-2.12609		0.0111592		0.00137876		-0.00978045							0.001639	0.00984295	0.00177305	0.00208239	0.00166343	6	7.36863	0	0.13571	0	1	20	false	0	18	0
clust_1	4491c72fda3806feb6b32a6a59092903	Fungi_1	Ascomycota_1	Dothideomycetes_1	Pleosporales_1	Phaeosphaeriaceae_1	Wojnowiciella_1	Wojnowiciella dactylidis	0.000918744		0.00231252		0.0134896		1.75522		0.00139377	0.999933	0.0125709		1.75431		0.0111771		1.75291		1.74173							0.001639	0.00131394	0.00177305	0.00208239	0.0125091	29	1.64286	0.681319	0.608696	0	6	3	false	0	2.16667	0
clust_1	109720335885fb79c9eaf19fb435deb5	Fungi_1	Basidiomycota_1	Agaricomycetes_1	Russulales_1	Peniophoraceae_1			1.49133		1.43837		0.0131939		0.00330233		-0.0529537	0.999933	-1.47813		-1.48803		-1.42518		-1.43507		-0.00989158							0.001639	0.00569316	0.00707085	0.00208239	0.00166343	11	9.47843	0	0.105503	0	1	21	false	0	16	0
clust_1	1daaf85728a4d30ec1bbd2a7c4c4ab2f	Fungi_1	Basidiomycota_1	Exobasidiomycetes_1	Golubeviales_1	Golubeviaceae_1	Golubevia_1	Golubevia pallescens	0.00055278		1.7387		0.0131982		0.00315161		1.73814	0.693667	0.0126454		0.00259883		-1.7255		-1.73555		-0.0100466							0.001639	0.00131394	0.0129898	0.00208239	0.00166343	16	7.52549	0	0.132882	0	1	18	false	0	12	0
clust_1	f703a517ebf4d19cef85aca83b1eaeca	Fungi_1	Basidiomycota_1	Agaricomycetes_1	Polyporales_1	Phanerochaetaceae_1	Hyphodermella_1	Hyphodermella rosae	-1.73577		-1.73405		-1.72298		-1.7325		0.00172838	0.999933	0.0127953		0.00326924		0.0110669		0.00154085		-0.00952603							0.0119927	0.00131394	0.00177305	0.00208239	0.00166343	26	8.63922	0	0.115751	0	1	21	false	0	8	0
clust_1	3f5a7c17437ac27cf32e41c130b5ff51	Fungi_1	Ascomycota_1	Dothideomycetes_1	Pleosporales_1	Phaeosphaeriaceae_1			1.65576		0.00202219		0.0132244		0.00337853		-1.65373	0.688016	-1.64253		-1.65238		0.0112022		0.00135633		-0.00984586							0.001639	0.00526687	0.00177305	0.00208239	0.00166343	9	2.69231	0	0.371429	0	1	5	false	0	16	0
clust_1	e5019dc9a78f1443a66e23f1a19ad07b	Fungi_1	Ascomycota_1	Dothideomycetes_1	Pleosporales_1	Pleosporaceae_1	Curvularia_1		1.22452		0.00210533		0.013281		0.00342118		-1.22242	0.857845	-1.21124		-1.2211		0.0111756		0.00131585		-0.00985978							0.001639	0.00439519	0.00177305	0.00208239	0.00166343	9	2.69231	0	0.371429	0	1	5	false	0	16	0
clust_1	d8a3ee7959785f3b4ec6d5519d09478f	Fungi_1	Ascomycota_1	Dothideomycetes_1	Pleosporales_1	Didymellaceae_1	Didymella_1		0.000316726		1.71		0.013098		0.00355341		1.70968	0.703956	0.0127813		0.00323668		-1.6969		-1.70644		-0.00954462							0.001639	0.00131394	0.0123994	0.00208239	0.00166343	2	2.06897	0.704433	0.483333	0	14	4	false	0	1.07143	0
clust_1	802a3f3539443cdc9d7b4c608e6f8021	Fungi_1	Ascomycota_1	Dothideomycetes_1	Pleosporales_1	Phaeosphaeriaceae_1	Juncaceicola_1		1.70829		0.0021641		0.0130987		0.00328686		-1.70613	0.703956	-1.69519		-1.705		0.0109346		0.00112277		-0.00981187							0.001639	0.00917371	0.00177305	0.00208239	0.00166343	1	3.0303	0	0.33	0	1	5	false	0	16	0
clust_1	8e9190adc176e1a7831c126a3dda0664	Fungi_1	Ascomycota_1	Dothideomycetes_1	Pleosporales_1	Phaeosphaeriaceae_1			0.000745244		0.0021566		1.46754		0.00343699		0.00141135	0.999933	1.46679		0.00269175		1.46538		0.0012804		-1.4641							0.001639	0.00131394	0.00177305	0.00970702	0.00166343	21	2.2	0.589474	0.454545	0	8	4	false	0	1.125	0
clust_1	6190512f5403009a45686760a45d1237	Fungi_1	Ascomycota_1	Dothideomycetes_1	Pleosporales_1	Didymellaceae_1			0.000755009		1.68055		0.0133914		0.00337648		1.67979	0.721605	0.0126364		0.00262147		-1.66716		-1.67717		-0.0100149							0.001639	0.00131394	0.0118091	0.00208239	0.00166343	5	6.9451	0	0.143986	0	1	15	false	0	19	0
clust_1	c55e539e24d240101cb41846472d3494	Fungi_1	Basidiomycota_1	Agaricomycetes_1	Auriculariales_1	Exidiaceae_1	Basidiodendron_1	Basidiodendron eyrei	1.67909		0.00215866		0.0131112		0.00329882		-1.67694	0.721605	-1.66598		-1.6758		0.0109525		0.00114017		-0.00981233							0.001639	0.00873705	0.00177305	0.00208239	0.00166343	1	3.0303	0	0.33	0	1	5	false	0	16	0
clust_1	e61a0c0546ba8550ed1b877fa1d8fb24	Fungi_1	Basidiomycota_1	Agaricomycetes_1	Russulales_1	Peniophoraceae_1			1.14295		0.00217069		0.013253		0.0033336		-1.14078	0.906148	-1.12969		-1.13961		0.0110823		0.00116291		-0.00991942							0.001639	0.00394147	0.00177305	0.00208239	0.00166343	7	3.63889	0	0.274809	0	1	5	false	0	15	0
clust_1	458609da08a1c3be31146ee7c842e1f6	Fungi_1	Ascomycota_1	Dothideomycetes_1	Pleosporales_1	Phaeosphaeriaceae_1			-1.29861		0.131099		-1.28606		-1.29581		1.42971	0.820301	0.0125501		0.00280398		-1.41716		-1.42691		-0.00974611							0.00547484	0.00131394	0.00713743	0.00208239	0.00166343	18	2.75	0	0.363636	0	1	4	false	0	11	0
clust_1	2423819a81ef74a8f06efc96aaa566df	Fungi_1	Ascomycota_1	Dothideomycetes_1	Pleosporales_1	Phaeosphaeriaceae_1	Neosetophoma_1		1.63142		0.00204007		0.0132128		0.00322364		-1.62938	0.749924	-1.6182		-1.62819		0.0111728		0.00118358		-0.00998919							0.001639	0.00810173	0.00177305	0.00208239	0.00166343	11	8.48235	0.170676	0.117892	0	16	20	false	0	1.3125	0
clust_1	52870b4017b53520d091542892f3b48d	Fungi_1	Ascomycota_1	Dothideomycetes_1	Pleosporales_1	Phaeosphaeriaceae_1	Poaceicola_1	Poaceicola agrostina	0.00069394		1.6318		0.0131303		0.00331722		1.6311	0.749924	0.0124363		0.00262328		-1.61867		-1.62848		-0.00981303							0.001639	0.00131394	0.010897	0.00208239	0.00166343	4	3.22222	0	0.310345	0	1	5	false	0	20	0
clust_1	6a8ef427af299acad41f94d360561548	Fungi_1	Ascomycota_1	Dothideomycetes_1	Pleosporales_1	Pleosporaceae_1	Curvularia_1		-1.25796		-1.25654		-1.24538		-1.25518		0.00142067	0.999933	0.0125809		0.00278496		0.0111602		0.00136429		-0.0097959							0.00574883	0.00131394	0.00177305	0.00208239	0.00166343	12	7.32941	0	0.136437	0	1	17	false	0	13	0
clust_1	76a0cdb4db666763bd549caf515b5a6d	Fungi_1	Basidiomycota_1	Agaricomycetes_1	Hymenochaetales_1	Schizoporaceae_1	Alutaceodontia_1	Alutaceodontia alutacea	-1.6128		-1.61134		-1.60017		-1.61015		0.00145459	0.999933	0.0126269		0.00264531		0.0111723		0.00119071		-0.00998158							0.0098477	0.00131394	0.00177305	0.00208239	0.00166343	10	10.3098	0	0.0969951	0	1	23	false	0	15	0
clust_1	7a04de2ccc4e52d5f4d7700077e3495f	Fungi_1	Ascomycota_1	Dothideomycetes_1	Pleosporales_1	Phaeosphaeriaceae_1	Leptospora_1	Leptospora rubella	-1.6128		-1.61134		-1.60017		-1.61015		0.00145459	0.999933	0.0126269		0.00264531		0.0111723		0.00119071		-0.00998158							0.0098477	0.00131394	0.00177305	0.00208239	0.00166343	10	10.3098	0	0.0969951	0	1	23	false	0	15	0
clust_1	bc01d36a9a45ad1825cac479e1017ebb	Fungi_1	Basidiomycota_1	Agaricostilbomycetes_1	Agaricostilbales_1	Kondoaceae_1	Kondoa_1	Kondoa yuccicola	-0.375399		-0.373999		-0.362843		-0.372576		0.00139995	0.999933	0.0125561		0.0028226		0.0111562		0.00142265		-0.00973352							0.00218393	0.00131394	0.00177305	0.00208239	0.00166343	1	2.9697	0	0.336735	0	1	4	false	0	15	0
clust_1	227890d8cf25a5c829278110e1e2a84a	Fungi_1	Basidiomycota_1	Tremellomycetes_1	Filobasidiales_1	Filobasidiaceae_1	Filobasidium_1	Filobasidium floriforme	-1.59459		-1.59314		-1.58214		-1.59195		0.00145219	0.999933	0.0124523		0.00263869		0.0110001		0.00118651		-0.00981362							0.00954054	0.00131394	0.00177305	0.00208239	0.00166343	14	7.34118	0	0.136218	0	1	17	false	0	14	0
clust_1	bbd9a18ac79db2f9e2b3b23973a138e4	Fungi_1	Ascomycota_1	Dothideomycetes_1	Pleosporales_1	Coniothyriaceae_1	Coniothyrium_1		-0.536287		-1.39714		-1.38599		-1.39574		-0.860856	0.999933	-0.849699		-0.859456		0.0111577		0.00140016		-0.00975755							0.00656422	0.0026258	0.00177305	0.00208239	0.00166343	51	10.302	0.00784314	0.0970689	0	2	23	false	0	8	0
clust_1	4c6d6d242c6b42c9d1ae581accff6273	Fungi_1	Basidiomycota_1	Tremellomycetes_1	Tremellales_1	Bulleribasidiaceae_1	Dioszegia_1		0.000443063		0.00204935		0.0131533		1.57998		0.00160629	0.999933	0.0127102		1.57953		0.0111039		1.57793		1.56682							0.001639	0.00131394	0.00177305	0.00208239	0.00938772	2	2.96552	0	0.337209	0	1	4	false	0	13	0
clust_1	a2ddfbeb1620e9ed4853db9e74aa792d	Fungi_1	Ascomycota_1	Dothideomycetes_1	Pleosporales_1	Phaeosphaeriaceae_1	Sclerostagonospora_1		0.000776069		1.58284		0.0132637		0.00369496		1.58207	0.749924	0.0124876		0.00291889		-1.56958		-1.57915		-0.00956875							0.001639	0.00131394	0.0101176	0.00208239	0.00166343	18	2.75	0	0.363636	0	1	4	false	0	11	0
clust_1	fdbfb88671908409a1239c6c731a1b26	Fungi_1	Ascomycota_1	Dothideomycetes_1	Pleosporales_1	Phaeosphaeriaceae_1	Leptospora_1		0.000690696		1.57942		0.0131533		0.00333939		1.57873	0.749924	0.0124626		0.00264869		-1.56626		-1.57608		-0.00981394							0.001639	0.00131394	0.0100141	0.00208239	0.00166343	4	3.22222	0	0.310345	0	1	5	false	0	20	0
clust_1	2aaaf9dad40c3d15c637a31e06b71fcb	Fungi_1	Basidiomycota_1	Pucciniomycetes_1	Septobasidiales_1	Septobasidiaceae_1	Septobasidium_1	Septobasidium carestianum	1.5603		0.00205375		0.0132237		0.00327714		-1.55824	0.76219	-1.54707		-1.55702		0.01117		0.0012234		-0.00994661							0.001639	0.00722589	0.00177305	0.00208239	0.00166343	37	9.44706	0.0311564	0.105853	0	4	21	false	0	5	0
clust_1	8d8eb481adf9e93c117fd7d6c61c614a	Fungi_1	Ascomycota_1	Lecanoromycetes_1	Hormodochis_1	Hormodochis aggregata			0.00046222		0.00205302		0.0131617		1.56126		0.0015908	0.999933	0.0126994		1.5608		0.0111086		1.55921		1.5481							0.001639	0.00131394	0.00177305	0.00208239	0.00911185	2	2.96552	0	0.337209	0	1	4	false	0	13	0
clust_1	d48108a4093af6cb43fc4c3109258be8	Fungi_1	Basidiomycota_1	Tremellomycetes_1	Tremellales_1	Tremellaceae_1	Tremella_1		1.5408		0.00220107		0.0133703		0.00343611		-1.5386	0.766545	-1.52743		-1.53737		0.0111692		0.00123504		-0.00993416							0.001639	0.00699868	0.00177305	0.00208239	0.00166343	6	7.36863	0	0.13571	0	1	20	false	0	18	0
clust_1	773b309fd9e3c96d9ffc8e12ed8fc2e4	Fungi_1	Basidiomycota_1	Tremellomycetes_1	Tremellales_1	Rhynchogastremataceae_1	Papiliotrema_1		-1.51955		-1.51799		-1.50687		-1.51656		0.0015586	0.999933	0.012677		0.00299282		0.0111184		0.00143421		-0.00968422							0.00845068	0.00131394	0.00177305	0.00208239	0.00166343	26	8.63922	0	0.115751	0	1	21	false	0	8	0
clust_1	b86547371ebfccb0a15075ccc31eaa73	Fungi_1	Basidiomycota_1	Agaricomycetes_1	Agaricales_1	Psathyrellaceae_1	Coprinopsis_1		0.938794		0.00222077		0.0132509		0.00325973		-0.936573	0.999933	-0.925543		-0.935534		0.0110302		0.00103896		-0.0099912							0.001639	0.00306563	0.00177305	0.00208239	0.00166343	7	3.63889	0	0.274809	0	1	5	false	0	15	0
clust_1	e2d1a8cd3528166216bb7a8b139bbeb9	Fungi_1	Ascomycota_1	Sordariomycetes_1	Hypocreales_1	Nectriaceae_1			0.000626472		1.50133		0.0132331		0.00332282		1.50071	0.766545	0.0126066		0.00269634		-1.4881		-1.49801		-0.00991025							0.001639	0.00131394	0.0088573	0.00208239	0.00166343	27	8.47451	0	0.118001	0	1	19	false	0	7	0
clust_1	b24a8014fea2d462061f17672cde5f64	Fungi_1	Basidiomycota_1	Agaricomycetes_1	Polyporales_1	Meruliaceae_1			-1.18231		-1.18095		-1.16977		-1.17965		0.00135154	0.999933	0.012533		0.00265534		0.0111814		0.00130379		-0.00987763							0.00518107	0.00131394	0.00177305	0.00208239	0.00166343	13	7.69804	0	0.129903	0	1	20	false	0	15	0
clust_1	a0959ff1ac90c9400027feba34fdb066	Fungi_1	Ascomycota_1	Dothideomycetes_1	Pleosporales_1	Didymosphaeriaceae_1	Paraphaeosphaeria_1	Paraphaeosphaeria michotii	1.50003		0.00215241		0.0133201		0.00340924		-1.49788	0.766545	-1.48671		-1.49662		0.0111677		0.00125683		-0.00991085							0.001639	0.00656901	0.00177305	0.00208239	0.00166343	19	2.07692	0	0.481481	0	1	3	false	0	11	0
clust_1	fdc721dba29e7add39d1b9032d937f2f	Fungi_1	Basidiomycota_1	Agaricomycetes_1	Russulales_1	Peniophoraceae_1			1.47771		0.00216801		0.0133349		0.00343676		-1.47554	0.766545	-1.46437		-1.47427		0.0111669		0.00126875		-0.0098981							0.001639	0.00634275	0.00177305	0.00208239	0.00166343	6	7.36863	0	0.13571	0	1	20	false	0	18	0
clust_1	ad4892c116b80998fa0d88fff4bf842e	Fungi_1	Ascomycota_1	Dothideomycetes_1	Pleosporales_1	Phaeosphaeriaceae_1	Pseudoophiobolus_1	Pseudoophiobolus rosae	1.27812		1.06379		0.0132292		0.00332698		-0.214328	0.999933	-1.26489		-1.27479		-1.05056		-1.06046		-0.00990226							0.001639	0.00437495	0.00445524	0.00208239	0.00166343	18	2.75	0	0.363636	0	1	4	false	0	11	0
clust_1	77fee0ec50c6ab2ce9025e3796c79ad2	Fungi_1	Ascomycota_1	Dothideomycetes_1	Pleosporales_1	Phaeosphaeriaceae_1	Setomelanomma_1	Setomelanomma holmii	-1.47752		-1.47608		-1.46491		-1.47481		0.00143649	0.999933	0.0126034		0.00270437		0.0111669		0.00126788		-0.00989903							0.00793233	0.00131394	0.00177305	0.00208239	0.00166343	10	10.3098	0	0.0969951	0	1	23	false	0	15	0
clust_1	e962061068ac2b48c2bd4dc4500de99d	Fungi_1	Basidiomycota_1	Exobasidiomycetes_1	Golubeviales_1	Golubeviaceae_1	Golubevia_1	Golubevia pallescens	-0.815481		-0.418334		-0.802962		-0.812565		0.397146	0.999933	0.0125191		0.00291623		-0.384627		-0.39423		-0.00960288							0.0032738	0.00131394	0.0023634	0.00208239	0.00166343	1	2.9697	0	0.336735	0	1	4	false	0	15	0
clust_1	a80618014aa5fd29932527990ec91cdf	Fungi_1	Basidiomycota_1	Agaricomycetes_1	Russulales_1	Peniophoraceae_1			0.000562864		1.45679		0.0132057		0.00347559		1.45622	0.766545	0.0126428		0.00291273		-1.44358		-1.45331		-0.00973009							0.001639	0.00131394	0.00826694	0.00208239	0.00166343	31	1	1	1	0	4	1	false	0	1	0
clust_1	1c89fb39b8547de4eb0a51017fe43016	Fungi_1	Ascomycota_1	Dothideomycetes_1	Pleosporales_1	Didymellaceae_1	Neoascochyta_1		0.000672633		0.00208377		0.0132818		1.2261		0.00141114	0.999933	0.0126092		1.22543		0.011198		1.22402		1.21282							0.001639	0.00131394	0.00177305	0.00208239	0.00554714	25	1.85714	0	0.538462	0	1	2	false	0	7	0
clust_1	da382351a28588781b99841023988103	Fungi_1	Ascomycota_1	Dothideomycetes_1	Pleosporales_1	Phaeosphaeriaceae_1	Setomelanomma_1	Setomelanomma holmii	-1.4552		-1.45378		-1.44262		-1.45251		0.00141123	0.999933	0.0125773		0.00269049		0.0111661		0.00127926		-0.00988686							0.00766675	0.00131394	0.00177305	0.00208239	0.00166343	12	7.32941	0	0.136437	0	1	17	false	0	13	0
clust_1	bf5271e4c3cb0dd5589f3a72c5078515	Fungi_1	Ascomycota_1	Lecanoromycetes_1	Hormodochis_1	Hormodochis aggregata			0.000683203		1.45611		0.0132066		0.0033905		1.45543	0.766545	0.0125233		0.0027073		-1.44291		-1.45272		-0.00981605							0.001639	0.00131394	0.00824813	0.00208239	0.00166343	4	3.22222	0	0.310345	0	1	5	false	0	20	0
clust_1	2e2f3937cc1180207da96f37ba5d8926	Fungi_1	Basidiomycota_1	Agaricomycetes_1	Russulales_1	Peniophoraceae_1			0.000646753		1.43283		0.0132427		0.00336991		1.43219	0.766545	0.0125959		0.00272315		-1.41959		-1.42946		-0.00987277							0.001639	0.00131394	0.00797176	0.00208239	0.00166343	16	7.52549	0	0.132882	0	1	18	false	0	12	0
clust_1	c123b7057668945bb9853dc648016540	Fungi_1	Ascomycota_1	Dothideomycetes_1	Pleosporales_1	Pleosporaceae_1	Alternaria_1		0.000646799		0.0020775		1.44388		0.00337001		0.0014307	0.999933	1.44324		0.00272321		1.44181		0.00129251		-1.44051							0.001639	0.00131394	0.00177305	0.00936044	0.00166343	24	2.34615	0.526154	0.42623	0	8	4	false	0	1.25	0
clust_1	d7d0f7d863512fdaa48a2ff66a8e21e8	Fungi_1	Mortierellomycota_1	Mortierellomycetes_1	Mortierellales_1	Mortierellaceae_1	Mortierella_1		1.43377		0.00207587		0.0132138		0.00346971		-1.43169	0.766545	-1.42056		-1.4303		0.011138		0.00139383		-0.00974412							0.001639	0.00593581	0.00177305	0.00208239	0.00166343	9	2.69231	0	0.371429	0	1	5	false	0	16	0
clust_1	e55f1be7e915e825d6b8056d61bb081f	Fungi_1	Ascomycota_1	Dothideomycetes_1	Pleosporales_1	Didymellaceae_1			0.000698195		1.43256		0.0132942		0.00342113		1.43186	0.766545	0.012596		0.00272293		-1.41926		-1.42913		-0.00987308							0.001639	0.00131394	0.00797176	0.00208239	0.00166343	5	6.9451	0	0.143986	0	1	15	false	0	19	0
clust_1	ae7a105aacc65d3a966f93f444dc240b	Fungi_1	Basidiomycota_1	Tremellomycetes_1	Tremellales_1	Bulleribasidiaceae_1	Dioszegia_1	Dioszegia takashimae	0.000681892		1.43222		0.0132159		0.00339945		1.43154	0.766545	0.012534		0.00271756		-1.419		-1.42882		-0.00981642							0.001639	0.00131394	0.00795381	0.00208239	0.00166343	4	3.22222	0	0.310345	0	1	5	false	0	20	0
clust_1	5bf7fcb6207c2a03ea428edb7717ff4e	Fungi_1	Ascomycota_1	Dothideomycetes_1	Pleosporales_1	Lentitheciaceae_1	Keissleriella_1	Keissleriella dactylis	-1.40455		-1.40307		-1.39193		-1.40169		0.00147425	0.999933	0.0126183		0.0028554		0.0111441		0.00138115		-0.00976293							0.00708834	0.00131394	0.00177305	0.00208239	0.00166343	13	7.69804	0	0.129903	0	1	20	false	0	15	0
clust_1	c2973d44aa5fce76a07b17ab341ed99f	Fungi_1	Basidiomycota_1	Agaricomycetes_1	Agaricales_1	Psathyrellaceae_1	Coprinopsis_1	Coprinopsis asiaticiphlyctidospora	0.000705027		0.00204733		0.0132583		1.40684		0.0013423	0.999933	0.0125533		1.40613		0.011211		1.40479		1.39358							0.001639	0.00131394	0.00177305	0.00208239	0.00718078	3	8.32549	0	0.120113	0	1	18	false	0	23	0
clust_1	b7ce323ad7c9eb99153b3691b4243806	Fungi_1	Ascomycota_1	Dothideomycetes_1	Pleosporales_1	Didymellaceae_1			0.0006299		0.00208515		0.013235		1.38167		0.00145525	0.999933	0.0126051		1.38104		0.0111499		1.37959		1.36844							0.001639	0.00131394	0.00177305	0.00208239	0.00690491	50	3.86207	0	0.258929	0	1	5	false	0	2	0
clust_1	068b483e534031ca365e5b85d2a47a32	Fungi_1	Ascomycota_1	Dothideomycetes_1	Pleosporales_1	Melanommataceae_1			0.938794		0.00222077		0.0132509		0.00325973		-0.936573	0.999933	-0.925543		-0.935534		0.0110302		0.00103896		-0.0099912							0.001639	0.00306563	0.00177305	0.00208239	0.00166343	7	3.63889	0	0.274809	0	1	5	false	0	15	0
clust_1	95a6a6f51d34327d05786f2e12b85ca0	Fungi_1	Basidiomycota_1	Agaricomycetes_1	Cantharellales_1	Ceratobasidiaceae_1			-0.717009		-0.715616		-0.704461		-0.714164		0.00139321	0.999933	0.0125473		0.00284501		0.0111541		0.0014518		-0.0097023							0.00300134	0.00131394	0.00177305	0.00208239	0.00166343	1	2.9697	0	0.336735	0	1	4	false	0	15	0
clust_1	846e27b75f50b2eeb43cdd74260d0913	Fungi_1	Basidiomycota_1	Agaricomycetes_1	Russulales_1	Peniophoraceae_1			1.35272		0.00208998		0.0132527		0.00341875		-1.35063	0.820301	-1.33946		-1.3493		0.0111627		0.00132877		-0.00983391							0.001639	0.00525524	0.00177305	0.00208239	0.00166343	48	10.4353	0.00784314	0.0958286	0	2	22	false	0	2.5	0
clust_1	d9c76f0c2f8f93f0d1dadfaa23da8b5c	Fungi_1	Basidiomycota_1	Agaricomycetes_1	Polyporales_1	Fomitopsidaceae_1	Sarcoporia_1	Sarcoporia polyspora	-1.35091		-1.34949		-1.33835		-1.34816		0.00142235	0.999933	0.0125665		0.002749		0.0111442		0.00132665		-0.00981753							0.00654341	0.00131394	0.00177305	0.00208239	0.00166343	14	7.34118	0	0.136218	0	1	17	false	0	14	0
clust_1	87733a2e88fb7b6046619ef128de7acc	Fungi_1	Ascomycota_1	Sordariomycetes_1	Xylariales_1	Microdochiaceae_1	Microdochium_1	Microdochium seminicola	-1.32092		-1.3195		-1.30834		-1.31816		0.00141923	0.999933	0.012581		0.00276064		0.0111618		0.00134141		-0.00982037							0.00627094	0.00131394	0.00177305	0.00208239	0.00166343	1	2.9697	0	0.336735	0	1	4	false	0	15	0
clust_1	cd03d90c042996f75f80968f19c4d0cb	Fungi_1	Basidiomycota_1	Tremellomycetes_1	Tremellales_1	Sirobasidiaceae_1	Fibulobasidium_1	Fibulobasidium inconspicuum	-1.32092		-1.3195		-1.30834		-1.31816		0.00141923	0.999933	0.012581		0.00276064		0.0111618		0.00134141		-0.00982037							0.00627094	0.00131394	0.00177305	0.00208239	0.00166343	1	2.9697	0	0.336735	0	1	4	false	0	15	0
clust_1	08290199e77e4b0892a66c379f6ab75e	Fungi_1	Basidiomycota_1	Microbotryomycetes_1	Sporidiobolales_1	Sporidiobolaceae_1	Sporobolomyces_1	Sporobolomyces phaffii	1.32317		0.00209415		0.013256		0.00343505		-1.32108	0.846115	-1.30991		-1.31973		0.0111618		0.0013409		-0.00982093							0.001639	0.00503628	0.00177305	0.00208239	0.00166343	11	9.47843	0	0.105503	0	1	21	false	0	16	0
clust_1	833ac4413308e2804c68b25ff74da332	Fungi_1	Ascomycota_1	Dothideomycetes_1	Pleosporales_1	Lophiostomataceae_1			0.000738293		0.00213179		0.0132861		0.805598		0.0013935	0.999933	0.0125478		0.80486		0.0111543		0.803466		0.792312							0.001639	0.00131394	0.00177305	0.00208239	0.00333199	20	9.23922	0	0.108234	0	1	23	false	0	11	0
clust_1	77afbbd9d2ccf0a3a4970f84d6104a1f	Fungi_1	Ascomycota_1	Dothideomycetes_1	Tubeufiales_1	Tubeufiaceae_1			-1.28962		-1.28821		-1.27705		-1.28688		0.00140322	0.999933	0.0125689		0.00273962		0.0111657		0.00133641		-0.00982928							0.00599847	0.00131394	0.00177305	0.00208239	0.00166343	13	7.69804	0	0.129903	0	1	20	false	0	15	0
clust_1	678e6f70246aa9a49adddbb92c20edfc	Fungi_1	Ascomycota_1	Sordariomycetes_1	Myrmecridiales_1	Myrmecridiaceae_1	Myrmecridium_1		0.000693182		0.00209734		1.30477		0.00343433		0.00140415	0.999933	1.30408		0.00274115		1.30268		0.001337		-1.30134							0.001639	0.00131394	0.00177305	0.00763951	0.00166343	30	2.33333	0	0.428571	0	1	4	false	0	6	0
clust_1	9df93e2f9d66835086a3a9e795deaf8c	Fungi_1	Basidiomycota_1	Pucciniomycetes_1	Platygloeales_1	Platygloeaceae_1	Insolibasidium_1	Insolibasidium deformans	-1.29131		-1.28989		-1.27873		-1.28854		0.00141932	0.999933	0.0125804		0.00277146		0.011161		0.00135213		-0.0098089							0.00602282	0.00131394	0.00177305	0.00208239	0.00166343	12	7.32941	0	0.136437	0	1	17	false	0	13	0
clust_1	8009bf75bc59e08b65660462bfccba76	Fungi_1	Ascomycota_1	Dothideomycetes_1	Pleosporales_1	Phaeosphaeriaceae_1	Setomelanomma_1	Setomelanomma holmii	-1.09824		-1.09669		-1.08562		-1.09556		0.00155811	0.999933	0.0126262		0.00268726		0.011068		0.00112915		-0.00993889							0.00465287	0.00131394	0.00177305	0.00208239	0.00166343	8	8.43922	0	0.118494	0	1	14	false	0	16	0
clust_1	2a066e66bcf41ce9924eed5da6dc80f9	Fungi_1	Basidiomycota_1	Microbotryomycetes_1	Sporidiobolales_1	Sporidiobolaceae_1	Sporobolomyces_1		0.000672152		0.00208864		1.30362		0.00344163		0.00141649	0.999933	1.30295		0.00276948		1.30153		0.00135299		-1.30018							0.001639	0.00131394	0.00177305	0.00762757	0.00166343	15	17.5961	0	0.0568308	0	1	25	false	0	4	0
clust_1	4037b8065648ec13bc17db6d3bc59509	Fungi_1	Basidiomycota_1	Agaricomycetes_1	Polyporales_1	Fomitopsidaceae_1	Postia_1	Postia fragilis	-1.29003		-1.28861		-1.27744		-1.28725		0.00141665	0.999933	0.0125883		0.00277006		0.0111717		0.00135341		-0.00981827							0.00599847	0.00131394	0.00177305	0.00208239	0.00166343	14	7.34118	0	0.136218	0	1	17	false	0	14	0
clust_1	aef9f8e1eec7cec439cb5bbcdcf4d27a	Fungi_1	Basidiomycota_1	Tremellomycetes_1	Filobasidiales_1	Filobasidiaceae_1			1.29121		0.00209181		0.0132636		0.00344532		-1.28912	0.855179	-1.27795		-1.28776		0.0111718		0.00135351		-0.0098183							0.001639	0.00480717	0.00177305	0.00208239	0.00166343	1	3.0303	0	0.33	0	1	5	false	0	16	0
clust_1	372ce5bf248a90042ed710fa10c0b56a	Fungi_1	Basidiomycota_1	Agaricomycetes_1	Agaricales_1	Psathyrellaceae_1	Coprinopsis_1	Coprinopsis calospora	0.000675291		0.00209208		1.30516		0.00344475		0.00141679	0.999933	1.30449		0.00276946		1.30307		0.00135267		-1.30172							0.001639	0.00131394	0.00177305	0.00763951	0.00166343	38	14.7569	0.0156554	0.0677651	0	3	22	false	0	1.66667	0
clust_1	944af2967b1688e63fa6028f62c9ab49	Fungi_1	Ascomycota_1	Dothideomycetes_1	Pleosporales_1	Didymosphaeriaceae_1			1.25764		0.00207351		0.0132337		0.00343866		-1.25557	0.856777	-1.24441		-1.2542		0.0111602		0.00136514		-0.00979501							0.001639	0.0045936	0.00177305	0.00208239	0.00166343	6	7.36863	0	0.13571	0	1	20	false	0	18	0
clust_1	4402789f4a69993d3a1455265bd2c3a6	Fungi_1	Basidiomycota_1	Agaricomycetes_1	Polyporales_1	Fomitopsidaceae_1	Dacryobolus_1	Dacryobolus sudans	0.000652843		1.25923		0.0132337		0.00343861		1.25857	0.856777	0.0125809		0.00278576		-1.24599		-1.25579		-0.00979513							0.001639	0.00131394	0.0062007	0.00208239	0.00166343	17	11.2745	0	0.0886957	0	1	24	false	0	11	0
clust_1	c72f6c32e46d34768c55963e6c4f22f0	Fungi_1	Basidiomycota_1	Agaricomycetes_1	Polyporales_1	Ischnodermataceae_1	Ischnoderma_1	Ischnoderma benzoinum	0.000653699		0.00207432		0.0132346		1.26209		0.00142062	0.999933	0.0125809		1.26144		0.0111602		1.26002		1.24886							0.001639	0.00131394	0.00177305	0.00208239	0.00583484	28	2.5	0	0.4	0	1	4	false	0	7	0
clust_1	9d8d659f3ef066dbfd529fdb5e63a437	Fungi_1	Ascomycota_1	Dothideomycetes_1	Pleosporales_1	Phaeosphaeriaceae_1			0.000668741		1.0998		0.0133097		0.00348956		1.09913	0.939366	0.012641		0.00282082		-1.08649		-1.09631		-0.00982018							0.001639	0.00131394	0.00501059	0.00208239	0.00166343	4	3.22222	0	0.310345	0	1	5	false	0	20	0
clust_1	4d6bb0d795eb9bb7756945dd8e344adb	Fungi_1	Basidiomycota_1	Agaricomycetes_1	Polyporales_1	Irpicaceae_1	Ceriporia_1		1.25787		0.00208763		0.0132732		0.00345449		-1.25579	0.856777	-1.2446		-1.25442		0.0111855		0.00136686		-0.00981868							0.001639	0.00458884	0.00177305	0.00208239	0.00166343	1	3.0303	0	0.33	0	1	5	false	0	16	0
clust_1	3d8f2135acfdd8c4fc68f6509222865f	Fungi_1	Basidiomycota_1	Agaricomycetes_1	Russulales_1	Peniophoraceae_1			1.22264		0.00210651		0.0132659		0.00348329		-1.22054	0.857845	-1.20938		-1.21916		0.0111593		0.00137678		-0.00978256							0.001639	0.0043794	0.00177305	0.00208239	0.00166343	11	9.47843	0	0.105503	0	1	21	false	0	16	0
clust_1	b5fc82d39e26e7fdc8c9659ec3a0ece4	Fungi_1	Ascomycota_1	Dothideomycetes_1	Pleosporales_1	Phaeosphaeriaceae_1	Leptospora_1		0.00069526		0.00210625		0.0132657		1.22655		0.001411	0.999933	0.0125704		1.22586		0.0111594		1.22445		1.21329							0.001639	0.00131394	0.00177305	0.00208239	0.00555674	20	9.23922	0	0.108234	0	1	23	false	0	11	0
clust_1	f0c8854c402c07ddb75757c2fa729d3a	Fungi_1	Ascomycota_1	Dothideomycetes_1	Pleosporales_1	Coniothyriaceae_1	Coniothyrium_1		0.00064015		1.22338		0.0132215		0.00343883		1.22274	0.857845	0.0125814		0.00279868		-1.21016		-1.21994		-0.0097827							0.001639	0.00131394	0.00590553	0.00208239	0.00166343	17	11.2745	0	0.0886957	0	1	24	false	0	11	0
clust_1	84bdd1e60b511cdb09eec269506c6b91	Fungi_1	Ascomycota_1	Sordariomycetes_1	Xylariales_1	Xylariaceae_1	Hypoxylon_1		0.000651105		0.00214109		0.0132542		1.22286		0.00148998	0.999933	0.0126031		1.22221		0.0111131		1.22072		1.20961							0.001639	0.00131394	0.00177305	0.00208239	0.00552557	3	8.32549	0	0.120113	0	1	18	false	0	23	0
clust_1	0418debe2fdf26d478822f6756be8e5e	Fungi_1	Ascomycota_1	Dothideomycetes_1	Pleosporales_1	Cucurbitariaceae_1	Neocucurbitaria_1		0.000672547		1.22311		0.0132825		0.00346338		1.22243	0.857845	0.0126099		0.00279084		-1.20982		-1.21964		-0.00981908							0.001639	0.00131394	0.00589356	0.00208239	0.00166343	4	3.22222	0	0.310345	0	1	5	false	0	20	0
clust_1	94018da96cf36a98c5c10307c6e40557	Fungi_1	Basidiomycota_1	Agaricostilbomycetes_1	Agaricostilbales_1	Kondoaceae_1	Kondoa_1		0.000672547		1.22311		0.0132825		0.00346338		1.22243	0.857845	0.0126099		0.00279084		-1.20982		-1.21964		-0.00981908							0.001639	0.00131394	0.00589356	0.00208239	0.00166343	4	3.22222	0	0.310345	0	1	5	false	0	20	0
clust_1	225b0a5adf114795eb7992ea325f31b8	Fungi_1	Ascomycota_1	Archaeorhizomycetes_1	Archaeorhizomycetales_1	Archaeorhizomycetaceae_1	Archaeorhizomyces_1		0.000672633		0.00208377		0.0132818		1.2261		0.00141114	0.999933	0.0126092		1.22543		0.011198		1.22402		1.21282							0.001639	0.00131394	0.00177305	0.00208239	0.00554714	25	1.85714	0	0.538462	0	1	2	false	0	7	0
clust_1	308c1aa0a9a21f28aeffff918977fde3	Fungi_1	Basidiomycota_1	Agaricomycetes_1	Russulales_1	Peniophoraceae_1			-1.18231		-1.18095		-1.16977		-1.17965		0.00135154	0.999933	0.012533		0.00265534		0.0111814		0.00130379		-0.00987763							0.00518107	0.00131394	0.00177305	0.00208239	0.00166343	13	7.69804	0	0.129903	0	1	20	false	0	15	0
clust_1	2aaf5da6f34a26e09718a08dcbd260e5	Fungi_1	Ascomycota_1	Dothideomycetes_1	Pleosporales_1	Phaeosphaeriaceae_1			0.000643981		1.18816		0.0132537		0.00335871		1.18752	0.879505	0.0126097		0.00271473		-1.17491		-1.1848		-0.00989502							0.001639	0.00131394	0.00564732	0.00208239	0.00166343	18	2.75	0	0.363636	0	1	4	false	0	11	0
clust_1	c5b1c46218839da6e29dcfd69112cdb7	Fungi_1	Basidiomycota_1	Agaricomycetes_1	Russulales_1	Peniophoraceae_1			0.000643313		0.00215476		1.19731		0.00335698		0.00151144	0.999933	1.19667		0.00271367		1.19516		0.00120222		-1.19396							0.001639	0.00131394	0.00177305	0.00660669	0.00166343	23	1.85714	0	0.538462	0	1	2	false	0	7	0
clust_1	05cb83e9605beca0086037fb90abb0cf	Fungi_1	Ascomycota_1	Sordariomycetes_1	Xylariales_1	Xylariaceae_1	Hypoxylon_1		0.000642341		0.00215631		0.0132536		1.18479		0.00151397	0.999933	0.0126112		1.18415		0.0110973		1.18264		1.17154							0.001639	0.00131394	0.00177305	0.00208239	0.00524971	3	8.32549	0	0.120113	0	1	18	false	0	23	0
clust_1	c4782620ace316df0efcd50f293512b5	Fungi_1	Basidiomycota_1	Agaricomycetes_1	Polyporales_1	Podoscyphaceae_1	Hypochnicium_1		1.18421		0.00206522		0.0132238		0.00345354		-1.18215	0.879505	-1.17099		-1.18076		0.0111585		0.00138833		-0.00977021							0.001639	0.00416044	0.00177305	0.00208239	0.00166343	19	2.07692	0	0.481481	0	1	3	false	0	11	0
clust_1	12cbc8016610296b5fe6d83896ec0909	Fungi_1	Ascomycota_1	Sordariomycetes_1	Xylariales_1	Xylariaceae_1	Hypoxylon_1	Hypoxylon carneum	1.18395		0.00207953		0.0132917		0.00347226		-1.18187	0.879505	-1.17065		-1.18047		0.0112121		0.00139273		-0.00981941							0.001639	0.00415219	0.00177305	0.00208239	0.00166343	1	3.0303	0	0.33	0	1	5	false	0	16	0
clust_1	8d943b96aea73e03ac031ffb769a5fbe	Fungi_1	Basidiomycota_1	Exobasidiomycetes_1	Exobasidiales_1	Exobasidiaceae_1	Exobasidium_1		1.18395		0.00207953		0.0132917		0.00347226		-1.18187	0.879505	-1.17065		-1.18047		0.0112121		0.00139273		-0.00981941							0.001639	0.00415219	0.00177305	0.00208239	0.00166343	1	3.0303	0	0.33	0	1	5	false	0	16	0
clust_1	c76ba8d443c6cf2eb71de1ac60c9ec38	Fungi_1	Ascomycota_1	Sordariomycetes_1	Hypocreales_1	Clavicipitaceae_1	Metarhizium_1		0.000737859		0.00213161		0.635968		0.0035808		0.00139376	0.999933	0.63523		0.00284294		0.633837		0.00144919		-0.632387							0.001639	0.00131394	0.00177305	0.00346868	0.00166343	45	3.23077	0.0769231	0.309524	0	2	5	false	0	4.5	0
clust_1	9d15a3b24a2db541c745ae6dc1266b03	Fungi_1	Ascomycota_1	Dothideomycetes_1	Pleosporales_1	Phaeosphaeriaceae_1	Septoriella_1	Septoriella hirta	-1.14152		-1.14019		-1.129		-1.13889		0.00133437	0.999933	0.012521		0.00262731		0.0111867		0.00129294		-0.00989372							0.0049086	0.00131394	0.00177305	0.00208239	0.00166343	13	7.69804	0	0.129903	0	1	20	false	0	15	0
clust_1	cf6b9decec2759bb4e3dbf33317ba0f1	Fungi_1	Basidiomycota_1	Agaricomycetes_1	Polyporales_1	Meripilaceae_1	Physisporinus_1	Physisporinus vitreus	0.000833725		0.00212446		1.01075		0.00338973		0.00129074	0.999933	1.00992		0.002556		1.00863		0.00126526		-1.00736							0.001639	0.00131394	0.00177305	0.00520827	0.00166343	30	2.33333	0	0.428571	0	1	4	false	0	6	0
clust_1	3141238223ecbf2fd6e8dba3cb69f212	Fungi_1	Basidiomycota_1	Tremellomycetes_1	Tremellales_1	Kwoniella_1			0.000614365		1.1445		0.0131967		0.00343929		1.14389	0.906148	0.0125824		0.00282493		-1.13131		-1.14106		-0.00975743							0.001639	0.00131394	0.00531517	0.00208239	0.00166343	17	11.2745	0	0.0886957	0	1	24	false	0	11	0
clust_1	ec55f8544a1de07ded091b02450d10fe	Fungi_1	Ascomycota_1	Dothideomycetes_1	Pleosporales_1	Didymosphaeriaceae_1			0.000615038		0.00203958		0.0131974		1.14731		0.00142454	0.999933	0.0125823		1.14669		0.0111578		1.14527		1.13411							0.001639	0.00131394	0.00177305	0.00208239	0.00500056	28	2.5	0	0.4	0	1	4	false	0	7	0
clust_1	68da4fdbf852a9c8d2e920b2de6fec0f	Fungi_1	Basidiomycota_1	Agaricomycetes_1	Polyporales_1	Meruliaceae_1			-1.14273		-1.14132		-1.13016		-1.13992		0.00140548	0.999933	0.0125632		0.00280539		0.0111577		0.00139991		-0.0097578							0.00492248	0.00131394	0.00177305	0.00208239	0.00166343	10	10.3098	0	0.0969951	0	1	23	false	0	15	0
clust_1	7c4128ff164bf487b98a71a91efc9363	Fungi_1	Basidiomycota_1	Agaricostilbomycetes_1	Agaricostilbales_1	Chionosphaeraceae_1	Kurtzmanomyces_1	Kurtzmanomyces insolitus	0.000669945		1.14426		0.0133011		0.00348126		1.14359	0.906148	0.0126311		0.00281132		-1.13095		-1.14077		-0.00981983							0.001639	0.00131394	0.00530491	0.00208239	0.00166343	4	3.22222	0	0.310345	0	1	5	false	0	20	0
clust_1	f5c5673bcc6ee270e1da093449d8843a	Fungi_1	Ascomycota_1	Saccharomycetes_1	Saccharomycetales_1	Phaffomycetaceae_1	Wickerhamomyces_1	Wickerhamomyces anomalus	-1.09709		-1.09568		-1.08453		-1.09427		0.0014027	0.999933	0.0125596		0.00281444		0.0111569		0.00141174		-0.00974513							0.00463614	0.00131394	0.00177305	0.00208239	0.00166343	1	2.9697	0	0.336735	0	1	4	false	0	15	0
clust_1	a6afb3d8a34df117236f721e1e68dda2	Fungi_1	Basidiomycota_1	Agaricomycetes_1	Polyporales_1	Irpicaceae_1	Ceriporia_1		0.00079861		0.00211766		1.11223		0.00340089		0.00131905	0.999933	1.11143		0.00260228		1.11011		0.00128324		-1.10883							0.001639	0.00131394	0.00177305	0.00590291	0.00166343	49	3	0	0.333333	0	1	5	false	0	2	0
clust_1	6af10700ff19e49b380a340dfab12cff	Fungi_1	Basidiomycota_1	Exobasidiomycetes_1	Golubeviales_1	Golubeviaceae_1	Golubevia_1	Golubevia pallescens	0.000799926		0.00211783		0.0133095		1.10048		0.0013179	0.999933	0.0125096		1.09968		0.0111917		1.09837		1.08717							0.001639	0.00131394	0.00177305	0.00208239	0.00469797	2	2.96552	0	0.337209	0	1	4	false	0	13	0
clust_1	1f8b96aafa58796344460bfc8c3c7402	Fungi_1	Basidiomycota_1	Agaricomycetes_1	Russulales_1	Peniophoraceae_1			0.0006024		1.10003		0.0131852		0.00343951		1.09943	0.939366	0.0125828		0.00283711		-1.08685		-1.0966		-0.00974571							0.001639	0.00131394	0.00502	0.00208239	0.00166343	17	11.2745	0	0.0886957	0	1	24	false	0	11	0
clust_1	ece0b46b18c34ccd3f70f5be9c082bb7	Fungi_1	Ascomycota_1	Dothideomycetes_1	Pleosporales_1	Phaeosphaeriaceae_1	Paraphoma_1	Paraphoma rhaphiolepidis	0.000603005		0.00202877		0.0131858		1.10281		0.00142576	0.999933	0.0125828		1.10221		0.011157		1.10078		1.08962							0.001639	0.00131394	0.00177305	0.00208239	0.00472246	29	2.57143	0	0.388889	0	1	4	false	0	6	0
clust_1	2bae4593924e432816f83c451cb7ba25	Fungi_1	Ascomycota_1	Dothideomycetes_1	Pleosporales_1	Pleosporaceae_1	Curvularia_1		1.09849		0.0021849		0.0132524		0.0033127		-1.0963	0.939366	-1.08523		-1.09517		0.0110675		0.0011278		-0.00993971							0.001639	0.00372251	0.00177305	0.00208239	0.00166343	7	3.63889	0	0.274809	0	1	5	false	0	15	0
clust_1	3641ca14a342537b0c8076da9f31bf65	Fungi_1	Basidiomycota_1	Exobasidiomycetes_1	Golubeviales_1	Golubeviaceae_1	Golubevia_1	Golubevia pallescens	-1.09753		-1.09612		-1.08489		-1.09471		0.00140291	0.999933	0.0126408		0.00282074		0.0112379		0.00141783		-0.00982008							0.00463614	0.00131394	0.00177305	0.00208239	0.00166343	14	7.34118	0	0.136218	0	1	17	false	0	14	0
clust_1	1c7408656e6cb616eca5dcf5d46e3ba7	Fungi_1	Basidiomycota_1	Agaricomycetes_1	Agaricales_1	Schizophyllaceae_1	Schizophyllum_1	Schizophyllum commune	-1.04872		-1.04732		-1.03617		-1.0459		0.00140029	0.999933	0.0125565		0.00282225		0.0111562		0.00142196		-0.00973421							0.00436367	0.00131394	0.00177305	0.00208239	0.00166343	1	2.9697	0	0.336735	0	1	4	false	0	15	0
clust_1	f6b1931456b8b4ff6a3665e1dd637cfb	Fungi_1	Ascomycota_1	Taphrinomycetes_1	Taphrinales_1	Taphrinaceae_1	Taphrina_1	Taphrina sadebeckii	-1.04872		-1.04732		-1.03617		-1.0459		0.00140029	0.999933	0.0125565		0.00282225		0.0111562		0.00142196		-0.00973421							0.00436367	0.00131394	0.00177305	0.00208239	0.00166343	1	2.9697	0	0.336735	0	1	4	false	0	15	0
clust_1	4c93c40300078c69a40d79d6e125e20f	Fungi_1	Ascomycota_1	Dothideomycetes_1	Pleosporales_1	Phaeosphaeriaceae_1			0.000721697		1.05202		0.0132782		0.00354373		1.0513	0.993926	0.0125565		0.00282203		-1.03874		-1.04848		-0.00973448							0.001639	0.00131394	0.00472482	0.00208239	0.00166343	16	7.52549	0	0.132882	0	1	18	false	0	12	0
clust_1	d3b655997dd052a563300fdc9aa1e136	Fungi_1	Basidiomycota_1	Tremellomycetes_1	Tremellales_1	Bulleribasidiaceae_1	Hannaella_1	Hannaella coprosmae	0.000721403		0.00212177		0.013278		1.05476		0.00140037	0.999933	0.0125566		1.05404		0.0111563		1.05264		1.04148							0.001639	0.00131394	0.00177305	0.00208239	0.00444437	32	11.1922	0	0.0893483	0	1	25	false	0	3	0
clust_1	253ad3e6b32a7b5e7909a17008696ff3	Fungi_1	Ascomycota_1	Dothideomycetes_1	Capnodiales_1	Mycosphaerellaceae_1			0.000708009		1.21761		0.0131976		0.00338732		1.2169	0.856777	0.0124896		0.00267931		-1.20441		-1.21422		-0.00981032							0.001639	0.00131394	0.00472482	0.00208239	0.00166343		9.36078	0.0978231	0.106829	0	3	22	false	0	5	0
clust_1	15288bb24b531381cf6a344d24dc5fa3	Fungi_1	Basidiomycota_1	Agaricomycetes_1	Agaricales_1	Psathyrellaceae_1	Coprinopsis_1	Coprinopsis calospora	0.00081714		0.00212124		1.06384		0.00339501		0.0013041	0.999933	1.06303		0.00257787		1.06172		0.00127376		-1.06045							0.001639	0.00131394	0.00177305	0.00555559	0.00166343	30	2.33333	0	0.428571	0	1	4	false	0	6	0
clust_1	2e5101790c198f148d839b4baa99a44b	Fungi_1	Ascomycota_1	Taphrinomycetes_1	Taphrinales_1	Taphrinaceae_1	Taphrina_1	Taphrina caerulescens	0.000818298		0.00212138		0.0133176		1.05214		0.00130308	0.999933	0.0124993		1.05133		0.0111962		1.05002		1.03883							0.001639	0.00131394	0.00177305	0.00208239	0.0044221	2	2.96552	0	0.337209	0	1	4	false	0	13	0
clust_1	8a5ffa69815df20c0a73f737656ab8b2	Fungi_1	Ascomycota_1	Dothideomycetes_1	Pleosporales_1	Phaeosphaeriaceae_1	Leptospora_1		-1.05034		-1.04891		-1.03775		-1.04749		0.00142699	0.999933	0.0125832		0.00284804		0.0111562		0.00142105		-0.00973518							0.00437889	0.00131394	0.00177305	0.00208239	0.00166343	12	7.32941	0	0.136437	0	1	17	false	0	13	0
clust_1	45373e54dc1389bf10cf502e92ca8963	Fungi_1	Ascomycota_1	Eurotiomycetes_1	Chaetothyriales_1	Cyphellophoraceae_1	Cyphellophora_1		0.000561373		0.00199146		0.635659		0.00344048		0.00143009	0.999933	0.635097		0.0028791		0.633667		0.00144901		-0.632218							0.001639	0.00131394	0.00177305	0.00346868	0.00166343	21	3.15	0	0.31746	0	1	5	false	0	8	0
clust_1	79d000c59fd26953380d8a94bf15797c	Fungi_1	Basidiomycota_1	Agaricostilbomycetes_1	Agaricostilbales_1	Chionosphaeraceae_1	Kurtzmanomyces_1		-1.04986		-1.04828		-1.03723		-1.04718		0.00157911	0.999933	0.0126333		0.00267531		0.0110542		0.0010962		-0.00995796							0.00437889	0.00131394	0.00177305	0.00208239	0.00166343	8	8.43922	0	0.118494	0	1	14	false	0	16	0
clust_1	d92272cdbbb2d4cf2bc47f539297f3f1	Fungi_1	Ascomycota_1	Dothideomycetes_1	Pleosporales_1	Lophiostomataceae_1			1.05012		0.00219816		0.0132519		0.00329317		-1.04792	0.993926	-1.03687		-1.04683		0.0110537		0.00109501		-0.00995869							0.001639	0.00350355	0.00177305	0.00208239	0.00166343	7	3.63889	0	0.274809	0	1	5	false	0	15	0
clust_1	612c2d2185f38d3d06c3038c3226ac05	Fungi_1	Basidiomycota_1	Agaricomycetes_1	Agaricales_1	Psathyrellaceae_1	Coprinellus_1	Coprinellus disseminatus	0.000617862		0.0021988		0.0132518		1.05129		0.00158094	0.999933	0.0126339		1.05067		0.011053		1.04909		1.03804							0.001639	0.00131394	0.00177305	0.00208239	0.0044221	3	8.32549	0	0.120113	0	1	18	false	0	23	0
clust_1	27f1552488f144850c679043c269229d	Fungi_1	Basidiomycota_1	Exobasidiomycetes_1	Golubeviales_1	Golubeviaceae_1	Golubevia_1	Golubevia pallescens	-1.04986		-1.04846		-1.0373		-1.04704		0.00140047	0.999933	0.0125567		0.00282167		0.0111562		0.0014212		-0.00973502							0.00437523	0.00131394	0.00177305	0.00208239	0.00166343	10	10.3098	0	0.0969951	0	1	23	false	0	15	0
clust_1	04a094d21213dff6ebb69908a190065b	Fungi_1	Ascomycota_1	Sordariomycetes_1	Xylariales_1	Xylariaceae_1	Hypoxylon_1	Hypoxylon carneum	-1.04916		-1.04776		-1.03651		-1.04633		0.00140049	0.999933	0.01265		0.00282964		0.0112495		0.00142915		-0.0098204							0.00436367	0.00131394	0.00177305	0.00208239	0.00166343	14	7.34118	0	0.136218	0	1	17	false	0	14	0
clust_1	c040765249125784adf7e93d65e1a1d4	Fungi_1	Ascomycota_1	Dothideomycetes_1	Capnodiales_1	Mycosphaerellaceae_1	Septoria_1		0.000727082		0.00212521		1.01002		0.00355616		0.00139813	0.999933	1.00929		0.00282908		1.00789		0.00143095		-1.00646							0.001639	0.00131394	0.00177305	0.00520155	0.00166343	24	3.30769	0	0.302326	0	1	5	false	0	8	0
clust_1	37a276782bf57d589aad2ea66a898d1d	Fungi_1	Basidiomycota_1	Agaricomycetes_1	Polyporales_1	Meruliaceae_1			-0.995598		-0.994308		-0.983108		-0.993043		0.00129028	0.999933	0.0124904		0.00255526		0.0112001		0.00126498		-0.00993513							0.0040912	0.00131394	0.00177305	0.00208239	0.00166343	13	7.69804	0	0.129903	0	1	20	false	0	15	0
clust_1	692c7f24ce5a327765c25cb117d12b6f	Fungi_1	Ascomycota_1	Orbiliomycetes_1	Orbiliales_1	Orbiliaceae_1	Orbilia_1		-0.995598		-0.994308		-0.983108		-0.993043		0.00129028	0.999933	0.0124904		0.00255526		0.0112001		0.00126498		-0.00993513							0.0040912	0.00131394	0.00177305	0.00208239	0.00166343	13	7.69804	0	0.129903	0	1	20	false	0	15	0
clust_1	c4809a471653f57069181a1db860baa1	Fungi_1	Basidiomycota_1	Agaricomycetes_1	Hymenochaetales_1	Rickenellaceae_1	Sidera_1		-0.997231		-0.995803		-0.984647		-0.994373		0.00142802	0.999933	0.0125836		0.0028583		0.0111556		0.00143028		-0.00972531							0.0041049	0.00131394	0.00177305	0.00208239	0.00166343	12	7.32941	0	0.136437	0	1	17	false	0	13	0
clust_1	1fee5ed2b26907a78a32c90661263f78	Fungi_1	Basidiomycota_1	Microbotryomycetes_1	Chrysozymaceae_1	Chrysozyma_1	Chrysozyma griseoflava		0.99702		0.00200925		0.0131648		0.00343999		-0.99501	0.999933	-0.983855		-0.99358		0.0111556		0.00143074		-0.00972485							0.001639	0.00328174	0.00177305	0.00208239	0.00166343	6	7.36863	0	0.13571	0	1	20	false	0	18	0
clust_1	9b056cc5dcdc722740b37868dc44c166	Fungi_1	Basidiomycota_1	Cystobasidiomycetes_1	Cystobasidiales_1	Cystobasidiaceae_1	Cystobasidium_1	Cystobasidium pinicola	0.000612122		1.00124		0.0132514		0.00327727		1.00062	0.999933	0.0126393		0.00266515		-0.987986		-0.99796		-0.00997411							0.001639	0.00131394	0.00445524	0.00208239	0.00166343	18	2.75	0	0.363636	0	1	4	false	0	11	0
clust_1	8d5c490867a7aa95d3ac20a32e5911c4	Fungi_1	Ascomycota_1	Archaeorhizomycetes_1	Archaeorhizomycetales_1	Archaeorhizomycetaceae_1	Archaeorhizomyces_1		0.000611723		0.00220964		1.01056		0.00327621		0.00159791	0.999933	1.00995		0.00266449		1.00835		0.00106658		-1.00729							0.001639	0.00131394	0.00177305	0.00521459	0.00166343	23	1.85714	0	0.538462	0	1	2	false	0	7	0
clust_1	ae850aefaf3eddbadad7e51c6ebbf0f2	Fungi_1	Basidiomycota_1	Agaricomycetes_1	Corticiales_1	Corticiaceae_1	Limonomyces_1	Limonomyces roseipellis	0.000597065		0.002235		0.814606		0.00323838		0.00163793	0.999933	0.814009		0.00264131		0.812371		0.00100338		-0.811367							0.001639	0.00131394	0.00177305	0.00417053	0.00166343	23	1.85714	0	0.538462	0	1	2	false	0	7	0
clust_1	0c7ba8826ca831d19cf6a5040dc62a19	Fungi_1	Basidiomycota_1	Agaricomycetes_1	Polyporales_1	Irpicaceae_1	Irpex_1	Irpex hydnoides	-0.996766		-0.995368		-0.984212		-0.993937		0.0013983	0.999933	0.0125539		0.00282871		0.0111556		0.00143041		-0.00972517							0.00410161	0.00131394	0.00177305	0.00208239	0.00166343	10	10.3098	0	0.0969951	0	1	23	false	0	15	0
clust_1	56de4483a37b67d457ad6e3a653ca377	Fungi_1	Ascomycota_1	Dothideomycetes_1	Pleosporales_1	Phaeosphaeriaceae_1	Sclerostagonospora_1		-0.996089		-0.99469		-0.98343		-0.993251		0.00139832	0.999933	0.0126583		0.0028376		0.01126		0.00143928		-0.00982069							0.0040912	0.00131394	0.00177305	0.00208239	0.00166343	14	7.34118	0	0.136218	0	1	17	false	0	14	0
clust_1	89d3e068738cfef2858feacca7eddbaa	Fungi_1	Ascomycota_1	Pezizomycetes_1	Pezizales_1	Pyronemataceae_1			0.000739218		0.720219		0.0132866		0.00358409		0.719479	0.999933	0.0125473		0.00284487		-0.706932		-0.716634		-0.00970246							0.001639	0.00131394	0.00324893	0.00208239	0.00166343	27	8.47451	0	0.118001	0	1	19	false	0	7	0
clust_1	b79e161b784b4f4f4213923de1831150	Fungi_1	Basidiomycota_1	Agaricomycetes_1	Agaricales_1	Psathyrellaceae_1	Coprinopsis_1	Coprinopsis asiaticiphlyctidospora	0.93957		0.00212805		0.0132831		0.00356722		-0.937442	0.999933	-0.926287		-0.936003		0.011155		0.00143918		-0.00971583							0.001639	0.00306563	0.00177305	0.00208239	0.00166343	48	11.4314	0	0.0874786	0	1	23	false	0	2	0
clust_1	afa4e481034a5348d503fc7ea1a3d9dd	Fungi_1	Ascomycota_1	Dothideomycetes_1	Pleosporales_1	Phaeosphaeriaceae_1	Leptospora_1		0.941204		0.00212727		0.0133308		0.00338514		-0.939076	0.999933	-0.927873		-0.937819		0.0112036		0.00125788		-0.00994568							0.001639	0.00307465	0.00177305	0.00208239	0.00166343	9	2.69231	0	0.371429	0	1	5	false	0	16	0
clust_1	0a4e0ed219a060a1d2672b5ddaf61453	Fungi_1	Ascomycota_1	Dothideomycetes_1	Pleosporales_1	Pleosporaceae_1	Stemphylium_1	Stemphylium solani	0.000849055		0.940726		0.0133312		0.00338475		0.939877	0.999933	0.0124822		0.0025357		-0.927394		-0.937341		-0.00994646							0.001639	0.00131394	0.00413447	0.00208239	0.00166343	31	1.75	0	0.571429	0	1	2	false	0	4	0
clust_1	6bf13891c6c59ed7e9bcc98c48ea8cc3	Fungi_1	Ascomycota_1	Pezizomycetes_1	Pezizales_1	Pyronemataceae_1			0.000849055		0.940726		0.0133312		0.00338475		0.939877	0.999933	0.0124822		0.0025357		-0.927394		-0.937341		-0.00994646							0.001639	0.00131394	0.00413447	0.00208239	0.00166343	31	1.75	0	0.571429	0	1	2	false	0	4	0
clust_1	182d4c43bb11f8ba551c3d4e7e1aea0d	Fungi_1	Basidiomycota_1	Agaricomycetes_1	Corticiales_1	Corticiaceae_1	Duportella_1	Duportella lassa	0.000849055		0.940726		0.0133312		0.00338475		0.939877	0.999933	0.0124822		0.0025357		-0.927394		-0.937341		-0.00994646							0.001639	0.00131394	0.00413447	0.00208239	0.00166343	31	1.75	0	0.571429	0	1	2	false	0	4	0
clust_1	e445d4e694caa203994e894c5abd1268	Fungi_1	Ascomycota_1	Dothideomycetes_1	Pleosporales_1	Phaeosphaeriaceae_1	Phaeosphaeria_1		0.000849636		0.00212746		0.0133314		0.940884		0.00127783	0.999933	0.0124818		0.940034		0.011204		0.938757		0.927553							0.001639	0.00131394	0.00177305	0.00208239	0.00387037	2	2.96552	0	0.337209	0	1	4	false	0	13	0
clust_1	7d05d5a2756c589d430693613611f82e	Fungi_1	Ascomycota_1	Orbiliomycetes_1	Orbiliales_1	Orbiliaceae_1	Dactylaria_1		0.000572171		0.00200113		0.951388		0.00344016		0.00142896	0.999933	0.950816		0.00286799		0.949387		0.00143903		-0.947948							0.001639	0.00131394	0.00177305	0.00485498	0.00166343	21	3.15	0	0.31746	0	1	5	false	0	8	0
clust_1	dee5e448398f655a872867cb564c8378	Fungi_1	Basidiomycota_1	Exobasidiomycetes_1	Golubeviales_1	Golubeviaceae_1	Golubevia_1	Golubevia pallescens	-0.938481		-0.936866		-0.925835		-0.935826		0.00161497	0.999933	0.0126454		0.00265479		0.0110305		0.00103983		-0.00999064							0.00383091	0.00131394	0.00177305	0.00208239	0.00166343	8	8.43922	0	0.118494	0	1	14	false	0	16	0
clust_1	09895d19326cff797041a7759d20a122	Fungi_1	Ascomycota_1	Dothideomycetes_1	Pleosporales_1	Pleosporaceae_1	Curvularia_1		-0.938481		-0.936866		-0.925835		-0.935826		0.00161497	0.999933	0.0126454		0.00265479		0.0110305		0.00103983		-0.00999064							0.00383091	0.00131394	0.00177305	0.00208239	0.00166343	8	8.43922	0	0.118494	0	1	14	false	0	16	0
clust_1	5812384e0ef481f7f285b6f5d1462560	Fungi_1	Ascomycota_1	Dothideomycetes_1	Pleosporales_1	Phaeosphaeriaceae_1			0.000605482		0.00222046		0.952269		0.00326019		0.00161497	0.999933	0.951663		0.0026547		0.950048		0.00103973		-0.949008							0.001639	0.00131394	0.00177305	0.00486657	0.00166343	23	1.85714	0	0.538462	0	1	2	false	0	7	0
clust_1	4555ffdafc50ae1e8624b2f5dce39897	Fungi_1	Ascomycota_1	Dothideomycetes_1	Pleosporales_1	Phaeosphaeriaceae_1	Muriphaeosphaeria_1	Muriphaeosphaeria viburni	0.000635372		0.940344		0.0131866		0.00347056		0.939708	0.999933	0.0125512		0.00283519		-0.927157		-0.936873		-0.00971606							0.001639	0.00131394	0.00413447	0.00208239	0.00166343	5	6.9451	0	0.143986	0	1	15	false	0	19	0
clust_1	92ca9ca4a245ca6fe3c5f77eb57c0af9	Fungi_1	Ascomycota_1	Dothideomycetes_1	Pleosporales_1	Phaeosphaeriaceae_1			0.939022		0.00206207		0.0133316		0.0035106		-0.93696	0.999933	-0.92569		-0.935511		0.0112695		0.00144853		-0.00982101							0.001639	0.00306056	0.00177305	0.00208239	0.00166343	1	3.0303	0	0.33	0	1	5	false	0	16	0
clust_1	504bfb9ecfac5e715f09efd76f5dcf04	Fungi_1	Ascomycota_1	Dothideomycetes_1	Pleosporales_1	Pleosporaceae_1	Alternaria_1		0.000665724		0.940136		0.0133316		0.00351057		0.93947	0.999933	0.0126659		0.00284485		-0.926804		-0.936625		-0.00982107							0.001639	0.00131394	0.00412763	0.00208239	0.00166343	4	3.22222	0	0.310345	0	1	5	false	0	20	0
clust_1	ddc561ad20b6501210c608adfb7a0e0d	Fungi_1	Ascomycota_1	Dothideomycetes_1	Capnodiales_1	Schizothyriaceae_1	Zygophiala_1	Zygophiala cryptogama	-0.872709		-0.871314		-0.86016		-0.869868		0.00139456	0.999933	0.012549		0.0028408		0.0111545		0.00144624		-0.00970823							0.00354627	0.00131394	0.00177305	0.00208239	0.00166343	1	2.9697	0	0.336735	0	1	4	false	0	15	0
clust_1	2df485410588397f68e59bea47fb5400	Fungi_1	Mortierellomycota_1	Mortierellomycetes_1	Mortierellales_1	Mortierellaceae_1	Mortierella_1	Mortierella exigua	0.874845		0.00213044		0.013285		0.00357651		-0.872715	0.999933	-0.86156		-0.871269		0.0111545		0.00144607		-0.00970846							0.001639	0.00284667	0.00177305	0.00208239	0.00166343	11	9.47843	0	0.105503	0	1	21	false	0	16	0
clust_1	e37a5e4b47077bd3faf68ec227060a7c	Fungi_1	Basidiomycota_1	Cystobasidiomycetes_1	Symmetrosporaceae_1	Symmetrospora_1			0.874845		0.00213044		0.013285		0.00357651		-0.872715	0.999933	-0.86156		-0.871269		0.0111545		0.00144607		-0.00970846							0.001639	0.00284667	0.00177305	0.00208239	0.00166343	11	9.47843	0	0.105503	0	1	21	false	0	16	0
clust_1	1e22b7f996d583e0a9cd5e8e1c625271	Fungi_1	Basidiomycota_1	Exobasidiomycetes_1	Golubeviales_1	Golubeviaceae_1	Golubevia_1	Golubevia pallescens	0.874845		0.00213044		0.013285		0.00357651		-0.872715	0.999933	-0.86156		-0.871269		0.0111545		0.00144607		-0.00970846							0.001639	0.00284667	0.00177305	0.00208239	0.00166343	11	9.47843	0	0.105503	0	1	21	false	0	16	0
clust_1	24b3110f1ed1d2064a9d40a13208ffc0	Fungi_1	Basidiomycota_1	Agaricomycetes_1	Hymenochaetales_1	Schizoporaceae_1	Hyphodontia_1	Hyphodontia arguta	0.00073588		0.875972		0.013285		0.0035765		0.875236	0.999933	0.0125491		0.00284062		-0.862687		-0.872396		-0.00970845							0.001639	0.00131394	0.00383929	0.00208239	0.00166343	16	7.52549	0	0.132882	0	1	18	false	0	12	0
clust_1	5b3af202338b5cf1615cd0083e28c3e2	Fungi_1	Basidiomycota_1	Microbotryomycetes_1	Sporidiobolales_1	Sporidiobolaceae_1	Rhodotorula_1		0.000735708		0.00213026		0.0132848		0.878565		0.00139455	0.999933	0.0125491		0.877829		0.0111546		0.876434		0.86528							0.001639	0.00131394	0.00177305	0.00208239	0.00361009	47	10.2275	0	0.0977761	0	1	24	false	0	2	0
clust_1	5d5042789890bdf5a5759fb82e0547b0	Fungi_1	Basidiomycota_1	Agaricostilbomycetes_1	Agaricostilbales_1	Chionosphaeraceae_1	Kurtzmanomyces_1		0.876409		0.00212974		0.0133364		0.00338111		-0.874279	0.999933	-0.863072		-0.873028		0.0112067		0.00125137		-0.00995531							0.001639	0.00285457	0.00177305	0.00208239	0.00166343	9	2.69231	0	0.371429	0	1	5	false	0	16	0
clust_1	c0b9055500804235c8d7463a6a3f752c	Fungi_1	Basidiomycota_1	Agaricomycetes_1	Boletales_1	Boletaceae_1			0.876409		0.00212974		0.0133364		0.00338111		-0.874279	0.999933	-0.863072		-0.873028		0.0112067		0.00125137		-0.00995531							0.001639	0.00285457	0.00177305	0.00208239	0.00166343	9	2.69231	0	0.371429	0	1	5	false	0	16	0
clust_1	a80d838f23eb343b1e44a116079b5c54	Fungi_1	Ascomycota_1	Orbiliomycetes_1	Orbiliales_1	Orbiliaceae_1	Orbilia_1		0.000861482		0.876012		0.0133367		0.00338078		0.87515	0.999933	0.0124752		0.00251929		-0.862675		-0.872631		-0.00995594							0.001639	0.00131394	0.00383929	0.00208239	0.00166343	2	3.03448	0	0.329545	0	1	5	false	0	14	0
clust_1	3bc94768591e64274bc0a2b9b05c469c	Fungi_1	Ascomycota_1	Dothideomycetes_1	Pleosporales_1	Phaeosphaeriaceae_1	Leptospora_1		0.000564657		0.875611		0.0131489		0.00344023		0.875047	0.999933	0.0125843		0.00287558		-0.862463		-0.872171		-0.00970869							0.001639	0.00131394	0.00383929	0.00208239	0.00166343	17	11.2745	0	0.0886957	0	1	24	false	0	11	0
clust_1	68cd7bffd9a249a6873cc2c45f9d02a0	Fungi_1	Basidiomycota_1	Agaricomycetes_1	Agaricales_1	Psathyrellaceae_1	Coprinellus_1	Coprinellus micaceus	0.000564657		0.875611		0.0131489		0.00344023		0.875047	0.999933	0.0125843		0.00287558		-0.862463		-0.872171		-0.00970869							0.001639	0.00131394	0.00383929	0.00208239	0.00166343	17	11.2745	0	0.0886957	0	1	24	false	0	11	0
clust_1	d2c6039192aad773198840a93056c160	Fungi_1	Basidiomycota_1	Exobasidiomycetes_1	Golubeviales_1	Golubeviaceae_1	Golubevia_1	Golubevia pallescens	0.000564681		0.00199441		0.886684		0.00344031		0.00142973	0.999933	0.886119		0.00287563		0.884689		0.00144591		-0.883243							0.001639	0.00131394	0.00177305	0.00450841	0.00166343	21	3.15	0	0.31746	0	1	5	false	0	8	0
clust_1	d54ee1757c6058b8f117769b52a957ff	Fungi_1	Basidiomycota_1	Agaricomycetes_1	Russulales_1	Peniophoraceae_1			0.000564957		0.00199459		0.0131492		0.878204		0.00142964	0.999933	0.0125842		0.877639		0.0111546		0.876209		0.865055							0.001639	0.00131394	0.00177305	0.00208239	0.00361009	29	2.57143	0	0.388889	0	1	4	false	0	6	0
clust_1	221abd5a2bc5a96677b4de70794e79f5	Fungi_1	Ascomycota_1	Sordariomycetes_1	Xylariales_1	Xylariaceae_1	Hypoxylon_1	Hypoxylon carneum	0.874511		0.00202713		0.0131817		0.00347297		-0.872483	0.999933	-0.861329		-0.871038		0.0111545		0.00144584		-0.00970871							0.001639	0.00284667	0.00177305	0.00208239	0.00166343	46	1.92308	0.153846	0.52	0	2	3	false	0	6	0
clust_1	442bf9fa41acf0a4dc4ebce5064c4b81	Fungi_1	Ascomycota_1	Sordariomycetes_1	Hypocreales_1	Sarocladium_1			0.000632449		0.875638		0.0131816		0.00347289		0.875005	0.999933	0.0125491		0.00284044		-0.862456		-0.872165		-0.0097087							0.001639	0.00131394	0.00383929	0.00208239	0.00166343	5	6.9451	0	0.143986	0	1	15	false	0	19	0
clust_1	419fd79a5b78694bdebcbca106be87a9	Fungi_1	Basidiomycota_1	Agaricomycetes_1	Polyporales_1	Fomitopsidaceae_1	Tyromyces_1	Tyromyces chioneus	-0.873112		-0.871717		-0.86044		-0.870261		0.00139471	0.999933	0.012672		0.00285083		0.0112773		0.00145612		-0.00982118							0.00354627	0.00131394	0.00177305	0.00208239	0.00166343	14	7.34118	0	0.136218	0	1	17	false	0	14	0
clust_1	afd2e1f21be81ac1e91bf6ad3772dffa	Fungi_1	Basidiomycota_1	Agaricostilbomycetes_1	Agaricostilbales_1	Chionosphaeraceae_1	Kurtzmanomyces_1		0.000664989		0.875445		0.0133371		0.0035158		0.87478	0.999933	0.0126721		0.00285081		-0.862108		-0.871929		-0.0098213							0.001639	0.00131394	0.0038333	0.00208239	0.00166343	4	3.22222	0	0.310345	0	1	5	false	0	20	0
clust_1	ed6dfb8c2deef96b11b6ef1b6c5cd878	Fungi_1	Ascomycota_1	Leotiomycetes_1	Thelebolales_1	Pseudeurotiaceae_1			-0.510385		-0.508768		-0.497738		-0.507733		0.00161712	0.999933	0.0126466		0.00265202		0.0110295		0.00103489		-0.00999457							0.00246097	0.00131394	0.00177305	0.00208239	0.00166343	8	8.43922	0	0.118494	0	1	14	false	0	16	0
clust_1	f7d22bc79cf595588203c32d4626cbb1	Fungi_1	Ascomycota_1	Dothideomycetes_1	Pleosporales_1	Phaeosphaeriaceae_1			0.801935		0.00213195		0.0132862		0.00358236		-0.799803	0.999933	-0.788648		-0.798352		0.0111542		0.00145041		-0.00970383							0.001639	0.00262771	0.00177305	0.00208239	0.00166343	11	9.47843	0	0.105503	0	1	21	false	0	16	0
clust_1	226bd5e5881cd8f05b901eaee501d6f0	Fungi_1	Basidiomycota_1	Tremellomycetes_1	Tremellales_1	Bulleribasidiaceae_1	Vishniacozyma_1		0.000738293		0.00213179		0.0132861		0.805598		0.0013935	0.999933	0.0125478		0.80486		0.0111543		0.803466		0.792312							0.001639	0.00131394	0.00177305	0.00208239	0.00333199	20	9.23922	0	0.108234	0	1	23	false	0	11	0
clust_1	0c6b8331214fdbeb9010f146cd31d487	Fungi_1	Basidiomycota_1	Agaricomycetes_1	Hymenochaetales_1	Hymenochaetaceae_1	Fuscoporia_1		-0.799744		-0.798482		-0.787274		-0.797235		0.00126204	0.999933	0.0124708		0.00250888		0.0112088		0.00124684		-0.00996195							0.0032738	0.00131394	0.00177305	0.00208239	0.00166343	26	8.63922	0	0.115751	0	1	21	false	0	8	0
clust_1	710c6501bc03026ec54f190923012d31	Fungi_1	Ascomycota_1	Dothideomycetes_1	Pleosporales_1	Sporormiaceae_1			0.803407		0.00213134		0.01334		0.00337853		-0.801275	0.999933	-0.790067		-0.800028		0.0112087		0.00124718		-0.00996149							0.001639	0.00263448	0.00177305	0.00208239	0.00166343	9	2.69231	0	0.371429	0	1	5	false	0	16	0
clust_1	15a59300b3fab39ab066b95971424175	Fungi_1	Ascomycota_1	Dothideomycetes_1	Pleosporales_1	Phaeosphaeriaceae_1	Setomelanomma_1	Setomelanomma holmii	0.803407		0.00213134		0.01334		0.00337853		-0.801275	0.999933	-0.790067		-0.800028		0.0112087		0.00124718		-0.00996149							0.001639	0.00263448	0.00177305	0.00208239	0.00166343	9	2.69231	0	0.371429	0	1	5	false	0	16	0
clust_1	2c15c6a932a5e27746ca7cc977872b47	Fungi_1	Ascomycota_1	Sordariomycetes_1	Xylariales_1	Sporocadaceae_1	Pestalotiopsis_1		0.00086931		0.803116		0.0133402		0.00337825		0.802247	0.999933	0.0124709		0.00250894		-0.789776		-0.799738		-0.00996197							0.001639	0.00131394	0.00354411	0.00208239	0.00166343	2	3.03448	0	0.329545	0	1	5	false	0	14	0
clust_1	abe56bab3a876b995d78463709c48a4c	Fungi_1	Ascomycota_1	Dothideomycetes_1	Dothideales_1	Dothioraceae_1	Dothiora_1		0.00086931		0.803116		0.0133402		0.00337825		0.802247	0.999933	0.0124709		0.00250894		-0.789776		-0.799738		-0.00996197							0.001639	0.00131394	0.00354411	0.00208239	0.00166343	2	3.03448	0	0.329545	0	1	5	false	0	14	0
clust_1	76853717ee54097b3afbc4d53ce480d6	Fungi_1	Ascomycota_1	Dothideomycetes_1	Pleosporales_1	Pleosporaceae_1	Bipolaris_1		0.00086931		0.803116		0.0133402		0.00337825		0.802247	0.999933	0.0124709		0.00250894		-0.789776		-0.799738		-0.00996197							0.001639	0.00131394	0.00354411	0.00208239	0.00166343	2	3.03448	0	0.329545	0	1	5	false	0	14	0
clust_1	7f7249eb2fe5be0e5b6600ce85e3b3ed	Fungi_1	Ascomycota_1	Sordariomycetes_1	Trichosphaeriales_1	Trichosphaeriaceae_1	Nigrospora_1		0.00055995		0.802728		0.0131444		0.00344034		0.802168	0.999933	0.0125845		0.00288039		-0.789583		-0.799287		-0.00970406							0.001639	0.00131394	0.00354411	0.00208239	0.00166343	17	11.2745	0	0.0886957	0	1	24	false	0	11	0
clust_1	01eb922571702d12a7488e9dcf9a9350	Fungi_1	Basidiomycota_1	Tremellomycetes_1	Tremellales_1	Bulleraceae_1	Bullera_1		0.000559981		0.00199019		0.813805		0.00344043		0.00143021	0.999933	0.813245		0.00288044		0.811815		0.00145023		-0.810365							0.001639	0.00131394	0.00177305	0.00416183	0.00166343	21	3.15	0	0.31746	0	1	5	false	0	8	0
clust_1	0ec5a92b2eb050cfc707dd6c9b4b7430	Fungi_1	Ascomycota_1	Orbiliomycetes_1	Orbiliales_1	Orbiliaceae_1	Orbilia_1		0.000560169		0.0019903		0.0131446		0.805247		0.00143013	0.999933	0.0125844		0.804687		0.0111543		0.803256		0.792102							0.001639	0.00131394	0.00177305	0.00208239	0.00333199	28	2.5	0	0.4	0	1	4	false	0	7	0
clust_1	02360a43acceb9fdcdba1a99dd110e4e	Fungi_1	Basidiomycota_1	Tremellomycetes_1	Tremellales_1	Kwoniella_1	Kwoniella heveanensis		-0.800819		-0.799181		-0.788166		-0.798177		0.00163795	0.999933	0.0126533		0.0026414		0.0110154		0.00100345		-0.0100119							0.00328293	0.00131394	0.00177305	0.00208239	0.00166343	8	8.43922	0	0.118494	0	1	14	false	0	16	0
clust_1	3e33ce3cab241bd6064bf15d4951967a	Fungi_1	Basidiomycota_1	Exobasidiomycetes_1	Entylomatales_1	Entylomataceae_1	Entyloma_1		0.000597231		0.805042		0.0132504		0.00323884		0.804445	0.999933	0.0126531		0.00264161		-0.791791		-0.801803		-0.0100115							0.001639	0.00131394	0.00356118	0.00208239	0.00166343	18	2.75	0	0.363636	0	1	4	false	0	11	0
clust_1	25ff1aead8100862304ac77ccb11b1c1	Fungi_1	Ascomycota_1	Sordariomycetes_1	Diaporthales_1	Diaporthaceae_1	Diaporthe_1		0.000597231		0.805042		0.0132504		0.00323884		0.804445	0.999933	0.0126531		0.00264161		-0.791791		-0.801803		-0.0100115							0.001639	0.00131394	0.00356118	0.00208239	0.00166343	18	2.75	0	0.363636	0	1	4	false	0	11	0
clust_1	0ce2f6f67a5ae4d13d6c288f76820e7e	Fungi_1	Ascomycota_1	Dothideomycetes_1	Pleosporales_1	Phaeosphaeriaceae_1	Septoriella_1	Septoriella hirta	0.000596725		0.00223538		0.0132503		0.80264		0.00163865	0.999933	0.0126536		0.802043		0.0110149		0.800404		0.789389							0.001639	0.00131394	0.00177305	0.00208239	0.00331863	3	8.32549	0	0.120113	0	1	18	false	0	23	0
clust_1	42711f827ba72aae669a19a76e7ff0f7	Fungi_1	Basidiomycota_1	Tremellomycetes_1	Filobasidiales_1	Filobasidiaceae_1	Filobasidium_1		0.000630627		0.802756		0.0131784		0.00347437		0.802125	0.999933	0.0125478		0.00284374		-0.789577		-0.799281		-0.00970407							0.001639	0.00131394	0.00354411	0.00208239	0.00166343	5	6.9451	0	0.143986	0	1	15	false	0	19	0
clust_1	ea4bf8673362a9a7fd166d9b0a50af76	Fungi_1	Ascomycota_1	Sordariomycetes_1	Xylariales_1	Diatrypaceae_1	Eutypella_1		0.801435		0.00205821		0.0133405		0.00351916		-0.799377	0.999933	-0.788094		-0.797916		0.0112823		0.00146095		-0.00982139							0.001639	0.0026239	0.00177305	0.00208239	0.00166343	1	3.0303	0	0.33	0	1	5	false	0	16	0
clust_1	32ecd877b2943ad9fc3849e9ba6259e6	Fungi_1	Ascomycota_1	Sordariomycetes_1	Xylariales_1	Xylariaceae_1	Hypoxylon_1		0.000664545		0.802579		0.0133405		0.0035191		0.801915	0.999933	0.012676		0.00285455		-0.789239		-0.79906		-0.00982145							0.001639	0.00131394	0.00353898	0.00208239	0.00166343	4	3.22222	0	0.310345	0	1	5	false	0	20	0
clust_1	9916097c3b992797fa710e79a0ef8657	Fungi_1	Ascomycota_1	Dothideomycetes_1	Pleosporales_1	Phaeosphaeriaceae_1			0.000664545		0.802579		0.0133405		0.0035191		0.801915	0.999933	0.012676		0.00285455		-0.789239		-0.79906		-0.00982145							0.001639	0.00131394	0.00353898	0.00208239	0.00166343	4	3.22222	0	0.310345	0	1	5	false	0	20	0
clust_1	6ee2001f23b504d4fde530270c3150b9	Fungi_1	Ascomycota_1	Saccharomycetes_1	Saccharomycetales_1	Pichiaceae_1	Pichia_1	Pichia kluyveri	-0.717009		-0.715616		-0.704461		-0.714164		0.00139321	0.999933	0.0125473		0.00284501		0.0111541		0.0014518		-0.0097023							0.00300134	0.00131394	0.00177305	0.00208239	0.00166343	1	2.9697	0	0.336735	0	1	4	false	0	15	0
clust_1	aa2041785a6122ada6566b8c463902aa	Fungi_1	Ascomycota_1	Sordariomycetes_1	Hypocreales_1	Nectriaceae_1	Fusarium_1		-0.717009		-0.715616		-0.704461		-0.714164		0.00139321	0.999933	0.0125473		0.00284501		0.0111541		0.0014518		-0.0097023							0.00300134	0.00131394	0.00177305	0.00208239	0.00166343	1	2.9697	0	0.336735	0	1	4	false	0	15	0
clust_1	0177e7ca849bad134732f7278eaadee2	Fungi_1	Ascomycota_1	Dothideomycetes_1	Pleosporales_1	Cucurbitariaceae_1	Pyrenochaetopsis_1	Pyrenochaetopsis leptospora	0.719053		0.00213243		0.0132866		0.00358414		-0.71692	0.999933	-0.705766		-0.715469		0.0111541		0.00145171		-0.00970244							0.001639	0.00240875	0.00177305	0.00208239	0.00166343	37	10.4431	0	0.0957567	0	1	22	false	0	4	0
clust_1	2d963e853c495256f43678300bdf7509	Fungi_1	Ascomycota_1	Eurotiomycetes_1	Chaetothyriales_1	Trichomeriaceae_1	Knufia_1		0.719053		0.00213243		0.0132866		0.00358414		-0.71692	0.999933	-0.705766		-0.715469		0.0111541		0.00145171		-0.00970244							0.001639	0.00240875	0.00177305	0.00208239	0.00166343	37	10.4431	0	0.0957567	0	1	22	false	0	4	0
clust_1	40f6eee4bced38cd2d10ae1968a9f57d	Fungi_1	Ascomycota_1	Dothideomycetes_1	Pleosporales_1	Coniothyriaceae_1	Coniothyrium_1		0.00073927		0.00213245		0.731303		0.00358418		0.00139318	0.999933	0.730563		0.00284491		0.72917		0.00145173		-0.727718							0.001639	0.00131394	0.00177305	0.00381526	0.00166343	45	4.19231	0	0.238532	0	1	6	false	0	2	0
clust_1	0d36834d5dd521b5f61d0ffebb73694e	Fungi_1	Basidiomycota_1	Exobasidiomycetes_1	Entylomatales_1	Entylomataceae_1	Entyloma_1	Entyloma calendulae	0.000739132		0.00213229		0.0132865		0.722646		0.00139316	0.999933	0.0125474		0.721907		0.0111542		0.720514		0.709359							0.001639	0.00131394	0.00177305	0.00208239	0.0030539	20	9.23922	0	0.108234	0	1	23	false	0	11	0
clust_1	4a0653a2f66827a6ac69cd96b2247a0e	Fungi_1	Basidiomycota_1	Tremellomycetes_1	Tremellales_1	Bulleraceae_1	Genolevuria_1	Genolevuria amylolytica	0.000739132		0.00213229		0.0132865		0.722646		0.00139316	0.999933	0.0125474		0.721907		0.0111542		0.720514		0.709359							0.001639	0.00131394	0.00177305	0.00208239	0.0030539	20	9.23922	0	0.108234	0	1	23	false	0	11	0
clust_1	f8d304d42041ca6b7bb0fca73f5260d3	Fungi_1	Basidiomycota_1	Agaricomycetes_1	Corticiales_1	Corticiaceae_1	Limonomyces_1	Limonomyces roseipellis	-0.71691		-0.71565		-0.704441		-0.714405		0.00126023	0.999933	0.0124696		0.00250575		0.0112094		0.00124553		-0.00996386							0.00300134	0.00131394	0.00177305	0.00208239	0.00166343	26	8.63922	0	0.115751	0	1	21	false	0	8	0
clust_1	50a78ce700df114f6a3b0125b8948b2f	Fungi_1	Basidiomycota_1	Exobasidiomycetes_1	Entylomatales_1	Entylomataceae_1	Entyloma_1		0.72041		0.00213191		0.0133412		0.00337766		-0.718278	0.999933	-0.707069		-0.717032		0.0112093		0.00124575		-0.00996358							0.001639	0.00241439	0.00177305	0.00208239	0.00166343	44	3.57692	0	0.27957	0	1	6	false	0	2	0
clust_1	101e8ce877da2e32fe65d793b082984d	Fungi_1	Ascomycota_1	Sordariomycetes_1	Xylariales_1	Xylariaceae_1	Hypoxylon_1	Hypoxylon carneum	0.000871688		0.720252		0.0133414		0.00337745		0.719381	0.999933	0.0124697		0.00250576		-0.706911		-0.716875		-0.00996391							0.001639	0.00131394	0.00324893	0.00208239	0.00166343	2	3.03448	0	0.329545	0	1	5	false	0	14	0
clust_1	1847a8492be861fa5ae8a85aafdede01	Fungi_1	Ascomycota_1	Dothideomycetes_1	Pleosporales_1	Phaeosphaeriaceae_1			0.000871899		0.00213192		0.0133414		0.720611		0.00126002	0.999933	0.0124695		0.719739		0.0112095		0.718479		0.70727							0.001639	0.00131394	0.00177305	0.00208239	0.00304276	2	2.96552	0	0.337209	0	1	4	false	0	13	0
clust_1	2478d9c43912c93848e329426aa12347	Fungi_1	Ascomycota_1	Sordariomycetes_1	Sordariales_1	Chaetomiaceae_1	Humicola_1	Humicola nigrescens	-0.718288		-0.716858		-0.705704		-0.715406		0.00143038	0.999933	0.0125845		0.00288181		0.0111541		0.00145142		-0.0097027							0.00300894	0.00131394	0.00177305	0.00208239	0.00166343	12	7.32941	0	0.136437	0	1	17	false	0	13	0
clust_1	62f26fc26c61b42b745e0c1efdde42c0	Fungi_1	Ascomycota_1	Leotiomycetes_1	Helotiales_1	Helotiaceae_1	Hymenoscyphus_1		0.000558551		0.719884		0.0131431		0.0034404		0.719325	0.999933	0.0125845		0.00288185		-0.706741		-0.716443		-0.00970267							0.001639	0.00131394	0.00324893	0.00208239	0.00166343	17	11.2745	0	0.0886957	0	1	24	false	0	11	0
clust_1	fa1a7d2ed7e87f7c1a1f4367a381403c	Fungi_1	Ascomycota_1	Dothideomycetes_1	Pleosporales_1	Phaeosphaeriaceae_1	Phaeosphaeria_1		0.000558587		0.00198895		0.730968		0.00344048		0.00143036	0.999933	0.730409		0.0028819		0.728979		0.00145153		-0.727527							0.001639	0.00131394	0.00177305	0.00381526	0.00166343	21	3.15	0	0.31746	0	1	5	false	0	8	0
clust_1	0c6e2b59e71226949eff0e28929698c1	Fungi_1	Basidiomycota_1	Tremellomycetes_1	Filobasidiales_1	Filobasidiaceae_1	Filobasidium_1		0.000558587		0.00198895		0.730968		0.00344048		0.00143036	0.999933	0.730409		0.0028819		0.728979		0.00145153		-0.727527							0.001639	0.00131394	0.00177305	0.00381526	0.00166343	21	3.15	0	0.31746	0	1	5	false	0	8	0
clust_1	0837adbf445af3d47b5d3b08c3227df3	Fungi_1	Basidiomycota_1	Tremellomycetes_1	Tremellales_1	Bulleribasidiaceae_1	Vishniacozyma_1		0.000558587		0.00198895		0.730968		0.00344048		0.00143036	0.999933	0.730409		0.0028819		0.728979		0.00145153		-0.727527							0.001639	0.00131394	0.00177305	0.00381526	0.00166343	21	3.15	0	0.31746	0	1	5	false	0	8	0
clust_1	01b01a1c1c3cf411c4a498e719427cf1	Fungi_1	Ascomycota_1	Dothideomycetes_1	Pleosporales_1	Phaeosphaeriaceae_1			-0.717918		-0.716278		-0.705264		-0.715279		0.00164061	0.999933	0.0126543		0.0026396		0.0110137		0.000998991		-0.0100147							0.00300894	0.00131394	0.00177305	0.00208239	0.00166343	8	8.43922	0	0.118494	0	1	14	false	0	16	0
clust_1	161f83cd516cb2e8cfe43e8d0d2d8d98	Fungi_1	Ascomycota_1	Sordariomycetes_1	Hypocreales_1	Hypocreaceae_1	Trichoderma_1		0.000595834		0.00223686		0.0132503		0.719911		0.00164103	0.999933	0.0126544		0.719315		0.0110134		0.717674		0.706661							0.001639	0.00131394	0.00177305	0.00208239	0.00304276	3	8.32549	0	0.120113	0	1	18	false	0	23	0
clust_1	668362b90f05d5806a39d11d44608ba4	Fungi_1	Ascomycota_1	Dothideomycetes_1	Pleosporales_1	Phaeosphaeriaceae_1	Neosetophoma_1	Neosetophoma rosigena	-0.717902		-0.716509		-0.705355		-0.715057		0.00139329	0.999933	0.0125474		0.00284475		0.0111541		0.00145146		-0.00970266							0.00300712	0.00131394	0.00177305	0.00208239	0.00166343	10	10.3098	0	0.0969951	0	1	23	false	0	15	0
clust_1	a9e9b7e86d69f1ae4b67cb0a2744d4d5	Fungi_1	Ascomycota_1	Sordariomycetes_1	Hypocreales_1	Nectriaceae_1	Fusarium_1		-0.717902		-0.716509		-0.705355		-0.715057		0.00139329	0.999933	0.0125474		0.00284475		0.0111541		0.00145146		-0.00970266							0.00300712	0.00131394	0.00177305	0.00208239	0.00166343	10	10.3098	0	0.0969951	0	1	23	false	0	15	0
clust_1	8f1bcba3cebac7571889700a4df85d10	Fungi_1	Ascomycota_1	Dothideomycetes_1	Pleosporales_1	Sporormiaceae_1	Preussia_1		0.718747		0.0020234		0.0131776		0.00347491		-0.716724	0.999933	-0.70557		-0.715272		0.0111542		0.00145151		-0.00970265							0.001639	0.00240875	0.00177305	0.00208239	0.00166343	19	2.07692	0	0.481481	0	1	3	false	0	11	0
clust_1	392214b3041dbd5cd29e7d70ee5c1397	Fungi_1	Basidiomycota_1	Agaricomycetes_1	Agaricales_1	Bolbitiaceae_1	Bolbitius_1		0.718747		0.0020234		0.0131776		0.00347491		-0.716724	0.999933	-0.70557		-0.715272		0.0111542		0.00145151		-0.00970265							0.001639	0.00240875	0.00177305	0.00208239	0.00166343	19	2.07692	0	0.481481	0	1	3	false	0	11	0
clust_1	537c59376156503bfe81dc66da95cab0	Fungi_1	Ascomycota_1	Archaeorhizomycetes_1	Archaeorhizomycetales_1	Archaeorhizomycetaceae_1	Archaeorhizomyces_1		0.00063016		0.00202337		0.0131776		0.72234		0.00139321	0.999933	0.0125474		0.72171		0.0111542		0.720317		0.709163							0.001639	0.00131394	0.00177305	0.00208239	0.0030539	22	8.72549	0	0.114607	0	1	15	false	0	9	0
clust_1	50bb2e7afef9b0789337bee9899a7d7c	Fungi_1	Ascomycota_1	Dothideomycetes_1	Pleosporales_1	Pleosporaceae_1	Alternaria_1		-0.717367		-0.715973		-0.704689		-0.714511		0.00139333	0.999933	0.0126771		0.00285574		0.0112838		0.00146241		-0.0098214							0.00300134	0.00131394	0.00177305	0.00208239	0.00166343	14	7.34118	0	0.136218	0	1	17	false	0	14	0
clust_1	a01ab7be7b705367fe2a8e344aa6aa54	Fungi_1	Basidiomycota_1	Tremellomycetes_1	Tremellales_1	Bulleribasidiaceae_1	Dioszegia_1		0.000664453		0.00205771		0.0133415		0.722293		0.00139326	0.999933	0.012677		0.721628		0.0112838		0.720235		0.708951							0.001639	0.00131394	0.00177305	0.00208239	0.00305047	25	1.85714	0	0.538462	0	1	2	false	0	7	0
clust_1	a8cdebca3866fa4d5fbe63b82751b8c8	Fungi_1	Ascomycota_1	Sordariomycetes_1	Hypocreales_1	Clavicipitaceae_1	Metarhizium_1		-0.621707		-0.620313		-0.609159		-0.618864		0.00139379	0.999933	0.0125481		0.00284302		0.0111543		0.00144923		-0.00970505							0.00272887	0.00131394	0.00177305	0.00208239	0.00166343	1	2.9697	0	0.336735	0	1	4	false	0	15	0
clust_1	afd50e3dcb2948aa4393b6892fa8a6c2	Fungi_1	Ascomycota_1	Eurotiomycetes_1	Eurotiales_1	Aspergillaceae_1	Penicillium_1		0.623684		0.0021316		0.0132859		0.00358079		-0.621552	0.999933	-0.610398		-0.620103		0.0111543		0.00144919		-0.00970514							0.001639	0.00218979	0.00177305	0.00208239	0.00166343	11	9.47843	0	0.105503	0	1	21	false	0	16	0
clust_1	30a3331b193e601507802c46f904cc89	Fungi_1	Basidiomycota_1	Cystobasidiomycetes_1	Erythrobasidiales_1	Erythrobasidiaceae_1	Erythrobasidium_1	Erythrobasidium hasegawianum	0.623684		0.0021316		0.0132859		0.00358079		-0.621552	0.999933	-0.610398		-0.620103		0.0111543		0.00144919		-0.00970514							0.001639	0.00218979	0.00177305	0.00208239	0.00166343	11	9.47843	0	0.105503	0	1	21	false	0	16	0
clust_1	0e2a74caa84340b96a4ec5562350bafc	Fungi_1	Ascomycota_1	Dothideomycetes_1	Radulidium_1	Radulidium subulatum			0.000737811		0.624876		0.0132859		0.00358072		0.624138	0.999933	0.0125481		0.00284291		-0.61159		-0.621295		-0.00970518							0.001639	0.00131394	0.00295376	0.00208239	0.00166343	27	8.47451	0	0.118001	0	1	19	false	0	7	0
clust_1	a28ba33a47a5d92938f783d3c1bdbe5c	Fungi_1	Basidiomycota_1	Agaricomycetes_1	Polyporales_1	Polyporaceae_1	Cerioporus_1	Cerioporus rangiferinus	0.000737811		0.624876		0.0132859		0.00358072		0.624138	0.999933	0.0125481		0.00284291		-0.61159		-0.621295		-0.00970518							0.001639	0.00131394	0.00295376	0.00208239	0.00166343	27	8.47451	0	0.118001	0	1	19	false	0	7	0
clust_1	85bd1842ce0c9140f8afdc4ea11a7a50	Fungi_1	Ascomycota_1	Dothideomycetes_1	Pleosporales_1	Phaeosphaeriaceae_1			0.000737859		0.00213161		0.635968		0.0035808		0.00139376	0.999933	0.63523		0.00284294		0.633837		0.00144919		-0.632387							0.001639	0.00131394	0.00177305	0.00346868	0.00166343	24	3.30769	0	0.302326	0	1	5	false	0	8	0
clust_1	0507ab64a15ab40ecede2f7f71e5bc54	Fungi_1	Basidiomycota_1	Tremellomycetes_1	Filobasidiales_1	Filobasidiaceae_1	Filobasidium_1	Filobasidium wieringae	0.000737859		0.00213161		0.635968		0.0035808		0.00139376	0.999933	0.63523		0.00284294		0.633837		0.00144919		-0.632387							0.001639	0.00131394	0.00177305	0.00346868	0.00166343	24	3.30769	0	0.302326	0	1	5	false	0	8	0
clust_1	75bf4010c8a54d2adedbf8947bedec03	Fungi_1	Ascomycota_1	Sordariomycetes_1	Sordariales_1	Lasiosphaeriaceae_1	Lasiosphaeris_1		0.000737769		0.00213148		0.0132859		0.627191		0.00139372	0.999933	0.0125481		0.626453		0.0111544		0.625059		0.613905							0.001639	0.00131394	0.00177305	0.00208239	0.0027758	20	9.23922	0	0.108234	0	1	23	false	0	11	0
clust_1	e070c07066c4b75a5119578917f52a85	Fungi_1	Basidiomycota_1	Agaricomycetes_1	Agaricales_1	Psathyrellaceae_1	Psathyrella_1	Psathyrella trinitatensis	-0.621608		-0.620344		-0.609135		-0.619096		0.001264	0.999933	0.0124723		0.00251169		0.0112083		0.00124769		-0.00996061							0.00272887	0.00131394	0.00177305	0.00208239	0.00166343	26	8.63922	0	0.115751	0	1	21	false	0	8	0
clust_1	cd13d54c74010dd7de374a59b1d9a12d	Fungi_1	Ascomycota_1	Dothideomycetes_1	Pleosporales_1	Phaeosphaeriaceae_1	Acericola italica		-0.621608		-0.620344		-0.609135		-0.619096		0.001264	0.999933	0.0124723		0.00251169		0.0112083		0.00124769		-0.00996061							0.00272887	0.00131394	0.00177305	0.00208239	0.00166343	26	8.63922	0	0.115751	0	1	21	false	0	8	0
clust_1	4d157e74488ba88c5ea3e9c6b3faf462	Fungi_1	Basidiomycota_1	Exobasidiomycetes_1	Exobasidiales_1	Exobasidiaceae_1	Exobasidium_1		0.6249		0.00213118		0.0133395		0.00337896		-0.622769	0.999933	-0.61156		-0.621521		0.0112083		0.00124778		-0.00996051							0.001639	0.0021943	0.00177305	0.00208239	0.00166343	9	2.69231	0	0.371429	0	1	5	false	0	16	0
clust_1	5759ffcee7c7b23b89533992d3b58891	Fungi_1	Basidiomycota_1	Agaricomycetes_1	Agaricales_1	Psathyrellaceae_1	Coprinellus_1	Coprinellus domesticus	0.000867184		0.624906		0.0133395		0.00337882		0.624039	0.999933	0.0124723		0.00251163		-0.611567		-0.621527		-0.00996069							0.001639	0.00131394	0.00295376	0.00208239	0.00166343	2	3.03448	0	0.329545	0	1	5	false	0	14	0
clust_1	b77a26dd34940938f816d09d736b1ee9	Fungi_1	Basidiomycota_1	Tremellomycetes_1	Tremellales_1	Kwoniella_1	Kwoniella heveanensis		0.000867184		0.624906		0.0133395		0.00337882		0.624039	0.999933	0.0124723		0.00251163		-0.611567		-0.621527		-0.00996069							0.001639	0.00131394	0.00295376	0.00208239	0.00166343	2	3.03448	0	0.329545	0	1	5	false	0	14	0
clust_1	ceae930228285889f737f5e8c2375512	Fungi_1	Ascomycota_1	Taphrinomycetes_1	Taphrinales_1	Taphrinaceae_1	Taphrina_1	Taphrina sadebeckii	0.000867184		0.624906		0.0133395		0.00337882		0.624039	0.999933	0.0124723		0.00251163		-0.611567		-0.621527		-0.00996069							0.001639	0.00131394	0.00295376	0.00208239	0.00166343	2	3.03448	0	0.329545	0	1	5	false	0	14	0
clust_1	e16de37ea2f4655b5ba6beba29417a41	Fungi_1	Basidiomycota_1	Agaricomycetes_1	Cantharellales_1	Sistotrema_1	Sistotrema raduloides		0.000867184		0.624906		0.0133395		0.00337882		0.624039	0.999933	0.0124723		0.00251163		-0.611567		-0.621527		-0.00996069							0.001639	0.00131394	0.00295376	0.00208239	0.00166343	2	3.03448	0	0.329545	0	1	5	false	0	14	0
clust_1	84526e3758dbe96df8f91f60fe49fdb8	Fungi_1	Basidiomycota_1	Exobasidiomycetes_1	Golubeviales_1	Golubeviaceae_1	Golubevia_1	Golubevia pallescens	-0.622858		-0.621428		-0.610273		-0.619979		0.00143012	0.999933	0.0125844		0.0028791		0.0111543		0.00144898		-0.00970532							0.00273495	0.00131394	0.00177305	0.00208239	0.00166343	12	7.32941	0	0.136437	0	1	17	false	0	13	0
clust_1	a84f2756b3fca4ffe9764fe0f27f9d73	Fungi_1	Basidiomycota_1	Exobasidiomycetes_1	Golubeviales_1	Golubeviaceae_1	Golubevia_1	Golubevia pallescens	-0.622527		-0.620891		-0.609874		-0.619884		0.00163543	0.999933	0.0126526		0.00264215		0.0110172		0.00100673		-0.0100105							0.00273495	0.00131394	0.00177305	0.00208239	0.00166343	8	8.43922	0	0.118494	0	1	14	false	0	16	0
clust_1	60eed67ba318dfef66867cbe22c7fdb6	Fungi_1	Ascomycota_1	Dothideomycetes_1	Pleosporales_1	Phaeosphaeriaceae_1			-0.622527		-0.620891		-0.609874		-0.619884		0.00163543	0.999933	0.0126526		0.00264215		0.0110172		0.00100673		-0.0100105							0.00273495	0.00131394	0.00177305	0.00208239	0.00166343	8	8.43922	0	0.118494	0	1	14	false	0	16	0
clust_1	9ab8f0fd0967b87196f33eacbd4235d1	Fungi_1	Ascomycota_1	Dothideomycetes_1	Capnodiales_1	Mycosphaerellaceae_1	Ramularia_1	Ramularia pratensis	-0.622527		-0.620891		-0.609874		-0.619884		0.00163543	0.999933	0.0126526		0.00264215		0.0110172		0.00100673		-0.0100105							0.00273495	0.00131394	0.00177305	0.00208239	0.00166343	8	8.43922	0	0.118494	0	1	14	false	0	16	0
clust_1	c5a992de49df7395996b6c1039ef54a2	Fungi_1	Ascomycota_1	Sordariomycetes_1	Microascales_1	Microascaceae_1	Lophotrichus_1		0.62308		0.00223338		0.0132506		0.00323996		-0.620846	0.999933	-0.609829		-0.61984		0.0110172		0.00100658		-0.0100106							0.001639	0.00218979	0.00177305	0.00208239	0.00166343	7	3.63889	0	0.274809	0	1	5	false	0	15	0
clust_1	f53e1378ec656366b3bcc3357ab7517e	Fungi_1	Ascomycota_1	Dothideomycetes_1	Pleosporales_1	Sporormiaceae_1			0.000597938		0.00223333		0.636326		0.00324002		0.0016354	0.999933	0.635728		0.00264208		0.634093		0.00100668		-0.633086							0.001639	0.00131394	0.00177305	0.00347448	0.00166343	23	1.85714	0	0.538462	0	1	2	false	0	7	0
clust_1	3b7e4abf2e2a22a5323ed7edb9479075	Fungi_1	Ascomycota_1	Dothideomycetes_1	Pleosporales_1	Pleosporaceae_1	Alternaria_1		0.000631242		0.624595		0.0131794		0.00347401		0.623964	0.999933	0.0125481		0.00284277		-0.611416		-0.621121		-0.00970537							0.001639	0.00131394	0.00295376	0.00208239	0.00166343	5	6.9451	0	0.143986	0	1	15	false	0	19	0
clust_1	c19b4e3e6f9abeeea1c888a93f66789f	Fungi_1	Ascomycota_1	Dothideomycetes_1	Pleosporales_1	Leptosphaeriaceae_1	Sphaerellopsis_1	Sphaerellopsis filum	0.000631242		0.624595		0.0131794		0.00347401		0.623964	0.999933	0.0125481		0.00284277		-0.611416		-0.621121		-0.00970537							0.001639	0.00131394	0.00295376	0.00208239	0.00166343	5	6.9451	0	0.143986	0	1	15	false	0	19	0
clust_1	47c8dabc9364e0383de5dd5ff013e6b7	Fungi_1	Ascomycota_1	Sordariomycetes_1	Sordariales_1	Lasiosphaeriaceae_1	Podospora_1		0.623266		0.00205866		0.0133397		0.00351834		-0.621207	0.999933	-0.609926		-0.619748		0.0112811		0.00145967		-0.0098214							0.001639	0.00218725	0.00177305	0.00208239	0.00166343	1	3.0303	0	0.33	0	1	5	false	0	16	0
clust_1	e8ba168cd883c93b62893ac6ec9c0c37	Fungi_1	Ascomycota_1	Sordariomycetes_1	Xylariales_1	Xylariaceae_1	Lopadostoma_1	Lopadostoma americanum	0.000664779		0.00205858		0.0133396		0.626872		0.0013938	0.999933	0.0126749		0.626207		0.0112811		0.624813		0.613532							0.001639	0.00131394	0.00177305	0.00208239	0.00277306	25	1.85714	0	0.538462	0	1	2	false	0	7	0
clust_1	8b4802558c4208c23482ada06c16ebab	Fungi_1	Ascomycota_1	Dothideomycetes_1	Pleosporales_1	Phaeosphaeriaceae_1	Pseudoophiobolus_1		-0.509687		-0.508291		-0.497136		-0.506851		0.00139586	0.999933	0.0125508		0.00283614		0.0111549		0.00144028		-0.00971464							0.0024564	0.00131394	0.00177305	0.00208239	0.00166343	36	3.81818	0	0.261905	0	1	5	false	0	3	0
clust_1	606ba63bd1615c101c38aa2f8d534304	Fungi_1	Basidiomycota_1	Agaricomycetes_1	Hymenochaetales_1	Rickenellaceae_1	Sidera_1		0.511573		0.00212857		0.0132835		0.00356885		-0.509444	0.999933	-0.498289		-0.508004		0.011155		0.00144027		-0.00971468							0.001639	0.00197083	0.00177305	0.00208239	0.00166343	11	9.47843	0	0.105503	0	1	21	false	0	16	0
clust_1	ad96bd8ed722fed26f761bc1777954b7	Fungi_1	Basidiomycota_1	Agaricomycetes_1	Agaricales_1	Psathyrellaceae_1	Coprinopsis_1	Coprinopsis scobicola	0.000732715		0.5128		0.0132835		0.00356876		0.512067	0.999933	0.0125508		0.00283605		-0.499516		-0.509231		-0.00971474							0.001639	0.00131394	0.00265858	0.00208239	0.00166343	16	7.52549	0	0.132882	0	1	18	false	0	12	0
clust_1	dbfdb593c560c0e399042a7658e688eb	Fungi_1	Basidiobolomycota_1	Basidiobolomycetes_1	Basidiobolales_1	Basidiobolaceae_1	Basidiobolus_1		0.000732715		0.5128		0.0132835		0.00356876		0.512067	0.999933	0.0125508		0.00283605		-0.499516		-0.509231		-0.00971474							0.001639	0.00131394	0.00265858	0.00208239	0.00166343	16	7.52549	0	0.132882	0	1	18	false	0	12	0
clust_1	bc9d77eda3fafe0dddd362b5af72c1c9	Fungi_1	Ascomycota_1	Dothideomycetes_1	Pleosporales_1	Phaeosphaeriaceae_1			0.000732715		0.5128		0.0132835		0.00356876		0.512067	0.999933	0.0125508		0.00283605		-0.499516		-0.509231		-0.00971474							0.001639	0.00131394	0.00265858	0.00208239	0.00166343	16	7.52549	0	0.132882	0	1	18	false	0	12	0
clust_1	e2ee73fcfc54ff26571850049b9785e7	Fungi_1	Basidiomycota_1	Agaricomycetes_1	Agaricales_1	Tricholomataceae_1	Macrocystidia_1	Macrocystidia cucumis	0.000732715		0.5128		0.0132835		0.00356876		0.512067	0.999933	0.0125508		0.00283605		-0.499516		-0.509231		-0.00971474							0.001639	0.00131394	0.00265858	0.00208239	0.00166343	16	7.52549	0	0.132882	0	1	18	false	0	12	0
clust_1	31e2cf50e8af936b2b4aa12fb6c648c8	Fungi_1	Ascomycota_1	Sordariomycetes_1	Xylariales_1	Xylariaceae_1	Hypoxylon_1	Hypoxylon carneum	0.000732755		0.00212858		0.523903		0.00356883		0.00139582	0.999933	0.52317		0.00283608		0.521774		0.00144025		-0.520334							0.001639	0.00131394	0.00177305	0.00312211	0.00166343	24	3.30769	0	0.302326	0	1	5	false	0	8	0
clust_1	3bff486d6ca34ae8266a937237a897ae	Fungi_1	Ascomycota_1	Pezizomycetes_1	Pezizales_1	Pyronemataceae_1			0.000732755		0.00212858		0.523903		0.00356883		0.00139582	0.999933	0.52317		0.00283608		0.521774		0.00144025		-0.520334							0.001639	0.00131394	0.00177305	0.00312211	0.00166343	24	3.30769	0	0.302326	0	1	5	false	0	8	0
clust_1	2a8a2116ea4c1ce6ff0abd1f8ddf811a	Fungi_1	Ascomycota_1	Sordariomycetes_1	Sordariales_1	Lasiosphaeriaceae_1	Podospora_1		0.00073271		0.00212848		0.0132835		0.514964		0.00139577	0.999933	0.0125508		0.514232		0.011155		0.512836		0.501681							0.001639	0.00131394	0.00177305	0.00208239	0.00249771	32	11.1922	0	0.0893483	0	1	25	false	0	3	0
clust_1	1915d9d10158aa08398e0d2edadd5ab9	Fungi_1	Glomeromycota_1	Archaeosporomycetes_1	Archaeosporales_1	Archaeosporaceae_1			0.000851169		0.512825		0.0133326		0.00338383		0.511974	0.999933	0.0124815		0.00253266		-0.499492		-0.509441		-0.00994882							0.001639	0.00131394	0.00265858	0.00208239	0.00166343	2	3.03448	0	0.329545	0	1	5	false	0	14	0
clust_1	d48981341e6ec9a44fdfc10401d74447	Fungi_1	Ascomycota_1	Dothideomycetes_1	Pleosporales_1	Coniothyriaceae_1	Coniothyrium_1		0.000851169		0.512825		0.0133326		0.00338383		0.511974	0.999933	0.0124815		0.00253266		-0.499492		-0.509441		-0.00994882							0.001639	0.00131394	0.00265858	0.00208239	0.00166343	2	3.03448	0	0.329545	0	1	5	false	0	14	0
clust_1	c840297ac8206dd3315c68b07fc1792d	Fungi_1	Ascomycota_1	Sordariomycetes_1	Hypocreales_1	Hypocreaceae_1	Trichoderma_1		0.000851155		0.00212816		0.0133326		0.513422		0.001277	0.999933	0.0124815		0.512571		0.0112045		0.511294		0.50009							0.001639	0.00131394	0.00177305	0.00208239	0.00249103	2	2.96552	0	0.337209	0	1	4	false	0	13	0
clust_1	a28822c55a53c5f4e2174b2df46511cf	Fungi_1	Ascomycota_1	Dothideomycetes_1	Pleosporales_1	Phaeosphaeriaceae_1	Paraphoma_1	Paraphoma rhaphiolepidis	0.51102		0.00200025		0.0131552		0.00344037		-0.50902	0.999933	-0.497865		-0.507579		0.011155		0.00144012		-0.00971485							0.001639	0.00196987	0.00177305	0.00208239	0.00166343	6	7.36863	0	0.13571	0	1	20	false	0	18	0
clust_1	1af1b9386f2f021172ab5b44b753a519	Fungi_1	Ascomycota_1	Sordariomycetes_1	Hypocreales_1	Nectriaceae_1	Neonectria_1	Neonectria lugdunensis	0.51102		0.00200025		0.0131552		0.00344037		-0.50902	0.999933	-0.497865		-0.507579		0.011155		0.00144012		-0.00971485							0.001639	0.00196987	0.00177305	0.00208239	0.00166343	6	7.36863	0	0.13571	0	1	20	false	0	18	0
clust_1	c532d4e5054b5d6218b575ddd855e0d0	Fungi_1	Ascomycota_1	Sordariomycetes_1	Sordariales_1	Lasiosphaeriaceae_1			0.51102		0.00200025		0.0131552		0.00344037		-0.50902	0.999933	-0.497865		-0.507579		0.011155		0.00144012		-0.00971485							0.001639	0.00196987	0.00177305	0.00208239	0.00166343	6	7.36863	0	0.13571	0	1	20	false	0	18	0
clust_1	b7497eddd261a46f1425be0d5c37eca6	Fungi_1	Basidiomycota_1	Exobasidiomycetes_1	Entylomatales_1	Entylomataceae_1	Entyloma_1		0.000571091		0.00200015		0.0131552		0.514694		0.00142906	0.999933	0.0125841		0.514123		0.011155		0.512694		0.501539							0.001639	0.00131394	0.00177305	0.00208239	0.00249771	43	2.42857	0.142857	0.411765	0	2	4	false	0	3.5	0
clust_1	61a2307cbd3f49cd017df70417e5f498	Fungi_1	Ascomycota_1	Dothideomycetes_1	Pleosporales_1	Cucurbitariaceae_1	Neocucurbitaria_1		-0.510385		-0.508768		-0.497738		-0.507733		0.00161712	0.999933	0.0126466		0.00265202		0.0110295		0.00103489		-0.00999457							0.00246097	0.00131394	0.00177305	0.00208239	0.00166343	8	8.43922	0	0.118494	0	1	14	false	0	16	0
clust_1	11c3bd0978266078f3869ecbf05bd252	Fungi_1	Basidiomycota_1	Microbotryomycetes_1	Sporidiobolales_1	Sporidiobolaceae_1	Rhodosporidiobolus_1	Rhodosporidiobolus odoratus	-0.510385		-0.508768		-0.497738		-0.507733		0.00161712	0.999933	0.0126466		0.00265202		0.0110295		0.00103489		-0.00999457							0.00246097	0.00131394	0.00177305	0.00208239	0.00166343	8	8.43922	0	0.118494	0	1	14	false	0	16	0
clust_1	1b7786efe2e14b10dae6ff9e67f40c1a	Fungi_1	Basidiomycota_1	Exobasidiomycetes_1	Entylomatales_1	Entylomataceae_1	Entyloma_1		0.511056		0.00222167		0.0132512		0.00325656		-0.508834	0.999933	-0.497805		-0.507799		0.0110295		0.00103489		-0.00999462							0.001639	0.00197083	0.00177305	0.00208239	0.00166343	7	3.63889	0	0.274809	0	1	5	false	0	15	0
clust_1	bbc637b8f4805ed50623efc374aefe83	Fungi_1	Ascomycota_1	Dothideomycetes_1	Pleosporales_1	Phaeosphaeriaceae_1	Paraophiobolus_1		0.511056		0.00222167		0.0132512		0.00325656		-0.508834	0.999933	-0.497805		-0.507799		0.0110295		0.00103489		-0.00999462							0.001639	0.00197083	0.00177305	0.00208239	0.00166343	7	3.63889	0	0.274809	0	1	5	false	0	15	0
clust_1	40240b0a5d44cbf627000f47f1a124f2	Fungi_1	Basidiomycota_1	Agaricomycetes_1	Russulales_1	Peniophoraceae_1			0.000604544		0.514154		0.0132511		0.00325647		0.513549	0.999933	0.0126466		0.00265193		-0.500903		-0.510897		-0.00999467							0.001639	0.00131394	0.00266711	0.00208239	0.00166343	18	2.75	0	0.363636	0	1	4	false	0	11	0
clust_1	cab7471d0af0f77dfef98ef3e64f8a9d	Fungi_1	Ascomycota_1	Dothideomycetes_1	Pleosporales_1	Phaeosphaeriaceae_1	Setomelanomma_1	Setomelanomma holmii	0.000604544		0.514154		0.0132511		0.00325647		0.513549	0.999933	0.0126466		0.00265193		-0.500903		-0.510897		-0.00999467							0.001639	0.00131394	0.00266711	0.00208239	0.00166343	18	2.75	0	0.363636	0	1	4	false	0	11	0
clust_1	3765b23b7ad755aff751c9209f1597c8	Fungi_1	Basidiomycota_1	Agaricostilbomycetes_1	Agaricostilbales_1	Kondoaceae_1	Kondoa_1	Kondoa yuccicola	0.000604586		0.00222168		0.524199		0.00325654		0.00161709	0.999933	0.523595		0.00265196		0.521978		0.00103487		-0.520943							0.001639	0.00131394	0.00177305	0.00312646	0.00166343	23	1.85714	0	0.538462	0	1	2	false	0	7	0
clust_1	60bf24051a8a6794d04bee52076b6928	Fungi_1	Basidiomycota_1	Agaricomycetes_1	Agaricales_1	Psathyrellaceae_1	Coprinopsis_1	Coprinopsis calospora	0.000604544		0.00222157		0.0132511		0.512881		0.00161702	0.999933	0.0126466		0.512276		0.0110295		0.510659		0.499629							0.001639	0.00131394	0.00177305	0.00208239	0.00249103	3	8.32549	0	0.120113	0	1	18	false	0	23	0
clust_1	05398b63f2bed706ef86bee3623e7c94	Fungi_1	Basidiomycota_1	Microbotryomycetes_1	Sporidiobolales_1	Sporidiobolaceae_1	Rhodotorula_1		-0.510367		-0.508971		-0.497816		-0.507531		0.00139589	0.999933	0.0125508		0.00283602		0.0111549		0.00144013		-0.0097148							0.00245987	0.00131394	0.00177305	0.00208239	0.00166343	10	10.3098	0	0.0969951	0	1	23	false	0	15	0
clust_1	f64b94e16bac36dfca67a2b92e16bf1e	Fungi_1	Ascomycota_1	Leotiomycetes_1	Helotiales_1	Helotiaceae_1			0.00063513		0.512556		0.013186		0.00347106		0.511921	0.999933	0.0125508		0.00283593		-0.49937		-0.509085		-0.0097149							0.001639	0.00131394	0.00265858	0.00208239	0.00166343	5	6.9451	0	0.143986	0	1	15	false	0	19	0
clust_1	b723d3095ff380926220ffa0254c8cce	Fungi_1	Basidiomycota_1	Agaricomycetes_1	Cantharellales_1	Burgoa_1	Burgoa verzuoliana		0.000635121		0.00203093		0.0131859		0.514721		0.00139581	0.999933	0.0125508		0.514086		0.011155		0.51269		0.501535							0.001639	0.00131394	0.00177305	0.00208239	0.00249771	22	8.72549	0	0.114607	0	1	15	false	0	9	0
clust_1	190b9bbe11af4dad90e65880ab1d532c	Fungi_1	Basidiomycota_1	Tremellomycetes_1	Tremellales_1	Kwoniella_1	Kwoniella betulae		0.000635121		0.00203093		0.0131859		0.514721		0.00139581	0.999933	0.0125508		0.514086		0.011155		0.51269		0.501535							0.001639	0.00131394	0.00177305	0.00208239	0.00249771	22	8.72549	0	0.114607	0	1	15	false	0	9	0
clust_1	a4249e2cc92aefc2857256db32d69d83	Fungi_1	Ascomycota_1	Pezizomycetes_1	Pezizales_1	Pyronemataceae_1			0.511217		0.00206177		0.0133328		0.00351166		-0.509155	0.999933	-0.497884		-0.507706		0.0112711		0.00144989		-0.00982117							0.001639	0.00196892	0.00177305	0.00208239	0.00166343	1	3.0303	0	0.33	0	1	5	false	0	16	0
clust_1	91ebefb29ee2cd7e8311249d0b300375	Fungi_1	Ascomycota_1	Sordariomycetes_1	Hypocreales_1	Nectriaceae_1			0.37716		0.00212256		0.0132788		0.00354523		-0.375037	0.999933	-0.363881		-0.373615		0.0111562		0.00142267		-0.00973353							0.001639	0.00175186	0.00177305	0.00208239	0.00166343	11	9.47843	0	0.105503	0	1	21	false	0	16	0
clust_1	a403892aafa66e907e559ed1f5b551ce	Fungi_1	Ascomycota_1	Dothideomycetes_1	Pleosporales_1	Cucurbitariaceae_1			0.000722609		0.378433		0.0132787		0.00354515		0.37771	0.999933	0.0125561		0.00282254		-0.365154		-0.374888		-0.00973358							0.001639	0.00131394	0.0023634	0.00208239	0.00166343	16	7.52549	0	0.132882	0	1	18	false	0	12	0
clust_1	f22fe2238fa3a9ba998c583e6e15dc09	Fungi_1	Basidiomycota_1	Exobasidiomycetes_1	Golubeviales_1	Golubeviaceae_1	Golubevia_1	Golubevia pallescens	0.000722639		0.00212256		0.38955		0.0035452		0.00139992	0.999933	0.388827		0.00282256		0.387427		0.00142264		-0.386005							0.001639	0.00131394	0.00177305	0.00277553	0.00166343	24	3.30769	0	0.302326	0	1	5	false	0	8	0
clust_1	e7b4a59d81d0c91aa16ca1581c40bc89	Fungi_1	Basidiomycota_1	Exobasidiomycetes_1	Entylomatales_1	Tilletiopsis_1	Tilletiopsis washingtonensis		0.000722629		0.0021225		0.0132787		0.3804		0.00139987	0.999933	0.0125561		0.379677		0.0111562		0.378278		0.367121							0.001639	0.00131394	0.00177305	0.00208239	0.00221961	20	9.23922	0	0.108234	0	1	23	false	0	11	0
clust_1	164ea1f6b41d0767ca61277d1ce4cc61	Fungi_1	Ascomycota_1	Dothideomycetes_1	Pleosporales_1	Sporormiaceae_1			-0.375321		-0.374019		-0.362822		-0.372747		0.00130283	0.999933	0.0124995		0.00257438		0.0111966		0.00127155		-0.00992509							0.00218393	0.00131394	0.00177305	0.00208239	0.00166343	13	7.69804	0	0.129903	0	1	20	false	0	15	0
clust_1	83c4566077a80efdb2c0c4e55df97f0c	Fungi_1	Ascomycota_1	Dothideomycetes_1	Pleosporales_1	Pleosporaceae_1	Exserohilum_1	Exserohilum turcicum	0.37794		0.00212235		0.0133191		0.00339382		-0.375818	0.999933	-0.364621		-0.374547		0.0111967		0.00127147		-0.00992524							0.001639	0.00175412	0.00177305	0.00208239	0.00166343	9	2.69231	0	0.371429	0	1	5	false	0	16	0
clust_1	72c0ddf2cb0a49417d7eed89214178b8	Fungi_1	Basidiomycota_1	Agaricomycetes_1	Hymenochaetales_1	Hymenochaetaceae_1	Phellinus_1	Phellinus gilvus	0.37794		0.00212235		0.0133191		0.00339382		-0.375818	0.999933	-0.364621		-0.374547		0.0111967		0.00127147		-0.00992524							0.001639	0.00175412	0.00177305	0.00208239	0.00166343	9	2.69231	0	0.371429	0	1	5	false	0	16	0
clust_1	46b0c32aed17ea55bdc099a3aa2bfd2e	Fungi_1	Ascomycota_1	Dothideomycetes_1	Venturiales_1	Venturiaceae_1	Cylindrosympodium_1		0.000819521		0.378452		0.013319		0.00339379		0.377632	0.999933	0.0124995		0.00257427		-0.365133		-0.375058		-0.00992519							0.001639	0.00131394	0.0023634	0.00208239	0.00166343	31	1.75	0	0.571429	0	1	2	false	0	4	0
clust_1	553ccdff8feac73dfa24ff71c5fc9219	Fungi_1	Ascomycota_1	Leotiomycetes_1	Thelebolales_1	Pseudeurotiaceae_1			0.000819588		0.00212234		0.389888		0.00339383		0.00130275	0.999933	0.389068		0.00257425		0.387765		0.0012715		-0.386494							0.001639	0.00131394	0.00177305	0.00277703	0.00166343	30	2.33333	0	0.428571	0	1	4	false	0	6	0
clust_1	00c14216bd8348fe6f631b6547a0433b	Fungi_1	Basidiomycota_1	Agaricomycetes_1	Russulales_1	Lachnocladiaceae_1	Dichostereum_1	Dichostereum effuscatum	0.00081944		0.00212224		0.0133189		0.379229		0.0013028	0.999933	0.0124995		0.378409		0.0111967		0.377106		0.36591							0.001639	0.00131394	0.00177305	0.00208239	0.00221516	2	2.96552	0	0.337209	0	1	4	false	0	13	0
clust_1	fc3b9b08a7fbb5a86c3600fec434859f	Fungi_1	Ascomycota_1	Dothideomycetes_1	Pleosporales_1	Cucurbitariaceae_1			0.376734		0.00201757		0.0131738		0.0034401		-0.374716	0.999933	-0.36356		-0.373293		0.0111562		0.00142254		-0.00973367							0.001639	0.00175123	0.00177305	0.00208239	0.00166343	6	7.36863	0	0.13571	0	1	20	false	0	18	0
clust_1	cedc746e82d3d180d32ba4d6e994bf97	Fungi_1	Basidiomycota_1	Agaricomycetes_1	Cantharellales_1	Sistotrema_1	Sistotrema oblongisporum		0.376734		0.00201757		0.0131738		0.0034401		-0.374716	0.999933	-0.36356		-0.373293		0.0111562		0.00142254		-0.00973367							0.001639	0.00175123	0.00177305	0.00208239	0.00166343	6	7.36863	0	0.13571	0	1	20	false	0	18	0
clust_1	5b9fbe3834530e3bb9aec437efa14d7d	Fungi_1	Basidiomycota_1	Exobasidiomycetes_1	Exobasidiales_1	Exobasidiaceae_1	Exobasidium_1		0.000590307		0.00201745		0.0131737		0.380188		0.00142714	0.999933	0.0125834		0.379598		0.0111562		0.378171		0.367015							0.001639	0.00131394	0.00177305	0.00208239	0.00221961	29	2.57143	0	0.388889	0	1	4	false	0	6	0
clust_1	05d312330db33b2ae6651277da9628f1	Fungi_1	Basidiomycota_1	Agaricomycetes_1	Cantharellales_1	Ceratobasidiaceae_1	Ceratobasidium_1		0.000590307		0.00201745		0.0131737		0.380188		0.00142714	0.999933	0.0125834		0.379598		0.0111562		0.378171		0.367015							0.001639	0.00131394	0.00177305	0.00208239	0.00221961	29	2.57143	0	0.388889	0	1	4	false	0	6	0
clust_1	7fc586010fd602ce3807d90557235e29	Fungi_1	Basidiomycota_1	Agaricomycetes_1	Polyporales_1	Ganodermataceae_1			-0.375932		-0.374351		-0.363297		-0.37326		0.001581	0.999933	0.0126346		0.00267181		0.0110536		0.00109081		-0.00996274							0.00218698	0.00131394	0.00177305	0.00208239	0.00166343	8	8.43922	0	0.118494	0	1	14	false	0	16	0
clust_1	58c3ab96f59dce3cdb00ee926a60d9f3	Fungi_1	Ascomycota_1	Dothideomycetes_1	Pleosporales_1	Phaeosphaeriaceae_1			-0.375932		-0.374351		-0.363297		-0.37326		0.001581	0.999933	0.0126346		0.00267181		0.0110536		0.00109081		-0.00996274							0.00218698	0.00131394	0.00177305	0.00208239	0.00166343	8	8.43922	0	0.118494	0	1	14	false	0	16	0
clust_1	834080412492db3164c6410699bbcf18	Fungi_1	Ascomycota_1	Dothideomycetes_1	Pleosporales_1	Phaeosphaeriaceae_1	Acericola_1	Acericola italica	0.376763		0.00219866		0.0132523		0.00328957		-0.374564	0.999933	-0.363511		-0.373474		0.0110536		0.00109091		-0.00996272							0.001639	0.00175186	0.00177305	0.00208239	0.00166343	7	3.63889	0	0.274809	0	1	5	false	0	15	0
clust_1	a15327d92b05541d0c96fd8def671f28	Fungi_1	Basidiomycota_1	Agaricomycetes_1	Polyporales_1	Meripilaceae_1	Physisporinus_1	Physisporinus vitreus	0.376763		0.00219866		0.0132523		0.00328957		-0.374564	0.999933	-0.363511		-0.373474		0.0110536		0.00109091		-0.00996272							0.001639	0.00175186	0.00177305	0.00208239	0.00166343	7	3.63889	0	0.274809	0	1	5	false	0	15	0
clust_1	3b2931400359ba0c29723e017d0a2d0e	Fungi_1	Ascomycota_1	Sordariomycetes_1	Xylariales_1	Xylariaceae_1	Nemania_1	Nemania diffusa	0.000617735		0.0021987		0.389771		0.00328951		0.00158097	0.999933	0.389153		0.00267177		0.387572		0.0010908		-0.386481							0.001639	0.00131394	0.00177305	0.00277843	0.00166343	23	1.85714	0	0.538462	0	1	2	false	0	7	0
clust_1	ed00ac1b99b0f8856688ecd108152436	Fungi_1	Ascomycota_1	Pezizomycetes_1	Pezizales_1	Tuberaceae_1	Tuber_1	Tuber mexiusanum	-0.375917		-0.374517		-0.36336		-0.373094		0.00139997	0.999933	0.0125561		0.00282254		0.0111562		0.00142257		-0.00973359							0.00218625	0.00131394	0.00177305	0.00208239	0.00166343	10	10.3098	0	0.0969951	0	1	23	false	0	15	0
clust_1	a5cde5150e0667f499350dff2c960fde	Fungi_1	Ascomycota_1	Sordariomycetes_1	Hypocreales_1	Nectriaceae_1	Stephanonectria_1	Stephanonectria keithii	-0.375917		-0.374517		-0.36336		-0.373094		0.00139997	0.999933	0.0125561		0.00282254		0.0111562		0.00142257		-0.00973359							0.00218625	0.00131394	0.00177305	0.00208239	0.00166343	10	10.3098	0	0.0969951	0	1	23	false	0	15	0
clust_1	12d0d607a39f00e2c5321c0355124443	Fungi_1	Chytridiomycota_1	Rhizophlyctidomycetes_1	Rhizophlyctidales_1	Rhizophlyctidaceae_1	Rhizophlyctis_1		0.00064276		0.378243		0.0131989		0.00346521		0.377601	0.999933	0.0125562		0.00282245		-0.365045		-0.374778		-0.0097337							0.001639	0.00131394	0.0023634	0.00208239	0.00166343	5	6.9451	0	0.143986	0	1	15	false	0	19	0
clust_1	db2b1ea2ec6d3c0d8b4b662bbf9b0622	Fungi_1	Ascomycota_1	Dothideomycetes_1	Capnodiales_1	Mycosphaerellaceae_1	Ramularia_1		0.00064276		0.378243		0.0131989		0.00346521		0.377601	0.999933	0.0125562		0.00282245		-0.365045		-0.374778		-0.0097337							0.001639	0.00131394	0.0023634	0.00208239	0.00166343	5	6.9451	0	0.143986	0	1	15	false	0	19	0
clust_1	2d4100a92b3c1af80d465ba7f16fc50d	Fungi_1	Ascomycota_1	Leotiomycetes_1	Helotiales_1	Tricladiaceae_1	Tricladium_1	Tricladium attenuatum	0.000642793		0.00204275		0.38936		0.00346526		0.00139995	0.999933	0.388718		0.00282247		0.387318		0.00142252		-0.385895							0.001639	0.00131394	0.00177305	0.00277553	0.00166343	15	17.5961	0	0.0568308	0	1	25	false	0	4	0
clust_1	04f2b44e603e842f3065de39a02914a5	Fungi_1	Ascomycota_1	Sordariomycetes_1	Xylariales_1	Xylariaceae_1	Xylaria_1	Xylaria polymorpha	0.000642735		0.00204264		0.0131989		0.38021		0.0013999	0.999933	0.0125561		0.379568		0.0111562		0.378168		0.367012							0.001639	0.00131394	0.00177305	0.00208239	0.00221961	22	8.72549	0	0.114607	0	1	15	false	0	9	0
clust_1	1647f28e899bdc987640ba6145bf6089	Fungi_1	Ascomycota_1	Sordariomycetes_1	Hypocreales_1	Nectriaceae_1	Fusicolla_1		0.376888		0.00206789		0.0133191		0.00349844		-0.37482	0.999933	-0.363569		-0.37339		0.0112512		0.00143055		-0.00982066							0.001639	0.0017506	0.00177305	0.00208239	0.00166343	1	3.0303	0	0.33	0	1	5	false	0	16	0
clust_1	ad721dd8cc09084149f33c2418e64121	Fungi_1	Mortierellomycota_1	Mortierellomycetes_1	Mortierellales_1	Mortierellaceae_1	Mortierella_1		0.000667891		0.378161		0.0133191		0.00349837		0.377493	0.999933	0.0126512		0.00283048		-0.364842		-0.374663		-0.0098207							0.001639	0.00131394	0.00236169	0.00208239	0.00166343	4	3.22222	0	0.310345	0	1	5	false	0	20	0
clust_2	bf00fa4e0f79ee58ba7229a892df5ca5	Fungi_1	Basidiomycota_1	Microbotryomycetes_1	Sporidiobolales_1	Sporidiobolaceae_1	Sporobolomyces_1	Sporobolomyces patagonicus	0.605976	0.511783	-0.266303	0.930791	0.217889	0.99275	-0.883718	0.259901	-0.872278	0.749924	-0.388087	0.772455	-1.48969	0.0595888	0.484192	0.732083	-0.617415	0.482575	-1.10161	0.164177						9.69028	11.4948	8.99325	15.0901	5.77582		10.9451	0.166806	0.0913651	0	3	18	false	0	3.33333	0
clust_3	6ce7604e712f963bbd0ae0f6b7a3cf5e	Fungi_1	Ascomycota_1	Dothideomycetes_1	Pleosporales_1	Pleosporaceae_1	Alternaria_1		0.144007	0.999998	0.413453	0.924966	-0.981536	0.47466	0.799649	0.542972	0.269446	0.999933	-1.12554	0.326669	0.655642	0.620114	-1.39499	0.251887	0.386196	0.908864	1.78118	0.126208						21.5971	19.267	32.5858	14.5316	38.8896	9	2.69231	0	0.371429	0	1	5	false	0	16	0
clust_4	ecfed4ed448c412970e5dfeef71342ff	Fungi_1	Ascomycota_1	Dothideomycetes_1	Dothideales_1	Aureobasidiaceae_1			0.159393	0.999998	0.464146	0.77372	0.42955	0.917119	0.701124	0.479825	0.304753	0.999933	0.270157	0.993651	0.541731	0.614151	-0.0345959	0.993841	0.236978	0.967844	0.271573	0.994984						5.37921	4.18854	8.26377	7.42851	8.85362	41	12.8118	0.0385981	0.0780533	0	2	20	false	0	4	0
clust_4	7fbb93d82e4abea98be2b43aa3e311fd	Fungi_1	Ascomycota_1	Dothideomycetes_1	Capnodiales_1	Cladosporiaceae_1			-0.0470704	0.999998	-0.839674	0.557596	-1.47625	0.186665	1.4342	0.185754	-0.792604	0.999933	-1.42918	0.15719	1.48127	0.143102	-0.636574	0.775879	2.27388	0.0362005	2.91045	0.00272712						1.6972	2.33124	0.843818	1.27401	8.68001	68	12.851	0	0.0778151	0	1	20	false	0	5	0
clust_5	c64a490282ff4061ccd6c5f1ce3c1185	Fungi_1	Basidiomycota_1	Tremellomycetes_1	Filobasidiales_1	Filobasidiaceae_1	Filobasidium_1	Filobasidium floriforme	-0.738927	0.685628	-0.462763	0.896547	-2.19059	0.0630705	-0.987587	0.453621	0.276164	0.999933	-1.45166	0.204469	-0.24866	0.982501	-1.72783	0.172173	-0.524824	0.828904	1.203	0.357444						1.67914	0.761096	1.10606	0.435479	0.864269	67	13.8392	0	0.0722584	0	1	21	false	0	2	0
clust_5	6a8fb45e374046635b9a1e58508fcb0b	Fungi_1	Basidiomycota_1	Tremellomycetes_1	Tremellales_1	Bulleribasidiaceae_1	Vishniacozyma_1		1.74551	0.247354	2.00362	0.209278	-1.03277	0.611841	1.36893	0.362563	0.258107	0.999933	-2.77828	0.0403841	-0.376582	0.936786	-3.03639	0.0351966	-0.634689	0.828904	2.4017	0.0923455						0.61621	1.16884	2.45232	0.179493	1.3339		0	0	0	0	0	0	true	0	0	0
clust_5	9318c175cc8816df4517cee77afcd7e8	Fungi_1	Ascomycota_1	Dothideomycetes_1	Pleosporales_1	Didymosphaeriaceae_1	Paraconiothyrium_1	Paraconiothyrium brasiliense	4.65629	0.0241766	2.33918	0.320031	-6.22212	0.000954603	-0.396215	0.998633	-2.31711	0.749924	-10.8784	2.8512e-10	-5.0525	0.00929907	-8.56129	2.8437e-06	-2.73539	0.180093	5.8259	0.0031104						0.880955	1.64014	1.93527	0.00208239	0.413504		0	0	0	0	0	0	true	0	0	0
clust_5	02b351f4ae26aba502bf995494d84845	Fungi_1	Basidiomycota_1	Cystobasidiomycetes_1	Erythrobasidiales_1	Erythrobasidiaceae_1	Erythrobasidium_1		-0.111865	0.999998	-0.465394	0.870249	-0.195979	0.99275	-0.832752	0.486636	-0.353529	0.999933	-0.0841131	0.993651	-0.720887	0.571691	0.269416	0.993841	-0.367358	0.908864	-0.636774	0.736821						1.14096	0.865255	1.00312	1.27613	0.638704	67	12.8431	0.00784314	0.0778626	0	2	20	false	0	3	0
clust_5	20cb2381c7329d2363cd71598db48a88	Fungi_1	Ascomycota_1	Dothideomycetes_1	Pleosporales_1	Phaeosphaeriaceae_1	Neosetophoma_1		0.159519	0.999998	-0.131688	0.999766	-4.0658	0.00100252	-0.931318	0.578234	-0.291207	0.999933	-4.22532	0.000701264	-1.09084	0.476337	-3.93411	0.0026476	-0.79963	0.718737	3.13448	0.0214551						1.63367	1.41666	1.3452	0.181969	0.970709	15	13.7137	0.0536051	0.0729196	0	2	21	false	0	3	0
clust_5	887a3d78021aa079d4b0ec06aa05428a	Fungi_1	Basidiomycota_1	Cystobasidiomycetes_1	Erythrobasidiales_1	Erythrobasidiaceae_1	Erythrobasidium_1		0.415753	0.799955	-0.172148	0.999766	-0.238502	0.99275	-0.644167	0.517098	-0.587902	0.999933	-0.654255	0.513856	-1.05992	0.202377	-0.0663532	0.993841	-0.472019	0.74932	-0.405666	0.887777						1.19258	1.19522	1.05171	0.94328	0.747117	66	11.8549	0.0775822	0.0843533	0	3	19	false	0	2.33333	0
clust_5	036d52eea8b8ea0e5bc7f0ceeedbdd05	Fungi_1	Ascomycota_1	Dothideomycetes_1	Pleosporales_1	Pleosporaceae_1	Alternaria_1		3.69512	0.010221	0.000788484	0.999766	0.0114119	0.99275	0.00325176	0.998633	-3.69433	0.116656	-3.68371	0.00454839	-3.69187	0.00776355	0.0106235	0.993841	0.00246327	0.999945	-0.00816018	0.994984						0.001639	10.0217	0.00177305	0.00208239	0.00166343	9	1.73077	0.858462	0.577778	0	16	4	false	0	1.125	0
clust_5	0a369a71638f4c13c56f24c4379f16d9	Fungi_1	Basidiomycota_1	Microbotryomycetes_1	Sporidiobolales_1	Sporidiobolaceae_1	Sporobolomyces_1	Sporobolomyces patagonicus	0.441909	0.981366	-0.30794	0.999766	-0.235397	0.99275	-6.35209	2.08812e-07	-0.749849	0.999933	-0.677306	0.813166	-6.794	2.49301e-08	0.0725429	0.993841	-6.04415	2.35025e-06	-6.11669	1.67335e-06						0.922901	0.971396	0.871092	1.07702	0.1087	35	10.1294	0.17119	0.0987224	0	2	17	false	0	2.5	0
clust_6	0fe60cf6c81c052fae1047ac1065fe8c	Fungi_1	Basidiomycota_1	Microbotryomycetes_1	Sporidiobolales_1	Sporidiobolaceae_1	Sporobolomyces_1	Sporobolomyces patagonicus	0.0607221	0.999998	-0.664027	0.470174	-0.0896064	0.99275	-0.960074	0.185754	-0.72475	0.791561	-0.150328	0.993651	-1.0208	0.137988	0.574421	0.541603	-0.296047	0.837576	-0.870468	0.224983						43.4208	35.3003	30.8826	53.4646	23.8595	68	11.8549	0.0798055	0.0843533	0	5	19	false	0	2	0
[truncated: 9 more columns]

## Sheet: jonathan_pulp_ITS
K means Cluster	otu	Kingdom	Phylum	Class	Order	Family	Genus	Species	log2 Fold Change_time_Day 14_v_Day 0	padj_time_Day 14_v_Day 0	log2 Fold Change_time_Day 28_v_Day 0	padj_time_Day 28_v_Day 0	log2 Fold Change_time_Day 42_v_Day 0	padj_time_Day 42_v_Day 0	log2 Fold Change_time_Rotten_v_Day 0	padj_time_Rotten_v_Day 0	log2 Fold Change_time_Day 28_v_Day 14	padj_time_Day 28_v_Day 14	log2 Fold Change_time_Day 42_v_Day 14	padj_time_Day 42_v_Day 14	log2 Fold Change_time_Rotten_v_Day 14	padj_time_Rotten_v_Day 14	log2 Fold Change_time_Day 42_v_Day 28	padj_time_Day 42_v_Day 28	log2 Fold Change_time_Rotten_v_Day 28	padj_time_Rotten_v_Day 28	log2 Fold Change_time_Rotten_v_Day 42	padj_time_Rotten_v_Day 42	Indicator_Day 0	Indicator_Day 14	Indicator_Day 28	Indicator_Day 42	Indicator_Day Rotten	Average Relative Abundance Day 0	Average Relative Abundance Day 14	Average Relative Abundance Day 28	Average Relative Abundance Day 42	Average Relative Abundance Day Rotten	mclCluster	Average Shortest Path Length	Betweenness Centrality	Closeness Centrality	Clustering Coefficient	Degree	Eccentricity	Is Single Node	mv	Neighborhood Connectivity	Number Of Directed Edges
clust_1	bf00fa4e0f79ee58ba7229a892df5ca5	Fungi_1	Basidiomycota_1	Microbotryomycetes_1	Sporidiobolales_1	Sporidiobolaceae_1	Sporobolomyces_1	Sporobolomyces patagonicus	1.07839	0.957838	-0.430875	0.996666	-3.18739	0.105327	-3.79459	0.0978987	-1.50926	0.998759	-4.26577	0.0842096	-4.87298	0.051539	-2.75651	0.246527	-3.36372	0.319796	-0.607205	0.996972						4.12173	1.00319	0.239387	0.004218	0.00395498	18	2.25	0	0.444444	0	1	3	false	0	2	0
clust_1	c64a490282ff4061ccd6c5f1ce3c1185	Fungi_1	Basidiomycota_1	Tremellomycetes_1	Filobasidiales_1	Filobasidiaceae_1	Filobasidium_1	Filobasidium floriforme	6.40121	0.000425723	0.00756645	0.996666	7.59858	2.829e-06	0.267875	0.991419	-6.39364	0.00181733	1.19737	0.788274	-6.13333	0.00149161	7.59101	4.52537e-06	0.260309	0.999969	-7.3307	3.46403e-05						0.00265871	4.08313	0.00444642	1.37355	0.00395498	7	1.83333	0	0.545455	0	1	2	false	0	6	0
clust_1	6a8fb45e374046635b9a1e58508fcb0b	Fungi_1	Basidiomycota_1	Tremellomycetes_1	Tremellales_1	Bulleribasidiaceae_1	Vishniacozyma_1		-0.825079	0.957838	-4.33489	0.036219	-3.1968	0.0758524	-4.72542	0.0298936	-3.50981	0.241179	-2.37172	0.319779	-3.90034	0.0995153	1.13809	0.967497	-0.390534	0.999969	-1.52862	0.79437						2.3623	0.342648	0.00444642	0.0098276	0.00395498	18	1.5	0.5	0.666667	0	2	2	false	0	2	0
clust_1	31710f04c1d3def7bfea4ec1a43757f0	Fungi_1	Ascomycota_1	Dothideomycetes_1	Capnodiales_1	Mycosphaerellaceae_1	Mycosphaerella_1	Mycosphaerella tassiana	-7.71158	0.000425723	-4.79958	0.0339276	-1.60193	0.450008	-7.70865	0.000286665	2.912	0.492895	6.10965	0.0130587	0.00293537	0.99877	3.19765	0.111767	-2.90907	0.470727	-6.10672	0.00748101						2.93093	0.00495237	0.725989	1.75369	0.00395498		0	0	0	0	0	0	true	0	0	0
clust_1	032c8c83488e8dc1707c235017237ef7	Fungi_1	Basidiomycota_1	Tremellomycetes_1	Tremellales_1	Bulleribasidiaceae_1	Vishniacozyma_1	Vishniacozyma victoriae	-4.24804	0.00641925	-4.08109	0.00795952	-4.08592	0.00401737	-4.24395	0.00466718	0.166944	0.998759	0.162116	0.961927	0.00408562	0.99877	-0.00482746	0.997524	-0.162858	0.999969	-0.158031	0.996972						4.28945	0.00495237	0.00444642	0.004218	0.00395498	25	2.8	0	0.357143	0	1	4	false	0	3	0
clust_1	02b351f4ae26aba502bf995494d84845	Fungi_1	Basidiomycota_1	Cystobasidiomycetes_1	Erythrobasidiales_1	Erythrobasidiaceae_1	Erythrobasidium_1		-0.151092	0.957838	3.04816	0.0381475	0.00307695	0.999057	-0.202744	0.991419	3.19925	0.0872867	0.154169	0.961927	-0.0516525	0.99877	-3.04508	0.0700703	-3.2509	0.0989598	-0.205821	0.996972						0.00265871	0.00693299	0.712963	0.004218	0.00395498	6	2	0	0.5	0	1	3	false	0	6	0
clust_1	20cb2381c7329d2363cd71598db48a88	Fungi_1	Ascomycota_1	Dothideomycetes_1	Pleosporales_1	Phaeosphaeriaceae_1	Neosetophoma_1		3.70435	0.0205879	0.00714526	0.996666	0.00207965	0.999057	0.00804442	0.995238	-3.6972	0.0544103	-3.70227	0.0288994	-3.6963	0.0329123	-0.00506562	0.997524	0.000899161	0.999969	0.00596478	0.996972						0.00265871	0.507675	0.00444642	0.004218	0.00395498	24	1.66667	0.6	0.6	0	3	3	false	0	1.66667	0
clust_1	887a3d78021aa079d4b0ec06aa05428a	Fungi_1	Basidiomycota_1	Cystobasidiomycetes_1	Erythrobasidiales_1	Erythrobasidiaceae_1	Erythrobasidium_1		-3.57908	0.055257	-0.824017	0.935847	-1.73289	0.279205	-3.54785	0.0657228	2.75506	0.327642	1.84618	0.488795	0.0312322	0.99877	-0.908878	0.987872	-2.72383	0.319796	-1.81495	0.521724						0.218342	0.00495237	0.496507	0.246675	0.00553856	32	1	0	1	0	1	1	false	0	1	0
clust_1	06fe039e6c439c062fea71deda5adb84	Fungi_1	Ascomycota_1	Dothideomycetes_1	Pleosporales_1	Didymellaceae_1	Epicoccum_1	Epicoccum dendrobii	4.80351	0.0323137	5.83096	0.0131883	-0.267463	0.999057	-3.39052	0.151585	1.02745	0.998759	-5.07098	0.0455197	-8.19404	0.000578928	-6.09843	0.00755723	-9.22149	3.43171e-05	-3.12306	0.219959						1.01009	7.61164	2.30191	0.139072	0.00395498		0	0	0	0	0	0	true	0	0	0
clust_1	a82ef82fbba2842c2dd1f390b25d7538	Fungi_1	Ascomycota_1	Dothideomycetes_1	Botryosphaeriales_1	Botryosphaeriaceae_1	Diplodia_1		2.55899	0.206182	0.0081606	0.996666	2.3849	0.16006	4.08565	0.0383165	-2.55083	0.465915	-0.174087	0.961927	1.52666	0.99877	2.37674	0.234407	4.07749	0.0989598	1.70075	0.533581						0.00265871	1.18427	0.00444642	0.0554055	1.08376	23	1.5	0	0.666667	0	1	2	false	0	2	0
clust_1	0c03c7cf289f1f043fbafc14461d9772	Fungi_1	Ascomycota_1	Dothideomycetes_1	Pleosporales_1	Didymosphaeriaceae_1			0.211833	0.957838	0.00792058	0.996666	2.34309	0.168304	2.13633	0.342968	-0.203913	0.998759	2.13126	0.381027	1.92449	0.853257	2.33517	0.246439	2.12841	0.688734	-0.206767	0.996972						0.00265871	0.468418	0.00444642	8.61499	0.0371001	22	1.66667	0	0.6	0	1	2	false	0	3	0
clust_1	ac1b4aa9c363241eb5151ef8aea2976c	Fungi_1	Basidiomycota_1	Cystobasidiomycetes_1	Erythrobasidiales_1	Erythrobasidiaceae_1	Erythrobasidium_1	Erythrobasidium hasegawianum	-3.06407	0.055257	-2.87158	0.0774814	-2.87736	0.0690362	-3.06025	0.0657228	0.192492	0.998759	0.186709	0.961927	0.00381803	0.99877	-0.00578268	0.997524	-0.188674	0.999969	-0.182891	0.996972						0.261745	0.00495237	0.00444642	0.004218	0.00395498	2	1.46667	0.904762	0.681818	0	11	3	false	0	1.09091	0
clust_1	4acb4accabc46407cfa2e062891769a8	Fungi_1	Ascomycota_1	Sordariomycetes_1	Hypocreales_1	Nectriaceae_1	Fusarium_1		-3.73457	0.0205879	-3.49649	0.0289785	-3.50197	0.0270521	-3.7298	0.021852	0.238079	0.998759	0.232602	0.961927	0.00477481	0.99877	-0.00547721	0.997524	-0.233304	0.999969	-0.227827	0.996972						4.52847	0.00495237	0.00444642	0.004218	0.00395498	5	3.03333	0.514943	0.32967	0	9	6	false	0	1.33333	0
clust_1	daba98181bcd36fb1590e6f733576f47	Fungi_1	Ascomycota_1	Dothideomycetes_1	Dothideales_1	Aureobasidiaceae_1			-2.19181	0.271657	-2.41465	0.149466	2.29515	0.0998388	-2.1878	0.269855	-0.22284	0.998759	4.48697	0.0226342	0.00401624	0.99877	4.70981	0.00755723	0.226856	0.999969	-4.48295	0.0170428						0.0538916	0.00495237	0.00444642	0.228094	0.00395498	22	1.66667	0	0.6	0	1	2	false	0	3	0
clust_1	dcec8896e76cd9e342e5cb725d342640	Fungi_1	Basidiomycota_1	Tremellomycetes_1	Filobasidiales_1	Filobasidiaceae_1	Filobasidium_1	Filobasidium floriforme	4.07482	0.00664843	0.00804074	0.996666	0.00303294	0.999057	0.00798961	0.995238	-4.06678	0.0281662	-4.07179	0.0127649	-4.06683	0.0114889	-0.0050078	0.997524	-5.11255e-05	0.999969	0.00495667	0.996972						0.00265871	0.833842	0.00444642	0.004218	0.00395498	11	1.2	0.9	0.833333	0	4	2	false	0	1.25	0
clust_1	fae94e7e86fa6964076978aca3b7421f	Fungi_1	Ascomycota_1	Dothideomycetes_1	Pleosporales_1	Phaeosphaeriaceae_1	Neosetophoma_1		-0.300034		-0.453113		-0.458733		-0.296196		-0.153078	0.998759	-0.158699		0.00383844		-0.00562037		0.156917		0.162537							0.00399168	0.00495237	0.00444642	0.004218	0.00395498	8	1	1	1	0	6	1	false	0	1	0
clust_1	0085f866d29715812b477d5693d527e2	Fungi_1	Basidiomycota_1	Tremellomycetes_1	Tremellales_1	Bulleribasidiaceae_1	Vishniacozyma_1		0.00497336	0.997132	0.00758344	0.996666	0.00189071	0.999057	4.37473	0.00195968	0.00261008	0.998759	-0.00308265	0.99876	4.36976	0.00424631	-0.00569273	0.997524	4.36715	0.0037894	4.37284	0.00192393						0.00265871	0.00495237	0.00444642	0.004218	0.242032	10	1.6	0.6	0.625	0	2	2	false	0	2.5	0
clust_1	68888dedcbeabfab48bf3dc093b8be07	Fungi_1	Basidiomycota_1	Exobasidiomycetes_1	Entylomatales_1	Entylomataceae_1	Entyloma_1		-8.03938	9.69093e-09	-6.99415	2.07669e-08	-7.71596	1.95441e-09	-8.03545	7.1014e-09	1.04524	0.998759	0.323427	0.961927	0.00393226	0.99877	-0.721809	0.997524	-1.0413	0.999969	-0.319495	0.996972						1.21317	0.00495237	0.0111179	0.004218	0.00395498	9	3.16667	0.186207	0.315789	0	2	5	false	0	3	0
clust_1	101407f16f70ff5dffa1c548145c08e3	Fungi_1	Basidiomycota_1	Tremellomycetes_1	Tremellales_1	Bulleribasidiaceae_1	Vishniacozyma_1		-3.69999	0.0205879	-3.46321	0.0289785	-3.46802	0.0274986	-3.69591	0.0224131	0.23678	0.998759	0.231963	0.961927	0.00407861	0.99877	-0.00481701	0.997524	-0.232702	0.999969	-0.227885	0.996972						2.92735	0.00495237	0.00444642	0.004218	0.00395498	28	1.9	0.377778	0.526316	0	3	3	false	0	2.66667	0
clust_1	57f9b199a33fb70365b58534b5e1e4da	Fungi_1	Ascomycota_1	Dothideomycetes_1	Pleosporales_1	Melanommataceae_1			0.53239	0.957838	1.66872	0.272062	0.00243607	0.999057	0.536228	0.991419	1.13633	0.998759	-0.529954	0.961927	0.00383844	0.99877	-1.66628	0.30502	-1.13249	0.999969	0.533792	0.996972						0.00265871	0.00495237	0.436346	0.004218	0.00395498	29	1	0	1	0	1	1	false	0	1	0
clust_1	fecd31a8f955b222364edbee70ec224d	Fungi_1	Basidiomycota_1	Exobasidiomycetes_1	Golubeviales_1	Golubeviaceae_1	Golubevia_1	Golubevia pallescens	-0.73921	0.957838	-3.02745	0.0991307	-3.03211	0.0758524	-3.21333	0.0978317	-2.28824	0.572296	-2.29291	0.302833	-2.47412	0.463651	-0.00466402	0.997524	-0.185879	0.999969	-0.181215	0.996972						0.60862	0.0614291	0.00444642	0.004218	0.00395498	15	2	0	0.5	0	1	3	false	0	3	0
clust_1	de55ed2c9234d5d9ad067e572030adb1	Fungi_1	Basidiomycota_1	Cystobasidiomycetes_1	Cystobasidiales_1	Cystobasidiaceae_1	Cystobasidium_1	Cystobasidium pinicola	3.2227	0.0301968	0.00741331	0.996666	0.00168081	0.999057	0.00864659	0.995238	-3.21528	0.0872867	-3.22102	0.0487807	-3.21405	0.051539	-0.0057325	0.997524	0.00123328	0.999969	0.00696578	0.996972						0.00265871	0.25253	0.00444642	0.004218	0.00395498	14	1	1	1	0	4	1	false	0	1	0
clust_1	7a53e5c34fa46a513e14fc5022ecd814	Fungi_1	Basidiomycota_1	Exobasidiomycetes_1	Entylomatales_1	Tilletiopsis_1	Tilletiopsis washingtonensis		-5.35179	0.00040857	-5.09033	0.00023235	-5.0955	0.000112558	-5.34803	0.000202722	0.261458	0.998759	0.256285	0.961927	0.00375802	0.99877	-0.00517315	0.997524	-0.2577	0.999969	-0.252527	0.996972						0.307498	0.00495237	0.00444642	0.004218	0.00395498	9	3	0	0.333333	1	2	5	false	0	3.5	0
clust_1	254c6320c13e18415582d70439d9e930	Fungi_1	Ascomycota_1	Dothideomycetes_1	Botryosphaeriales_1	Botryosphaeriaceae_1	Diplodia_1		-0.227569	0.957838	3.47032	0.0289785	0.00147378	0.999057	-0.223755	0.991419	3.69789	0.0544103	0.229042	0.961927	0.00381368	0.99877	-3.46884	0.0326484	-3.69407	0.0485997	-0.225229	0.996972						0.00265871	0.00495237	4.71752	0.004218	0.00395498	21	1	1	1	0	3	1	false	0	1	0
clust_1	9818a11bf9a2ab35c368a277d4b61fee	Fungi_1	Basidiomycota_1	Tremellomycetes_1	Tremellales_1	Bulleraceae_1	Genolevuria_1	Genolevuria amylolytica	-0.175257	0.957838	2.69271	0.0860406	0.00295992	0.999057	-0.171717	0.991419	2.86797	0.188856	0.178217	0.961927	0.00354029	0.99877	-2.68975	0.098038	-2.86442	0.194736	-0.174677	0.996972						0.00265871	0.00495237	0.252686	0.004218	0.00395498	6	1.14286	0.952381	0.875	0	6	2	false	0	1.16667	0
clust_1	653b5882f8867ade54e7c31318a3898e	Fungi_1	Ascomycota_1	Leotiomycetes_1	Helotiales_1	Sclerotiniaceae_1	Botrytis_1		-7.90272	8.96138e-10	-7.58844	1.04673e-10	-7.5936	1.1681e-10	-7.89902	9.8695e-10	0.314275	0.998759	0.309117	0.961927	0.00370128	0.99877	-0.00515813	0.997524	-0.310573	0.999969	-0.305415	0.996972						2.25501	0.00495237	0.00444642	0.004218	0.00395498	9	2.4	0.625287	0.416667	0.166667	4	4	false	0	4.75	0
clust_1	3bed55ac28c34d0a47b35a46a684016d	Fungi_1	Basidiomycota_1	Microbotryomycetes_1	Sporidiobolales_1	Sporidiobolaceae_1	Rhodotorula_1	Rhodotorula babjevae	0.00488388		0.00765981		0.00207685	0.999057	1.34466		0.00277594	0.998759	-0.00280702		1.33977		-0.00558296		1.337	0.893889	1.34258							0.00265871	0.00495237	0.00444642	0.004218	0.0142419	4	2.33333	0.439394	0.428571	0	3	3	false	0	1.66667	0
clust_1	a2878a4e252dfa8b1162300ca2040ca5	Fungi_1	Ascomycota_1	Sordariomycetes_1	Hypocreales_1	Nectriaceae_1	Fusarium_1	Fusarium acutatum	-0.234926	0.957838	0.00777237	0.996666	8.09453	2.829e-06	7.27268	0.000157509	0.242699	0.998759	8.32946	2.89456e-05	7.5076	0.000229818	8.08676	4.52537e-06	7.2649	0.000182026	-0.821856	0.996972						0.00265871	0.00495237	0.00444642	2.30502	0.924656	12	1.8	0	0.555556	0	1	2	false	0	5	0
clust_1	a3cddcc742742dd0a2b794808df54b2e	Fungi_1	Basidiomycota_1	Microbotryomycetes_1	Microbotryales_1	Microbotryaceae_1	Microbotryum_1		-0.036049		0.0077291		0.609109		-0.0322363		0.0437781	0.998759	0.645158		0.00381266		0.60138		-0.0399654		-0.641345							0.00265871	0.00495237	0.00444642	0.00703136	0.00395498	4	1.66667	0.848485	0.6	0	8	4	false	0	1.125	0
clust_1	c7d083740cdf3e9bfe25ad085661dc4b	Fungi_1	Basidiomycota_1	Exobasidiomycetes_1	Golubeviales_1	Golubeviaceae_1	Golubevia_1	Golubevia pallescens	-3.84138	0.012046	-3.62028	0.0160676	-3.62577	0.0127587	-3.83738	0.0111085	0.221098	0.998759	0.215614	0.961927	0.0040015	0.99877	-0.00548393	0.997524	-0.217097	0.999969	-0.211613	0.996972						0.0770346	0.00495237	0.00444642	0.004218	0.00395498	9	2.66667	0.45977	0.375	0.333333	3	5	false	0	5	0
clust_1	f87d0e2ed7e9d826cfc8547b57027646	Fungi_1	Basidiomycota_1	Exobasidiomycetes_1	Entylomatales_1	Entylomataceae_1	Entyloma_1		0.730634	0.957838	-3.38396	0.036219	-3.38957	0.0394076	-2.98098	0.0721202	-4.1146	0.0404698	-4.1202	0.0191122	-3.71161	0.0392882	-0.00560167	0.997524	0.402986	0.999969	0.408587	0.996972						0.0661034	0.218957	0.00444642	0.004218	0.00395498	15	2	0	0.5	0	1	3	false	0	3	0
clust_1	f9ff5d67b799c59f4171bdd83d99de8c	Fungi_1	Ascomycota_1	Sordariomycetes_1	Glomerellales_1	Glomerellaceae_1	Colletotrichum_1		0.00686139	0.997132	0.00895199	0.996666	0.00199546	0.999057	4.89535	0.000374565	0.0020906	0.998759	-0.00486594	0.99876	4.88849	0.00110134	-0.00695653	0.997524	4.8864	0.000788257	4.89335	0.00042576						0.00265871	0.00495237	0.00444642	0.004218	2.11408	23	1	1	1	0	2	1	false	0	1	0
clust_1	6b5646add0e0aacad0d377b517427e0f	Fungi_1	Basidiomycota_1	Tremellomycetes_1	Tremellales_1	Bulleribasidiaceae_1	Vishniacozyma_1	Vishniacozyma victoriae	0.00594191	0.997132	0.00801471	0.996666	0.00227478	0.999057	3.36906	0.0312414	0.0020728	0.998759	-0.00366713	0.99876	3.36312	0.0454057	-0.00573992	0.997524	3.36105	0.0828374	3.36679	0.0487784						0.00265871	0.00495237	0.00444642	0.004218	0.247559	10	2	0.4	0.5	0	2	3	false	0	1.5	0
clust_1	c0ca6488344c26488c5f40261ecbd34c	Fungi_1	Ascomycota_1	Dothideomycetes_1	Capnodiales_1	Mycosphaerellaceae_1	Ramularia_1		-3.47073	0.0252121	-3.2479	0.035055	-3.25339	0.0375942	-3.46605	0.0298936	0.222829	0.998759	0.217344	0.961927	0.00467508	0.99877	-0.00548496	0.997524	-0.218154	0.999969	-0.212669	0.996972						0.762201	0.00495237	0.00444642	0.004218	0.00395498	5	3.93333	0.0666667	0.254237	0	2	7	false	0	5	0
clust_1	ea4ace22970f2b5a913614c15bb3819c	Fungi_1	Ascomycota_1	Dothideomycetes_1	Pleosporales_1	Pleosporaceae_1	Alternaria_1		-0.438894	0.957838	2.17755	0.251825	3.05338	0.0758524	-0.434331	0.991419	2.61645	0.442293	3.49227	0.0851887	0.00456298	0.99877	0.875828	0.992893	-2.61188	0.414659	-3.48771	0.0881798						0.00265871	0.00495237	0.0746332	0.897458	0.00395498	4	2.58333	0	0.387097	0	1	5	false	0	8	0
clust_1	74c6a5ea0600e02b6e636e617585ed3e	Fungi_1	Ascomycota_1	Dothideomycetes_1	Botryosphaeriales_1	Botryosphaeriaceae_1	Diplodia_1		-3.59636	0.0252121	-3.36575	0.0339276	-3.37059	0.0340229	-3.59229	0.0279228	0.230616	0.998759	0.225772	0.961927	0.00407577	0.99877	-0.00484474	0.997524	-0.22654	0.999969	-0.221696	0.996972						1.3727	0.00495237	0.00444642	0.004218	0.00395498	17	1.25	0.833333	0.8	0	3	2	false	0	1.33333	0
clust_1	4656c1b002bd09da6d19a75fa774f0fa	Fungi_1	Basidiomycota_1	Tremellomycetes_1	Filobasidiales_1	Filobasidiaceae_1	Filobasidium_1	Filobasidium floriforme	-0.516433	0.957838	3.04945	0.0991307	2.80264	0.0890243	-0.513185	0.991419	3.56588	0.187614	3.31908	0.0947575	0.00324832	0.99877	-0.246805	0.997524	-3.56263	0.194736	-3.31583	0.0956621						0.00265871	0.00495237	0.759325	0.308538	0.00395498	26	1.5	0	0.666667	0	1	2	false	0	2	0
clust_1	d3f8c976cecf2ad9ca4407dadfd3eb53	Fungi_1	Basidiomycota_1	Agaricomycetes_1	Agaricales_1	Pluteaceae_1	Pluteus_1	Pluteus longistriatus	4.94703	0.000425723	0.00852382	0.996666	0.00157137	0.999057	0.0103288	0.995238	-4.93851	0.00181733	-4.94546	0.000678554	-4.9367	0.00110134	-0.00695245	0.997524	0.00180499	0.999969	0.00875744	0.996972						0.00265871	2.86421	0.00444642	0.004218	0.00395498	7	1	1	1	0	6	1	false	0	1	0
clust_1	7902a69089f69b1838947eac2af665ce	Fungi_1	Basidiomycota_1	Malasseziomycetes_1	Malasseziales_1	Malasseziaceae_1	Malassezia_1	Malassezia restricta	-3.53955	0.0252121	-1.71155	0.215003	-3.23467	0.0394954	-3.53574	0.0298936	1.828	0.670781	0.304886	0.961927	0.00380926	0.99877	-1.52311		-1.82419	0.639863	-0.301077							0.0424486	0.00495237	0.0199614	0.004218	0.00395498	2	2.4	0	0.416667	0	1	4	false	0	11	0
clust_1	355ceb1ceadece4bee69b1c955912df1	Fungi_1	Ascomycota_1	Sordariomycetes_1	Trichosphaeriales_1	Trichosphaeriaceae_1	Nigrospora_1		3.9634	0.0341272	0.00639024	0.996666	2.94806	0.0790063	-0.184821	0.991419	-3.95701	0.0923939	-1.01534	0.961927	-4.14823	0.0508052	2.94167	0.103661	-0.191211	0.999969	-3.13288	0.103108						0.00265871	0.643702	0.00444642	0.534325	0.00395498	14	1.75	0	0.571429	0	1	2	false	0	4	0
clust_1	aa405457df5c8d3eb1c1dd1831255ce4	Fungi_1	Ascomycota_1	Dothideomycetes_1	Pleosporales_1	Didymosphaeriaceae_1	Paraconiothyrium_1	Paraconiothyrium brasiliense	-2.06003	0.236218	-1.90152	0.229588	-1.90689	0.176049	4.98439	0.000202722	0.15851	0.998759	0.153146	0.961927	7.04442	2.03153e-06	-0.00536451	0.997524	6.88591	1.42701e-06	6.89127	1.07994e-06						0.0340168	0.00495237	0.00444642	0.004218	0.837905	10	1.6	0.7	0.625	0	3	3	false	0	1.33333	0
clust_1	33f289329c034692f5b367d789290275	Fungi_1	Ascomycota_1	Dothideomycetes_1	Pleosporales_1	Pleosporaceae_1	Alternaria_1		-3.52567	0.0252121	-3.29875	0.035055	-3.30361	0.0373639	-3.5216	0.0298936	0.226924	0.998759	0.22206	0.961927	0.00407075	0.99877	-0.00486394	0.997524	-0.222853	0.999969	-0.217989	0.996972						0.958416	0.00495237	0.00444642	0.004218	0.00395498	16	1.4	0.866667	0.714286	0	6	2	false	0	1.66667	0
clust_1	020e60ddec281d4f8f2ac43c08cf7056	Fungi_1	Ascomycota_1	Dothideomycetes_1	Pleosporales_1	Phaeosphaeriaceae_1			-0.179631	0.957838	0.0077501	0.996666	2.78676	0.0690362	-0.175073	0.991419	0.187381	0.998759	2.96639	0.0842096	0.00455791	0.99877	2.77901	0.098038	-0.182823	0.999969	-2.96183	0.08787						0.00265871	0.00495237	0.00444642	0.313687	0.00395498	4	2.58333	0	0.387097	0	1	5	false	0	8	0
clust_1	7628df6f4ad4bd203c95af9300da4bea	Fungi_1	Basidiomycota_1	Agaricomycetes_1	Phallales_1	Phallaceae_1	Phallus_1	Phallus rugulosus	-3.50814	0.0252121	-3.28264	0.035055	-3.28976	0.0373639	-3.50499	0.0298936	0.225506	0.998759	0.218381	0.961927	0.00315093	0.99877	-0.00712563	0.997524	-0.222355	0.999969	-0.21523	0.996972						0.898147	0.00495237	0.00444642	0.004218	0.00395498	18	1.25	0.833333	0.8	0	3	2	false	0	1.33333	0
clust_1	d5bd896678ab6972fa01e761732e46a7	Fungi_1	Basidiomycota_1	Exobasidiomycetes_1	Entylomatales_1	Entylomataceae_1	Entyloma_1		-4.90087	0.0029081	-3.99038	0.0123457	-4.88142	0.000978425	-4.8969	0.00201705	0.910489	0.998759	0.0194409	0.99876	0.0039646	0.99877	-0.891048	0.97266	-0.906525	0.999969	-0.0154763	0.996972						0.225368	0.00495237	0.00889622	0.004218	0.00395498	21	1.66667	0	0.6	0	1	2	false	0	3	0
clust_1	fecccad9dc0876b7b0aef7164e9964ae	Fungi_1	Ascomycota_1	Dothideomycetes_1	Pleosporales_1	Phaeosphaeriaceae_1	Sclerostagonospora_1		-0.389601		-0.362001		-0.367625		-0.385789		0.0276	0.998759	0.0219752		0.00381182		-0.00562481		-0.0237882		-0.0181634							0.00354447	0.00495237	0.00444642	0.004218	0.00395498	5	4	0	0.25	0	1	7	false	0	9	0
clust_1	7c513a3f85cffd27985881ad27cbf81d	Fungi_1	Ascomycota_1	Dothideomycetes_1	Pleosporales_1	Phaeosphaeriaceae_1	Paraophiobolus_1		-0.179645	0.957838	0.00737588	0.996666	2.78099	0.0690362	-0.175089	0.991419	0.187021	0.998759	2.96064	0.0842096	0.0045556	0.99877	2.77362	0.098038	-0.182465	0.999969	-2.95608	0.08787						0.00265871	0.00495237	0.00444642	0.308764	0.00395498	4	2.58333	0	0.387097	0	1	5	false	0	8	0
clust_1	4338c47a61dcaf5497a47bf00ab1a6a8	Fungi_1	Ascomycota_1	Eurotiomycetes_1	Eurotiales_1	Aspergillaceae_1	Aspergillus_1		-3.46243	0.0252121	-3.23954	0.035055	-3.24442	0.0375942	-3.45837	0.0298936	0.222894	0.998759	0.218017	0.961927	0.00406378	0.99877	-0.00487758	0.997524	-0.21883	0.999969	-0.213953	0.996972						0.735377	0.00495237	0.00444642	0.004218	0.00395498	25	1.9	0.377778	0.526316	0	3	3	false	0	2.66667	0
clust_1	ca9f3c300a9df8d31a94ee42c027b4e5	Fungi_1	Ascomycota_1	Dothideomycetes_1	Capnodiales_1	Mycosphaerellaceae_1	Ramularia_1		-0.527931		-0.491523		-0.497139		-0.524092		0.0364081	0.998759	0.0307925		0.0038392		-0.00561553		-0.0325689		-0.0269533							0.00398736	0.00495237	0.00444642	0.004218	0.00395498	2	2.4	0	0.416667	0	1	4	false	0	11	0
clust_1	27281c2847162475d617599760104a73	Fungi_1	Ascomycota_1	Dothideomycetes_1	Capnodiales_1	Dissoconiaceae_1	Dissoconium_1		-1.19662	0.63377	-1.77044	0.21103	-1.77608	0.16006	-1.19278	0.618632	-0.573824	0.998759	-0.579462	0.961927	0.00383844	0.99877	-0.00563809	0.997524	0.577662	0.999969	0.5833	0.996972						0.572727	0.00495237	0.00444642	0.004218	0.00395498	8	1.83333	0	0.545455	0	1	2	false	0	6	0
clust_1	1b3eb48f4e7d604c97dbc8f7b9416dde	Fungi_1	Ascomycota_1	Sordariomycetes_1	Glomerellales_1	Glomerellaceae_1	Colletotrichum_1	Colletotrichum lupini	-3.32988	0.0281899	-3.1142	0.036219	-3.11906	0.0394954	-3.32639	0.0344472	0.215686	0.998759	0.210823	0.961927	0.00348747	0.99877	-0.00486262	0.997524	-0.212198	0.999969	-0.207336	0.996972						0.461352	0.00495237	0.00444642	0.004218	0.00395498	3	2.5	0.68046	0.4	0	12	5	false	0	1.33333	0
clust_1	75cf81a0877814d019b80268a3d9aecf	Fungi_1	Ascomycota_1	Dothideomycetes_1	Pleosporales_1	Pleosporaceae_1	Alternaria_1		0.00469388	0.997132	0.00788325	0.996666	0.00266543	0.999057	2.81127	0.0657228	0.00318937	0.998759	-0.00202845	0.99876	2.80658	0.0995153	-0.00521782		2.80339	0.190249	2.80861	0.08787						0.00265871	0.00495237	0.00444642	0.004218	0.110055	32	1	0	1	0	1	1	false	0	1	0
clust_1	7b0a3d26219f505266ca64daf40993d2	Fungi_1	Basidiomycota_1	Malasseziomycetes_1	Malasseziales_1	Malasseziaceae_1	Malassezia_1		-2.39939	0.109713	-2.24314	0.106824	-2.24868	0.0867509	-2.39507	0.115374	0.156254	0.998759	0.150714	0.961927	0.00432101	0.99877	-0.00554		-0.151933	0.999969	-0.146393							0.0566903	0.00495237	0.00444642	0.004218	0.00395498	5	4.9	0	0.204082	0	1	8	false	0	2	0
clust_1	ec9eabcb2b696cf90222bc34dad0a50e	Fungi_1	Ascomycota_1	Dothideomycetes_1	Pleosporales_1	Pleosporaceae_1	Alternaria_1		3.97004	0.00841307	0.00740776	0.996666	0.00234505	0.999057	0.00805657	0.995238	-3.96264	0.0296055	-3.9677	0.0130587	-3.96199	0.0129106	-0.00506271	0.997524	0.000648804	0.999969	0.00571151	0.996972						0.00265871	0.720861	0.00444642	0.004218	0.00395498	20	1.5	0.733333	0.666667	0	3	2	false	0	2	0
clust_1	bac502b481d352f97af1329904483ae6	Fungi_1	Ascomycota_1	Dothideomycetes_1	Dothideales_1	Aureobasidiaceae_1			-0.197171	0.957838	0.00825158	0.996666	2.9615	0.0462686	-0.193655	0.991419	0.205422	0.998759	3.15867	0.0531033	0.00351502	0.99877	2.95325	0.0735472	-0.201907	0.999969	-3.15515	0.0630543						0.00265871	0.00495237	0.00444642	0.443715	0.00395498	1	1.72222	0.816993	0.580645	0	11	3	false	0	1.09091	0
clust_1	70595ac4ff55aba4a0e1ab529e958010	Fungi_1	Basidiomycota_1	Exobasidiomycetes_1	Entylomatales_1	Tilletiopsis_1	Tilletiopsis washingtonensis		-3.36126	0.0281899	-3.14346	0.036219	-3.14831	0.0394954	-3.35778	0.0344074	0.217808	0.998759	0.212954	0.961927	0.00348429	0.99877	-0.00485392	0.997524	-0.214324	0.999969	-0.20947	0.996972						0.510008	0.00495237	0.00444642	0.004218	0.00395498	3	4.23333	0.0666667	0.23622	0	2	7	false	0	1.5	0
clust_1	98c35bc97cbba9996de8c0ea66232b7f	Fungi_1	Ascomycota_1	Sordariomycetes_1	Hypocreales_1	Nectriaceae_1			-0.235456	0.957838	0.00721447	0.996666	6.42758	4.63536e-05	1.68434	0.504375	0.24267	0.998759	6.66304	0.000187684	1.91979	0.806659	6.42037	5.55431e-05	1.67712	0.95699	-4.74324	0.00503736						0.00265871	0.00495237	0.00444642	0.7377	0.0229462	4	1.91667	0.484848	0.521739	0	2	3	false	0	5.5	0
clust_1	714eb3221455abba01b6d5efab22bebf	Fungi_1	Basidiomycota_1	Microbotryomycetes_1	Sporidiobolales_1	Sporidiobolaceae_1	Sporobolomyces_1	Sporobolomyces patagonicus	4.14153	0.0281899	0.00916338	0.996666	2.67465	0.102177	-0.171275	0.991419	-4.13237	0.0795713	-1.46688	0.635615	-4.31281	0.0396683	2.66549	0.142574	-0.180438	0.999969	-2.84593	0.144427						0.00265871	0.83107	0.00444642	0.206848	0.00395498	7	1.83333	0	0.545455	0	1	2	false	0	6	0
clust_1	7875ce5dcc7a2e27d99bc69a7bad9249	Fungi_1	Ascomycota_1	Dothideomycetes_1	Pleosporales_1	Pleosporaceae_1	Alternaria_1		-0.178205	0.957838	0.00550079	0.996666	2.70344	0.0690362	-0.174183	0.991419	0.183706	0.998759	2.88165	0.0842096	0.00402167	0.99877	2.69794	0.098038	-0.179684	0.999969	-2.87763	0.08787						0.00265871	0.00495237	0.00444642	0.252443	0.00395498	13	1.25	0.892857	0.8	0	6	2	false	0	1.33333	0
clust_1	7d596ae764c7f898378bce281435e8e1	Fungi_1	Basidiomycota_1	Tremellomycetes_1	Filobasidiales_1	Filobasidiaceae_1	Filobasidium_1		-3.34655	0.0281899	-3.13019	0.036219	-3.1351	0.0394954	-3.3425	0.0344074	0.216364	0.998759	0.211456	0.961927	0.00405308	0.99877	-0.00490836	0.997524	-0.212311	0.999969	-0.207403	0.996972						0.485396	0.00495237	0.00444642	0.004218	0.00395498	17	1.5	0.5	0.666667	0	2	2	false	0	2	0
clust_1	0987fdaedb6eb04e5ceee4026bd2aafa	Fungi_1	Ascomycota_1	Dothideomycetes_1	Pleosporales_1	Pleosporaceae_1	Alternaria_1		-0.259209	0.957838	0.00766301	0.996666	5.97961	4.87959e-06	-0.255436	0.991419	0.266872	0.998759	6.23882	2.89456e-05	0.00377327	0.99877	5.97195	6.56499e-06	-0.263099	0.999969	-6.23505	1.75462e-05						0.00265871	0.00495237	0.00444642	0.751552	0.00395498	13	2.125	0	0.470588	0	1	3	false	0	6	0
clust_1	c2154fdeb53c24d587df74ab4928d8ee	Fungi_1	Ascomycota_1	Dothideomycetes_1	Capnodiales_1	Dissoconiaceae_1	Uwebraunia_1		-3.02437	0.0561213	-2.83423	0.0801163	-2.84001	0.0690362	-3.02056	0.0657228	0.190148	0.998759	0.184369	0.961927	0.00381846	0.99877	-0.00577975	0.997524	-0.18633	0.999969	-0.18055	0.996972						0.232957	0.00495237	0.00444642	0.004218	0.00395498	2	2.4	0	0.416667	0	1	4	false	0	11	0
clust_1	6558011d238feb9aac90688f7dc2c40e	Fungi_1	Basidiomycota_1	Tremellomycetes_1	Holtermanniales_1	Holtermanniella_1			-0.528513		-0.492064		-0.49764		-0.524652		0.0364489	0.998759	0.0308721		0.00386103		-0.00557679		-0.0325879		-0.0270111							0.0039926	0.00495237	0.00444642	0.004218	0.00395498	18	2	0	0.5	0	1	3	false	0	3	0
clust_1	834b5df1468d023055d8d656ebf7c745	Fungi_1	Ascomycota_1	Dothideomycetes_1	Capnodiales_1	Dissoconiaceae_1	Dissoconium_1	Dissoconium aciculare	-1.09298	0.814785	-0.849166	0.899834	1.59186	0.241905	-1.0894	0.803248	0.243812	0.998759	2.68484	0.103886	0.00357433	0.99877	2.44103	0.105077	-0.240238	0.999969	-2.68127	0.10092						0.005316	0.00495237	0.00444642	0.129988	0.00395498	1	2.66667	0	0.375	0	1	4	false	0	11	0
clust_1	5101ee20c5bf563a5963688f2e2289a7	Fungi_1	Basidiomycota_1	Microbotryomycetes_1	Sporidiobolales_1	Sporidiobolaceae_1	Sporobolomyces_1	Sporobolomyces patagonicus	-0.203806	0.957838	0.00723705	0.996666	3.06804	0.0409235	-0.200309	0.991419	0.211043	0.998759	3.27185	0.0487807	0.00349792	0.99877	3.0608	0.0700703	-0.207546	0.999969	-3.26835	0.0577879						0.00265871	0.00495237	0.00444642	0.607217	0.00395498	1	2.16667	0.568627	0.461538	0	7	3	false	0	1.14286	0
clust_1	863edcdf19f2e567d3e85b9d06339c1f	Fungi_1	Basidiomycota_1	Tremellomycetes_1	Filobasidiales_1	Filobasidiaceae_1	Filobasidium_1		3.70559	0.0561213	2.93523	0.103539	1.53617	0.430591	0.469703	0.991419	-0.770365	0.998759	-2.16942	0.339156	-3.23589	0.187593	-1.39906	0.66616	-2.46552	0.507679	-1.06647	0.996972						0.00265871	0.192217	0.215711	0.275967	0.00395498	9	4.9	0.0666667	0.204082	0	2	7	false	0	1.5	0
clust_1	12aa63ea387ab2afecaa3c01fa21f047	Fungi_1	Ascomycota_1	Dothideomycetes_1	Pleosporales_1	Pleosporaceae_1	Alternaria_1		-0.203816	0.957838	0.00801558	0.996666	3.06307	0.0409235	-0.200319	0.991419	0.211832	0.998759	3.26689	0.0487807	0.00349758	0.99877	3.05505	0.0700703	-0.208334	0.999969	-3.26339	0.0577879						0.00265871	0.00495237	0.00444642	0.598832	0.00395498	1	1.88889	0.503268	0.529412	0	2	2	false	0	9	0
clust_1	2cb73887de214a6647d36b85e923a61a	Fungi_1	Ascomycota_1	Dothideomycetes_1	Pleosporales_1	Pleosporaceae_1	Alternaria_1		-0.203702	0.957838	0.00802785	0.996666	3.06119	0.0409235	-0.200204	0.991419	0.21173	0.998759	3.26489	0.0487807	0.0034979	0.99877	3.05316	0.0700703	-0.208232	0.999969	-3.26139	0.0577879						0.00265871	0.00495237	0.00444642	0.595338	0.00395498	1	2.66667	0	0.375	0	1	4	false	0	11	0
clust_1	7d55f05f8d14a1dea31fc1cb0b3895bb	Fungi_1	Ascomycota_1	Dothideomycetes_1	Pleosporales_1	Pleosporaceae_1	Alternaria_1		-0.201847	0.957838	0.00803184	0.996666	3.0336	0.0424488	-0.198345	0.991419	0.209879	0.998759	3.23545	0.0492519	0.00350239	0.99877	3.02557	0.0700703	-0.206377	0.999969	-3.23194	0.0584794						0.00265871	0.00495237	0.00444642	0.547126	0.00395498	1	2.66667	0	0.375	0	1	4	false	0	11	0
clust_1	482f8f7e1b06350bcd8ce27addfaddb9	Fungi_1	Ascomycota_1	Dothideomycetes_1	Pleosporales_1	Pleosporaceae_1	Alternaria_1		-0.178112	0.957838	0.00698896	0.996666	2.73666	0.0690362	-0.174087	0.991419	0.185101	0.998759	2.91477	0.0842096	0.00402542	0.99877	2.72967	0.098038	-0.181076	0.999969	-2.91074	0.08787						0.00265871	0.00495237	0.00444642	0.273478	0.00395498	27	1.625	0.464286	0.615385	0	3	2	false	0	2.66667	0
clust_1	c335c41e06678357416228ee44b8cef3	Fungi_1	Basidiomycota_1	Exobasidiomycetes_1	Golubeviales_1	Golubeviaceae_1	Golubevia_1	Golubevia pallescens	-3.19008	0.0341272	-2.98341	0.0472365	-2.98892	0.0461008	-3.1855	0.0437539	0.206668	0.998759	0.201167	0.961927	0.00458661	0.99877	-0.00550132	0.997524	-0.202082	0.999969	-0.19658	0.996972						0.307362	0.00495237	0.00444642	0.004218	0.00395498	5	4	0	0.25	0	1	7	false	0	9	0
clust_1	a5d3aac0024e3b418a200464383cfb41	Fungi_1	Basidiomycota_1	Tremellomycetes_1	Filobasidiales_1	Filobasidiaceae_1	Filobasidium_1		3.85993	0.0169194	0.00750626	0.996666	0.00198909	0.999057	0.00945869	0.995238	-3.85242	0.0475454	-3.85794	0.0226342	-3.85047	0.0247471	-0.00551716	0.997524	0.00195244	0.999969	0.0074696	0.996972						0.00265871	0.636105	0.00444642	0.004218	0.00395498	15	1.25	0.833333	0.8	0	3	2	false	0	1.33333	0
clust_1	cecf21bb4e909e981db5086674a75643	Fungi_1	Ascomycota_1	Dothideomycetes_1	Dothideales_1	Aureobasidiaceae_1			-0.197316	0.957838	0.00819892	0.996666	2.96432	0.0462686	-0.193802	0.991419	0.205515	0.998759	3.16163	0.0531033	0.00351402	0.99877	2.95612	0.0735472	-0.202001	0.999969	-3.15812	0.0630543						0.00265871	0.00495237	0.00444642	0.447209	0.00395498	1	2.66667	0	0.375	0	1	4	false	0	11	0
clust_1	f24c1d55361ae602bfdff24a4745ef32	Fungi_1	Ascomycota_1	Dothideomycetes_1	Pleosporales_1	Pleosporaceae_1	Alternaria_1		-0.176485	0.957838	0.00805367	0.996666	2.71535	0.0690362	-0.172949	0.991419	0.184539	0.998759	2.89183	0.0842096	0.00353566	0.99877	2.70729	0.098038	-0.181003	0.999969	-2.88829	0.08787						0.00265871	0.00495237	0.00444642	0.257855	0.00395498	1	2.66667	0	0.375	0	1	4	false	0	11	0
clust_1	47b443b2958528f2927596d265e72854	Fungi_1	Basidiomycota_1	Exobasidiomycetes_1	Golubeviales_1	Golubeviaceae_1	Golubevia_1	Golubevia pallescens	-1.12267	0.718973	-1.64744	0.274006	-1.65308	0.214677	-1.11884	0.706862	-0.524765	0.998759	-0.530402	0.961927	0.00383845	0.99877	-0.00563693	0.997524	0.528604	0.999969	0.534241	0.996972						0.19594	0.00495237	0.00444642	0.004218	0.00395498	8	1.83333	0	0.545455	0	1	2	false	0	6	0
clust_1	48ff99a9adfb916db8c8d23f3444ea3f	Fungi_1	Basidiomycota_1	Exobasidiomycetes_1	Golubeviales_1	Golubeviaceae_1	Golubevia_1	Golubevia pallescens	-2.43236		-2.16257	0.14098	-0.701861	0.737006	-2.42853	0.127177	0.269792	0.998759	1.7305	0.405102	0.00382739	0.99877	1.46071		-0.265964	0.999969	-1.72667							0.0402565	0.00495237	0.00444642	0.0182848	0.00395498	3	3.46667	0	0.288462	0	1	6	false	0	12	0
clust_1	70d3a9feafebd2ed01bd7984fc6ea60f	Fungi_1	Ascomycota_1	Dothideomycetes_1	Capnodiales_1	Mycosphaerellaceae_1	Mycosphaerella_1	Mycosphaerella tassiana	3.53592	0.0252121	0.00710443	0.996666	0.00200989	0.999057	0.00827354	0.995238	-3.52882	0.0664781	-3.53391	0.0387289	-3.52765	0.0392882	-0.00509454	0.997524	0.0011691	0.999969	0.00626365	0.996972						0.00265871	0.397611	0.00444642	0.004218	0.00395498	20	2	0.333333	0.5	0	2	3	false	0	2	0
clust_1	1c4a8cede5fd34ad8547f5ac10b5df42	Fungi_1	Ascomycota_1	Dothideomycetes_1	Pleosporales_1	Pleosporaceae_1	Alternaria_1		-3.08184	0.0418084	-2.88096	0.058352	-2.88589	0.0540857	-3.07832	0.0526527	0.200886	0.998759	0.195952	0.961927	0.003526	0.99877	-0.00493376	0.997524	-0.19736	0.999969	-0.192426	0.996972						0.231342	0.00495237	0.00444642	0.004218	0.00395498	3	3.33333	0.128736	0.3	0	2	6	false	0	7	0
clust_1	a0ef52b027eefe50f7826421105d5b34	Fungi_1	Basidiomycota_1	Tremellomycetes_1	Filobasidiales_1	Filobasidiaceae_1	Filobasidium_1		-3.07164	0.0418084	-2.87162	0.058352	-2.87656	0.0540857	-3.06811	0.0526527	0.200018	0.998759	0.195075	0.961927	0.00352875	0.99877	-0.00494313	0.997524	-0.196489	0.999969	-0.191546	0.996972						0.225592	0.00495237	0.00444642	0.004218	0.00395498	3	5.2	0	0.192308	0	1	8	false	0	2	0
clust_1	04d93cd748d00ef32aaee4cd635aaaea	Fungi_1	Ascomycota_1	Dothideomycetes_1	Pleosporales_1	Pleosporaceae_1	Alternaria_1		-3.00374	0.056763	-2.81387	0.0803822	-2.81884	0.0690362	-2.9997	0.0663796	0.189865	0.998759	0.184899	0.961927	0.0040355	0.99877	-0.00496605	0.997524	-0.18583	0.999969	-0.180864	0.996972						0.219073	0.00495237	0.00444642	0.004218	0.00395498	17	2	0	0.5	0	1	3	false	0	3	0
clust_1	0f63c0cad2801ebb4f8294241bc7d92b	Fungi_1	Ascomycota_1	Dothideomycetes_1	Pleosporales_1	Pleosporaceae_1	Alternaria_1		-0.143981		2.18405	0.111533	0.00194836	0.999057	-0.139693	0.991419	2.32803	0.284451	0.145929	0.961927	0.00428806	0.99877	-2.1821		-2.32375	0.275862	-0.141641							0.00265871	0.00495237	0.0815943	0.004218	0.00395498		0	0	0	0	0	0	true	0	0	0
clust_1	3dec6be923d6e14d5a97a4c72289fa23	Fungi_1	Ascomycota_1	Dothideomycetes_1	Pleosporales_1	Pleosporaceae_1	Alternaria_1		0.00488618	0.997132	0.00750042	0.996666	0.0019506	0.999057	2.90579	0.0614594	0.00261423	0.998759	-0.00293558	0.99876	2.9009	0.0881322	-0.00554982	0.997524	2.89829	0.166549	2.90384	0.0851503						0.00265871	0.00495237	0.00444642	0.004218	0.126276	2	2.4	0.371429	0.416667	0	4	3	false	0	1.25	0
clust_1	aa5f78d419c7545cd872e78594dc95eb	Fungi_1	Ascomycota_1	Dothideomycetes_1	Pleosporales_1	Pleosporaceae_1	Alternaria_1		-2.97309	0.0585538	-2.78525	0.0821171	-2.79215	0.0690362	-2.96983	0.0682325	0.18784	0.998759	0.180939	0.961927	0.00325954	0.99877	-0.00690141	0.997524	-0.184581	0.999969	-0.177679	0.996972						0.203188	0.00495237	0.00444642	0.004218	0.00395498	18	2	0	0.5	0	1	3	false	0	3	0
clust_1	0c5937d48e2266a36abfe7546bff1177	Fungi_1	Ascomycota_1	Dothideomycetes_1	Pleosporales_1	Pleosporaceae_1	Alternaria_1		-0.179003	0.957838	0.00780403	0.996666	2.75861	0.0690362	-0.175476	0.991419	0.186807	0.998759	2.93762	0.0842096	0.00352671	0.99877	2.75081	0.098038	-0.18328	0.999969	-2.93409	0.08787						0.00265871	0.00495237	0.00444642	0.289297	0.00395498	1	3.11111	0	0.321429	0	1	4	false	0	7	0
clust_1	d389526cc77f9fec1548df5d2fba119d	Fungi_1	Ascomycota_1	Dothideomycetes_1	Pleosporales_1	Pleosporaceae_1	Alternaria_1		-2.84262	0.106517	-2.65931	0.104161	-2.66501	0.0843206	0.218201	0.991419	0.183307	0.998759	0.177614	0.961927	3.06082	0.152114	-0.00569276	0.997524	2.87751	0.246781	2.88321	0.10092						0.120022	0.00495237	0.00444642	0.004218	0.108125	2	1.86667	0.419048	0.535714	0	2	2	false	0	7.5	0
clust_1	b24be98526040746d98117082de92ede	Fungi_1	Ascomycota_1	Dothideomycetes_1	Pleosporales_1	Pleosporaceae_1	Alternaria_1		-0.17814	0.957838	0.00802246	0.996666	2.74402	0.0690362	-0.174609	0.991419	0.186162	0.998759	2.92216	0.0842096	0.00353086	0.99877	2.736	0.098038	-0.182631	0.999969	-2.91863	0.08787						0.00265871	0.00495237	0.00444642	0.278118	0.00395498	1	2.66667	0	0.375	0	1	4	false	0	11	0
clust_1	cda94a81c13077d726eed6b88515cf5b	Fungi_1	Ascomycota_1	Dothideomycetes_1	Pleosporales_1	Didymosphaeriaceae_1			-0.177408	0.957838	0.00753434	0.996666	2.74365	0.0690362	-0.173589	0.991419	0.184943	0.998759	2.92106	0.0842096	0.00381968	0.99877	2.73611	0.098038	-0.181123	0.999969	-2.91724	0.08787						0.00265871	0.00495237	0.00444642	0.278783	0.00395498	22	1	1	1	0	3	1	false	0	1	0
clust_1	03ee8f380fc9bdf14a7bd61f359e52fa	Fungi_1	Ascomycota_1	Dothideomycetes_1	Pleosporales_1	Pleosporaceae_1	Alternaria_1		-0.176207	0.957838	0.00865154	0.996666	2.74391	0.0690362	-0.172929	0.991419	0.184858	0.998759	2.92012	0.0842096	0.00327812	0.99877	2.73526	0.098038	-0.18158	0.999969	-2.91684	0.08787						0.00265871	0.00495237	0.00444642	0.279131	0.00395498	12	1	1	1	0	5	1	false	0	1	0
clust_1	d64c5154974e7197d6b637c165ce6c33	Fungi_1	Ascomycota_1	Dothideomycetes_1	Pleosporales_1	Pleosporaceae_1	Alternaria_1		3.51535	0.0252121	0.0078041	0.996666	0.00274237	0.999057	0.00813636	0.995238	-3.50755	0.0664781	-3.51261	0.0387289	-3.50722	0.0392882	-0.00506173	0.997524	0.000332262	0.999969	0.005394	0.996972						0.00265871	0.385231	0.00444642	0.004218	0.00395498	11	1.6	0.4	0.625	0	2	2	false	0	2.5	0
clust_1	0552b1b9143208bd694dbae615083e4e	Fungi_1	Ascomycota_1	Dothideomycetes_1	Botryosphaeriales_1	Botryosphaeriaceae_1	Diplodia_1		-2.90317	0.064634	-2.71814	0.0860406	-2.72314	0.0690362	-2.89915	0.0721202	0.185033	0.998759	0.180035	0.961927	0.00402433	0.99877	-0.00499821	0.997524	-0.181009	0.999969	-0.17601	0.996972						0.167841	0.00495237	0.00444642	0.004218	0.00395498	28	2.8	0	0.357143	0	1	4	false	0	3	0
clust_1	6ce6ee1438274195ef95cbc11253828e	Fungi_1	Ascomycota_1	Dothideomycetes_1	Pleosporales_1	Pleosporaceae_1	Alternaria_1		0.532466	0.957838	0.00805932	0.996666	1.65307	0.214677	0.536305	0.991419	-0.524407	0.998759	1.1206	0.747047	0.00383845	0.99877	1.64501	0.30502	0.528245	0.999969	-1.11676	0.781672						0.00265871	0.00495237	0.00444642	0.266814	0.00395498	19	1	1	1	0	3	1	false	0	1	0
clust_1	47d871e2aaa86dabe8fb057bdb584c37	Fungi_1	Ascomycota_1	Dothideomycetes_1	Capnodiales_1	Cladosporiaceae_1	Cladosporium_1		-0.177515	0.957838	0.00595667	0.996666	2.70883	0.0690362	-0.173695	0.991419	0.183472	0.998759	2.88634	0.0842096	0.00382007	0.99877	2.70287	0.098038	-0.179651	0.999969	-2.88252	0.08787						0.00265871	0.00495237	0.00444642	0.256254	0.00395498	22	1.66667	0	0.6	0	1	2	false	0	3	0
clust_1	fb7fb60155e26d9c6d5a4c4fbae813ea	Fungi_1	Ascomycota_1	Dothideomycetes_1	Pleosporales_1	Pleosporaceae_1	Alternaria_1		3.44964	0.0252121	0.00839271	0.996666	0.00176039	0.999057	0.00962458	0.995238	-3.44125	0.0707126	-3.44788	0.0418963	-3.44002	0.0410503	-0.00663231	0.997524	0.00123188	0.999969	0.00786419	0.996972						0.00265871	0.351229	0.00444642	0.004218	0.00395498	7	1.83333	0	0.545455	0	1	2	false	0	6	0
clust_1	39c27a647da33c83c2827e13d89b2cab	Fungi_1	Basidiomycota_1	Microbotryomycetes_1	Sporidiobolales_1	Sporidiobolaceae_1	Sporobolomyces_1	Sporobolomyces patagonicus	-0.17518	0.957838	2.69157	0.0860406	0.00295193	0.999057	-0.171639	0.991419	2.86675	0.188856	0.178132	0.961927	0.00354062	0.99877	-2.68862	0.098038	-2.86321	0.194736	-0.174591	0.996972						0.00265871	0.00495237	0.251947	0.004218	0.00395498	6	2.57143	0	0.388889	0	1	3	false	0	2	0
clust_1	5670e8f3b15d1825c05ea9730cbd9a5c	Fungi_1	Ascomycota_1	Dothideomycetes_1	Pleosporales_1	Pleosporaceae_1	Alternaria_1		-0.175677	0.957838	0.00614191	0.996666	2.66926	0.0721855	-0.171659	0.991419	0.181818	0.998759	2.84494	0.0851887	0.00401764	0.99877	2.66312	0.0993904	-0.177801	0.999969	-2.84092	0.0881798						0.00265871	0.00495237	0.00444642	0.230705	0.00395498	13	2.125	0	0.470588	0	1	3	false	0	6	0
clust_1	e8d9fe5c6cc4339ee436176410a6ac4f	Fungi_1	Basidiomycota_1	Tremellomycetes_1	Tremellales_1	Aspergillaceae_1	Aspergillus_1		-0.13931		-2.9223	0.036219	-2.92764	0.0394954	-2.76426	0.0657228	-2.78299	0.131021	-2.78833	0.0725431	-2.62495	0.111667	-0.00534484		0.15804	0.999969	0.163385							0.031909	0.0425781	0.00444642	0.004218	0.00395498	11	2	0	0.5	0	1	3	false	0	4	0
clust_1	4bfa22ff3e658e7b395998c763b00d6d	Fungi_1	Basidiomycota_1	Tremellomycetes_1	Filobasidiales_1	Filobasidiaceae_1	Filobasidium_1	Filobasidium floriforme	3.35883	0.0273846	0.00792676	0.996666	0.00283379	0.999057	0.00818503	0.995238	-3.3509	0.0795713	-3.35599	0.0455197	-3.35064	0.0454057	-0.00509297	0.997524	0.000258275	0.999969	0.00535125	0.996972						0.00265871	0.306997	0.00444642	0.004218	0.00395498	11	2	0	0.5	0	1	3	false	0	4	0
clust_1	60c2722153e82abee217dc71b9368558	Fungi_1	Ascomycota_1	Dothideomycetes_1	Pleosporales_1	Pleosporaceae_1	Alternaria_1		-0.172056	0.957838	0.00815403	0.996666	2.64992	0.0723875	-0.167559	0.991419	0.18021	0.998759	2.82197	0.0864337	0.00449688	0.99877	2.64176	0.0993904	-0.175713	0.999969	-2.81748	0.0892297						0.00265871	0.00495237	0.00444642	0.218033	0.00395498	4	2.58333	0	0.387097	0	1	5	false	0	8	0
clust_1	312aa844dba476a2291686a06ef24053	Fungi_1	Ascomycota_1	Dothideomycetes_1	Pleosporales_1	Pleosporaceae_1	Alternaria_1		-2.78868	0.0755224	-2.60994	0.0955028	-2.61498	0.0746443	-2.78467	0.0838022	0.178738	0.998759	0.173702	0.961927	0.00401151	0.99877	-0.0050356	0.997524	-0.174726	0.999969	-0.16969	0.996972						0.127649	0.00495237	0.00444642	0.004218	0.00395498	28	2.8	0	0.357143	0	1	4	false	0	3	0
clust_1	8720a97f3df8dbe218792ae122776d00	Fungi_1	Ascomycota_1	Dothideomycetes_1	Pleosporales_1	Pleosporaceae_1	Alternaria_1		-0.170703	0.957838	0.00763847	0.996666	2.61019	0.0746443	-0.166693	0.991419	0.178342	0.998759	2.78089	0.0905713	0.0040104	0.99877	2.60255	0.0993904	-0.174331	0.999969	-2.77688	0.0927076						0.00265871	0.00495237	0.00444642	0.197749	0.00395498	13	2.125	0	0.470588	0	1	3	false	0	6	0
clust_1	7ed5a339418965791e0af0dea2a18adb	Fungi_1	Basidiomycota_1	Microbotryomycetes_1	Sporidiobolales_1	Sporidiobolaceae_1	Sporobolomyces_1	Sporobolomyces patagonicus	3.26712	0.0281899	0.00926485	0.996666	0.00270515	0.999057	0.0102975	0.995238	-3.25785	0.0850419	-3.26441	0.0487807	-3.25682	0.0509506	-0.0065597	0.997524	0.00103265	0.999969	0.00759235	0.996972						0.00265871	0.269112	0.00444642	0.004218	0.00395498	7	1.83333	0	0.545455	0	1	2	false	0	6	0
clust_1	2030de7c958792de8d71e3d473617a78	Fungi_1	Basidiomycota_1	Microbotryomycetes_1	Sporidiobolales_1	Sporidiobolaceae_1	Sporobolomyces_1	Sporobolomyces patagonicus	-0.169208	0.957838	0.00779989	0.996666	2.58479	0.0758524	-0.165646	0.991419	0.177007	0.998759	2.754	0.0908861	0.00356127	0.99877	2.57699	0.0993904	-0.173446	0.999969	-2.75044	0.0927076						0.00265871	0.00495237	0.00444642	0.185886	0.00395498	1	3.11111	0	0.321429	0	1	4	false	0	7	0
clust_1	0975c488dc59909c7e551205570257da	Fungi_1	Basidiomycota_1	Exobasidiomycetes_1	Golubeviales_1	Golubeviaceae_1	Golubevia_1	Golubevia pallescens	-2.73906	0.0806028	-2.56294	0.0991307	-2.56799	0.0758524	-2.73505	0.0874879	0.176117	0.998759	0.171065	0.961927	0.00400592	0.99877	-0.00505216	0.997524	-0.172111	0.999969	-0.167059	0.996972						0.113958	0.00495237	0.00444642	0.004218	0.00395498	17	2.25	0	0.444444	0	1	3	false	0	2	0
clust_1	4c046f7d66650a32442cdac1371f180b	Fungi_1	Ascomycota_1	Dothideomycetes_1	Dothideales_1	Aureobasidiaceae_1			-0.169817	0.957838	0.007972	0.996666	2.57911	0.0758524	-0.166246	0.991419	0.177789	0.998759	2.74893	0.0908861	0.00357083	0.99877	2.57114	0.0993904	-0.174218	0.999969	-2.74536	0.0927076						0.00265871	0.00495237	0.00444642	0.171213	0.00395498	1	2.66667	0	0.375	0	1	4	false	0	11	0
clust_1	ae43aed3f342ed5889482af4f4ed4b2b	Fungi_1	Ascomycota_1	Dothideomycetes_1	Pleosporales_1	Pleosporaceae_1	Alternaria_1		-2.69986	0.084591	-2.52536	0.0991307	-2.53039	0.0758524	-2.69629	0.0898548	0.174499	0.998759	0.169476	0.961927	0.00356993	0.99877	-0.00502322	0.997524	-0.170929	0.999969	-0.165906	0.996972						0.104836	0.00495237	0.00444642	0.004218	0.00395498	3	3.46667	0	0.288462	0	1	6	false	0	12	0
clust_1	fcad86efbb79dca43cd2b3919f445fb5	Fungi_1	Basidiomycota_1	Tremellomycetes_1	Filobasidiales_1	Filobasidiaceae_1	Filobasidium_1		3.16525	0.0323137	0.00817315	0.996666	0.0026334	0.999057	0.00997442	0.995238	-3.15708	0.0880217	-3.16262	0.0492519	-3.15527	0.0562117	-0.00553975	0.997524	0.00180126	0.999969	0.00734101	0.996972						0.00265871	0.23185	0.00444642	0.004218	0.00395498	15	2.25	0	0.444444	0	1	3	false	0	2	0
clust_1	82926bf7181e4dac1aa2f46e54925a77	Fungi_1	Ascomycota_1	Dothideomycetes_1	Pleosporales_1	Pleosporaceae_1	Alternaria_1		-0.165732	0.957838	0.00802242	0.996666	2.52663	0.0758524	-0.162159	0.991419	0.173754	0.998759	2.69236	0.0947575	0.00357231	0.99877	2.51861	0.0993904	-0.170182	0.999969	-2.68879	0.0956621						0.00265871	0.00495237	0.00444642	0.16213	0.00395498	1	2.66667	0	0.375	0	1	4	false	0	11	0
clust_1	7b0a64fa64c10cee63586cf5cdac2446	Fungi_1	Ascomycota_1	Dothideomycetes_1	Pleosporales_1	Pleosporaceae_1	Alternaria_1		-0.166243	0.957838	0.00706437	0.996666	2.52682	0.0758524	-0.162242	0.991419	0.173307	0.998759	2.69307	0.0947575	0.00400037	0.99877	2.51976	0.0993904	-0.169307	0.999969	-2.68907	0.0956621						0.00265871	0.00495237	0.00444642	0.162689	0.00395498	27	2.5	0	0.4	0	1	3	false	0	3	0
clust_1	ec827576883a1a4a8d9509c5f72c8d5f	Fungi_1	Ascomycota_1	Taphrinomycetes_1	Taphrinales_1	Taphrinaceae_1	Taphrina_1		0.00498336		0.00773899		0.00209495		0.721122		0.00275563	0.998759	-0.00288841		0.716139		-0.00564404		0.713383		0.719028							0.00265871	0.00495237	0.00444642	0.004218	0.00712017	4	3.08333	0.166667	0.324324	0	2	4	false	0	2	0
clust_1	45c47cc9585676247d36d5909072f631	Fungi_1	Ascomycota_1	Dothideomycetes_1	Pleosporales_1	Phaeosphaeriaceae_1	Paraophiobolus_1	Paraophiobolus plantaginis	-2.67928	0.0858155	-2.50682	0.0991307	-2.51258	0.0758524	-2.67546	0.0912395	0.172455	0.998759	0.166702	0.961927	0.00382235	0.99877	-0.00575264	0.997524	-0.168632	0.999969	-0.16288	0.996972						0.100093	0.00495237	0.00444642	0.004218	0.00395498	2	2.4	0	0.416667	0	1	4	false	0	11	0
clust_1	71e5d1604f895df148f1fe1b7bba7898	Fungi_1	Ascomycota_1	Dothideomycetes_1	Dothideales_1	Aureobasidiaceae_1			-0.165156	0.957838	0.00724194	0.996666	2.51181	0.0758524	-0.161157	0.991419	0.172398	0.998759	2.67697	0.0947575	0.0039986	0.99877	2.50457	0.0993904	-0.168399	0.999969	-2.67297	0.0956621						0.00265871	0.00495237	0.00444642	0.157079	0.00395498	27	2.5	0	0.4	0	1	3	false	0	3	0
clust_1	ce931bf55c687aa7782248007df2a890	Fungi_1	Ascomycota_1	Dothideomycetes_1	Dothideales_1	Aureobasidiaceae_1			-2.65806	0.0872481	-2.48644	0.0991307	-2.49152	0.0758524	-2.65406	0.0928309	0.171624	0.998759	0.166545	0.961927	0.00399675	0.99877	-0.00507956	0.997524	-0.167627	0.999969	-0.162548	0.996972						0.0954078	0.00495237	0.00444642	0.004218	0.00395498	16	2.3	0	0.434783	0	1	3	false	0	6	0
clust_1	8e8b371afbd9f63e37b654874f34f2a0	Fungi_1	Ascomycota_1	Sordariomycetes_1	Hypocreales_1	Nectriaceae_1			-0.163084	0.957838	0.00843136	0.996666	2.4954	0.0758524	-0.158656	0.991419	0.171515	0.998759	2.65848	0.0958414	0.0044281	0.99877	2.48697	0.0993904	-0.167087	0.999969	-2.65406	0.096601						0.00265871	0.00495237	0.00444642	0.151216	0.00395498	4	2.58333	0	0.387097	0	1	5	false	0	8	0
clust_1	242b5ccf3ffb7709b58894b6e15d2114	Fungi_1	Basidiomycota_1	Microbotryomycetes_1	Sporidiobolales_1	Sporidiobolaceae_1	Sporobolomyces_1	Sporobolomyces patagonicus	-1.08894	0.722111	-1.607	0.277833	-1.61264	0.218553	-1.0851	0.711765	-0.518062	0.998759	-0.523697	0.961927	0.00383845	0.99877	-0.0056354	0.997524	0.5219	0.999969	0.527536	0.996972						0.093301	0.00495237	0.00444642	0.004218	0.00395498	8	1.83333	0	0.545455	0	1	2	false	0	6	0
clust_1	efc7c0b7f5a30d0041d5e668ab1c3100	Fungi_1	Ascomycota_1	Dothideomycetes_1	Pleosporales_1	Pleosporaceae_1	Alternaria_1		-0.162784	0.957838	0.00796263	0.996666	2.4769	0.0758524	-0.159203	0.991419	0.170747	0.998759	2.63968	0.0969731	0.0035819	0.99877	2.46894	0.0993904	-0.167165	0.999969	-2.6361	0.0973351						0.00265871	0.00495237	0.00444642	0.14536	0.00395498	1	3.11111	0	0.321429	0	1	4	false	0	7	0
clust_1	4257cd0d9c3ceea6ecb6eee21ee2766b	Fungi_1	Basidiomycota_1	Microbotryomycetes_1	Sporidiobolales_1	Sporidiobolaceae_1	Sporobolomyces_1	Sporobolomyces patagonicus	-0.16263	0.957838	2.47922	0.0991307	0.00291371	0.999057	-0.159047	0.991419	2.64185	0.241179	0.165543	0.961927	0.0035825	0.99877	-2.47631	0.0993904	-2.63827	0.240486	-0.161961	0.996972						0.00265871	0.00495237	0.152208	0.004218	0.00395498	6	1.71429	0.285714	0.583333	0	2	2	false	0	3.5	0
clust_1	e8b358bac22f71a44e97f468a6915242	Fungi_1	Basidiomycota_1	Tremellomycetes_1	Filobasidiales_1	Filobasidiaceae_1	Filobasidium_1		-2.60563	0.093644	-2.43703	0.0991307	-2.44212	0.0758524	-2.60164	0.0978317	0.168607	0.998759	0.16351	0.961927	0.00399111	0.99877	-0.00509652	0.997524	-0.164616	0.999969	-0.159519	0.996972						0.0856913	0.00495237	0.00444642	0.004218	0.00395498	16	2.3	0	0.434783	0	1	3	false	0	6	0
clust_1	4a0a9f35b277d4fdf97a5b1f1dbc297e	Fungi_1	Ascomycota_1	Dothideomycetes_1	Pleosporales_1	Pleosporaceae_1	Alternaria_1		-0.159478	0.957838	2.45045	0.0991307	0.00175612	0.999057	-0.156095	0.991419	2.60993	0.241179	0.161234	0.961927	0.00338303	0.99877	-2.4487	0.0993904	-2.60655	0.240486	-0.157851	0.996972						0.00265871	0.00495237	0.142977	0.004218	0.00395498	26	1	1	1	0	2	1	false	0	1	0
clust_1	72721ee7b80b8980d30985feece8aa50	Fungi_1	Ascomycota_1	Dothideomycetes_1	Capnodiales_1	Cladosporiaceae_1			-0.160795	0.957838	0.00706663	0.996666	2.43464	0.0758524	-0.156805	0.991419	0.167861	0.998759	2.59543	0.0996869	0.00398974	0.99877	2.42757	0.0993904	-0.163872	0.999969	-2.59144	0.0994022						0.00265871	0.00495237	0.00444642	0.132537	0.00395498	13	2.125	0	0.470588	0	1	3	false	0	6	0
clust_1	91e8360cf793a6a8fc0eaf9e65bc4a0a	Fungi_1	Basidiomycota_1	Tremellomycetes_1	Filobasidiales_1	Filobasidiaceae_1	Filobasidium_1		-2.5915	0.093644	-2.42327	0.0991307	-2.42833	0.0758524	-2.58791	0.0978987	0.168236	0.998759	0.163172	0.961927	0.00359047	0.99877	-0.0050642	0.997524	-0.164646	0.999969	-0.159581	0.996972						0.0831623	0.00495237	0.00444642	0.004218	0.00395498	3	3.46667	0	0.288462	0	1	6	false	0	12	0
clust_1	bb6d40c121f0639668123d2ed898279d	Fungi_1	Basidiomycota_1	Cystobasidiomycetes_1	Erythrobasidiales_1	Erythrobasidiaceae_1	Erythrobasidium_1		-0.159929	0.957838	0.00795497	0.996666	2.42947	0.0758524	-0.156337	0.991419	0.167883	0.998759	2.5894	0.0996869	0.00359134	0.99877	2.42151	0.0993904	-0.164292	0.999969	-2.5858	0.0994022						0.00265871	0.00495237	0.00444642	0.130687	0.00395498	1	3.11111	0	0.321429	0	1	4	false	0	7	0
clust_1	bf0447208621190804d2716f02b6a04f	Fungi_1	Ascomycota_1	Dothideomycetes_1	Pleosporales_1	Pleosporaceae_1	Alternaria_1		-0.159929	0.957838	0.00795497	0.996666	2.42947	0.0758524	-0.156337	0.991419	0.167883	0.998759	2.5894	0.0996869	0.00359134	0.99877	2.42151	0.0993904	-0.164292	0.999969	-2.5858	0.0994022						0.00265871	0.00495237	0.00444642	0.130687	0.00395498	1	3.11111	0	0.321429	0	1	4	false	0	7	0
clust_1	5914a10ef275d26a0b5b7609feafbec9	Fungi_1	Basidiomycota_1	Agaricomycetes_1	Phallales_1	Phallaceae_1	Phallus_1	Phallus rugulosus	-0.389601		-0.362001		-0.367625		-0.385789		0.0276	0.998759	0.0219752		0.00381182		-0.00562481		-0.0237882		-0.0181634							0.00354447	0.00495237	0.00444642	0.004218	0.00395498	5	4	0	0.25	0	1	7	false	0	9	0
clust_1	7e764da639373cd439645d227d25df58	Fungi_1	Ascomycota_1	Dothideomycetes_1	Pleosporales_1	Pleosporaceae_1	Alternaria_1		-0.158635	0.957838	2.43627	0.0991307	0.00175962	0.999057	-0.155247	0.991419	2.59491	0.241179	0.160395	0.961927	0.00338815	0.99877	-2.43452	0.0993904	-2.59152	0.240486	-0.157007	0.996972						0.00265871	0.00495237	0.138532	0.004218	0.00395498	26	1.5	0	0.666667	0	1	2	false	0	2	0
clust_1	2a8bf5abb273b4616f4d4b5a15558efd	Fungi_1	Ascomycota_1	Dothideomycetes_1	Pleosporales_1	Pleosporaceae_1	Alternaria_1		-0.159597	0.957838	2.42891	0.0991307	0.00288571	0.999057	-0.156005	0.991419	2.58851	0.241179	0.162483	0.961927	0.00359256	0.99877	-2.42602	0.0993904	-2.58491	0.240486	-0.15889	0.996972						0.00265871	0.00495237	0.135954	0.004218	0.00395498	6	2	0	0.5	0	1	3	false	0	6	0
clust_1	935c952f3d1163dceffa2b69f24e0dfe	Fungi_1	Ascomycota_1	Leotiomycetes_1	Helotiales_1	Sclerotiniaceae_1	Botrytis_1		-2.57606	0.093644	-2.40871	0.0991307	-2.41378	0.0758524	-2.57247	0.0978987	0.16735	0.998759	0.16228	0.961927	0.0035934	0.99877	-0.00506999	0.997524	-0.163756	0.999969	-0.158686	0.996972						0.0805083	0.00495237	0.00444642	0.004218	0.00395498	3	3.46667	0	0.288462	0	1	6	false	0	12	0
clust_1	1bdd5c8de0ebd054430690c0daaadd30	Fungi_1	Ascomycota_1	Dothideomycetes_1	Pleosporales_1	Pleosporaceae_1	Alternaria_1		-0.159752	0.957838	0.00707459	0.996666	2.41759	0.0758524	-0.155764	0.991419	0.166826	0.998759	2.57734	0.0998798	0.00398768	0.99877	2.41051	0.0993904	-0.162838	0.999969	-2.57335	0.0994748						0.00265871	0.00495237	0.00444642	0.127629	0.00395498	13	2.125	0	0.470588	0	1	3	false	0	6	0
clust_1	a961c747ac4b71936f72644ed30bfb8e	Fungi_1	Ascomycota_1	Dothideomycetes_1	Pleosporales_1	Didymellaceae_1	Epicoccum_1	Epicoccum dendrobii	0.00488363	0.997132	0.007491	0.996666	0.00194445	0.999057	2.99152	0.0526527	0.00260737	0.998759	-0.00293918	0.99876	2.98664	0.0767356	-0.00554655	0.997524	2.98403	0.149049	2.98958	0.0742809						0.00265871	0.00495237	0.00444642	0.004218	0.142849	2	3.33333	0	0.3	0	1	4	false	0	4	0
clust_1	02eed9c5245c83b189c3be8898ea12ef	Fungi_1	Ascomycota_1	Sordariomycetes_1	Hypocreales_1	Nectriaceae_1	Fusarium_1		-2.57296	0.093644	-2.40655	0.0991307	-2.41208	0.0758524	-2.56857	0.0978987	0.166413	0.998759	0.160884	0.961927	0.00439408	0.99877	-0.0055291	0.997524	-0.162019	0.999969	-0.15649	0.996972						0.0801631	0.00495237	0.00444642	0.004218	0.00395498	5	4	0	0.25	0	1	7	false	0	9	0
clust_1	58df9ecc5c95de8d3a29a106e7508ab3	Fungi_1	Basidiomycota_1	Cystobasidiomycetes_1	Cystobasidiales_1	Cystobasidiaceae_1	Cystobasidium_1		0.442066		0.00774135		0.00209712		0.00881631		-0.434324	0.998759	-0.439969		-0.43325		-0.00564423		0.00107496		0.00671919							0.00265871	0.00693549	0.00444642	0.004218	0.00395498	24	2.5	0	0.4	0	1	4	false	0	3	0
clust_1	abd8fb0b239fecb1241e3e9cebc2d7d0	Fungi_1	Ascomycota_1	Dothideomycetes_1	Capnodiales_1	Cladosporiaceae_1			-1.07657	0.722111	-1.59058	0.279435	-1.59621	0.220699	-1.07273	0.711765	-0.514005	0.998759	-0.51964	0.961927	0.00383844	0.99877	-0.00563491	0.997524	0.517844	0.999969	0.523479	0.996972						0.0790826	0.00495237	0.00444642	0.004218	0.00395498	8	1.83333	0	0.545455	0	1	2	false	0	6	0
clust_1	70f50e8446ef552d33af2d57b0cc9c9a	Fungi_1	Ascomycota_1	Dothideomycetes_1	Pleosporales_1	Pleosporaceae_1	Alternaria_1		-2.55629	0.0946238	-2.39089	0.100002	-2.39663	0.0764955	-2.55246	0.0978987	0.165396	0.998759	0.159653	0.961927	0.0038237	0.99877	-0.00574279	0.997524	-0.161573	0.999969	-0.15583	0.996972						0.0775058	0.00495237	0.00444642	0.004218	0.00395498	2	2.4	0	0.416667	0	1	4	false	0	11	0
clust_1	5d3a3ccc78432176c9c75411d274733e	Fungi_1	Basidiomycota_1	Microbotryomycetes_1	Sporidiobolales_1	Sporidiobolaceae_1	Sporobolomyces_1	Sporobolomyces patagonicus	-0.15804	0.957838	2.40344	0.0991307	0.00287154	0.999057	-0.154442	0.991419	2.56148	0.243984	0.160911	0.961927	0.00359761	0.99877	-2.40057	0.0993904	-2.55788	0.242274	-0.157313	0.996972						0.00265871	0.00495237	0.128566	0.004218	0.00395498	31	1	0	1	0	1	1	false	0	1	0
clust_1	73dc08d6da1d88cc25898c059a1861da	Fungi_1	Ascomycota_1	Dothideomycetes_1	Pleosporales_1	Pleosporaceae_1	Alternaria_1		-0.157523	0.957838	0.00744956	0.996666	2.39309	0.0764955	-0.153139	0.991419	0.164973	0.998759	2.55061	0.102676	0.00438384	0.99877	2.38564	0.100351	-0.160589	0.999969	-2.54623	0.10092						0.00265871	0.00495237	0.00444642	0.120972	0.00395498	4	2.58333	0	0.387097	0	1	5	false	0	8	0
clust_1	4e59947679a417c623f499d411156450	Fungi_1	Ascomycota_1	Dothideomycetes_1	Pleosporales_1	Pleosporaceae_1	Alternaria_1		-2.52741	0.0976634	-2.36368	0.10152	-2.36942	0.0781003	-2.52359	0.100545	0.163729	0.998759	0.157989	0.961927	0.00382402	0.99877	-0.00574039	0.997524	-0.159905	0.999969	-0.154165	0.996972						0.073077	0.00495237	0.00444642	0.004218	0.00395498	2	2.4	0	0.416667	0	1	4	false	0	11	0
clust_1	d9d4185ea1df2a062f94718e1eda086e	Fungi_1	Ascomycota_1	Dothideomycetes_1	Venturiales_1	Venturiaceae_1	Venturia_1		-0.154689	0.957838	0.00837581	0.996666	2.36391	0.0781003	-0.151277	0.991419	0.163064	0.998759	2.5186	0.104651	0.00341188	0.99877	2.35553	0.102573	-0.159652	0.999969	-2.51519	0.101526						0.00265871	0.00495237	0.00444642	0.113759	0.00395498	12	1.8	0	0.555556	0	1	2	false	0	5	0
clust_1	675ee83de44d13bb55647196b4fdffef	Fungi_1	Ascomycota_1	Dothideomycetes_1	Dothideales_1	Aureobasidiaceae_1			-2.50899	0.0978266	-2.34596	0.10152	-2.35109	0.0781003	-2.50501	0.100919	0.16303	0.998759	0.1579	0.961927	0.00398011	0.99877	-0.00513014	0.997524	-0.15905	0.999969	-0.15392	0.996972						0.0702331	0.00495237	0.00444642	0.004218	0.00395498	17	2	0	0.5	0	1	3	false	0	3	0
clust_1	4d89482249dc778ff36baf83d7119d7d	Fungi_1	Ascomycota_1	Dothideomycetes_1	Dothideales_1	Aureobasidiaceae_1			-2.50581	0.0978266	-2.34296	0.10152	-2.34809	0.0781003	-2.50183	0.100919	0.162842	0.998759	0.157711	0.961927	0.00397975	0.99877	-0.00513122	0.997524	-0.158863	0.999969	-0.153731	0.996972						0.0697914	0.00495237	0.00444642	0.004218	0.00395498	16	2.3	0	0.434783	0	1	3	false	0	6	0
clust_1	5d2a54917e7d70cfd859afee5b89184b	Fungi_1	Basidiomycota_1	Tremellomycetes_1	Filobasidiales_1	Filobasidiaceae_1	Filobasidium_1	Filobasidium wieringae	-0.154899	0.957838	2.35271	0.10152	0.00284322	0.999057	-0.151291	0.991419	2.50761	0.258734	0.157742	0.961927	0.00360765	0.99877	-2.34987	0.102573	-2.504	0.246781	-0.154135	0.996972						0.00265871	0.00495237	0.115268	0.004218	0.00395498	6	2	0	0.5	0	1	3	false	0	6	0
clust_1	32f6d7f29ba43d78ed0edd71135bb4ad	Fungi_1	Ascomycota_1	Dothideomycetes_1	Dothideales_1	Aureobasidiaceae_1			-0.153425	0.957838	0.00836351	0.996666	2.34212	0.0781003	-0.150004	0.991419	0.161788	0.998759	2.49554	0.106923	0.00342092	0.99877	2.33376	0.103661	-0.158367	0.999969	-2.49212	0.103108						0.00265871	0.00495237	0.00444642	0.108105	0.00395498	12	1.8	0	0.555556	0	1	2	false	0	5	0
clust_1	8195a1f70c2870317c4f91b532478d33	Fungi_1	Ascomycota_1	Eurotiomycetes_1	Eurotiales_1	Aspergillaceae_1	Penicillium_1		-2.48668	0.0993898	-2.32532	0.102893	-2.33106	0.0788815	-2.48286	0.102581	0.161362	0.998759	0.155625	0.961927	0.00382448	0.99877	-0.00573697	0.997524	-0.157537	0.999969	-0.1518	0.996972						0.0673195	0.00495237	0.00444642	0.004218	0.00395498	2	2.4	0	0.416667	0	1	4	false	0	11	0
clust_1	fe9d8ddff456d0c22c28ee04db11a2d4	Fungi_1	Ascomycota_1	Dothideomycetes_1	Dothideales_1	Aureobasidiaceae_1			-0.153027	0.957838	2.314	0.102893	0.00197876	0.999057	-0.149053	0.991419	2.46702	0.264552	0.155005	0.961927	0.00397414	0.99877	-2.31202	0.103661	-2.46305	0.2513	-0.151031	0.996972						0.00265871	0.00495237	0.106001	0.004218	0.00395498	9	4	0.128736	0.25	0	2	6	false	0	2	0
clust_1	68b9f20b1cab8ea43ec17cb98242cb27	Fungi_1	Ascomycota_1	Dothideomycetes_1	Pleosporales_1	Pleosporaceae_1	Alternaria_1		-0.151792	0.957838	0.00793343	0.996666	2.29813	0.081803	-0.148175	0.991419	0.159725	0.998759	2.44992	0.11352	0.00361738	0.99877	2.29019		-0.156108	0.999969	-2.4463	0.107876						0.00265871	0.00495237	0.00444642	0.0985457	0.00395498	1	2.66667	0	0.375	0	1	4	false	0	11	0
clust_1	e67fd42b5f5d3e62088413650d791c50	Fungi_1	Ascomycota_1	Dothideomycetes_1	Capnodiales_1	Cladosporiaceae_1	Cladosporium_1	Cladosporium delicatulum	-0.151622	0.957838	2.30531	0.102893	0.00177341	0.999057	-0.147797	0.991419	2.45693	0.264552	0.153396	0.961927	0.00382494	0.99877	-2.30354		-2.45311	0.2513	-0.149571	0.996972						0.00265871	0.00495237	0.104567	0.004218	0.00395498	21	1.66667	0	0.6	0	1	2	false	0	3	0
clust_1	d85dcfe39d5f5d27cebe3e1622fe8f78	Fungi_1	Ascomycota_1	Dothideomycetes_1	Pleosporales_1	Pleosporaceae_1	Alternaria_1		-2.43118	0.106517	-2.27235	0.104161	-2.27748	0.0841836	-2.42756	0.110923	0.158824	0.998759	0.1537	0.961927	0.00362038	0.99877	-0.00512409		-0.155204	0.999969	-0.15008							0.0601613	0.00495237	0.00444642	0.004218	0.00395498	3	3.46667	0	0.288462	0	1	6	false	0	12	0
clust_1	37eb46d15b1036bd6862c03c0d213933	Fungi_1	Basidiomycota_1	Tremellomycetes_1	Filobasidiales_1	Filobasidiaceae_1	Filobasidium_1	Filobasidium wieringae	-0.150573	0.957838	2.28397	0.103539	0.00280444	0.999057	-0.146952	0.991419	2.43454	0.2665	0.153378	0.961927	0.00362123	0.99877	-2.28117		-2.43092	0.252528	-0.149756							0.00265871	0.00495237	0.0997526	0.004218	0.00395498	31	1	0	1	0	1	1	false	0	1	0
clust_1	c984ae38ad5b596e20ef0854b404bc0d	Fungi_1	Basidiomycota_1	Exobasidiomycetes_1	Golubeviales_1	Golubeviaceae_1	Golubevia_1	Golubevia pallescens	-2.38669	0.110311	-2.23124	0.107493	-2.23697	0.0876514	-2.38286	0.115943	0.155443	0.998759	0.149714	0.961927	0.00382561	0.99877	-0.00572854		-0.151617	0.999969	-0.145889							0.0553617	0.00495237	0.00444642	0.004218	0.00395498	2	2.4	0	0.416667	0	1	4	false	0	11	0
clust_1	892e2ca4ad17b1a70d8504fe954756ef	Fungi_1	Basidiomycota_1	Tremellomycetes_1	Filobasidiales_1	Filobasidiaceae_1	Filobasidium_1	Filobasidium floriforme	0.00489235	0.997132	0.00752307	0.996666	0.00196545	0.999057	2.71288	0.0721202	0.00263072	0.998759	-0.0029269	0.99876	2.70798	0.113326	-0.00555761		2.70535	0.194736	2.71091							0.00265871	0.00495237	0.00444642	0.004218	0.0954987	2	3.33333	0	0.3	0	1	4	false	0	4	0
clust_1	bde7652bb34e7d3023a79c80db5ee67a	Fungi_1	Ascomycota_1	Dothideomycetes_1	Pleosporales_1	Pleosporaceae_1	Alternaria_1		-0.145261	0.957838	2.20105	0.109738	0.00275732	0.999057	-0.141623	0.991419	2.34631	0.28349	0.148018	0.961927	0.00363753	0.99877	-2.19829		-2.34267	0.275259	-0.14438							0.00265871	0.00495237	0.0842377	0.004218	0.00395498	6	2	0	0.5	0	1	3	false	0	6	0
clust_1	2feab3b02a56c992e2219c815bfe1e0b	Fungi_1	Ascomycota_1	Dothideomycetes_1	Pleosporales_1	Pleosporaceae_1	Alternaria_1		-0.145261	0.957838	2.20105	0.109738	0.00275732	0.999057	-0.141623	0.991419	2.34631	0.28349	0.148018	0.961927	0.00363753	0.99877	-2.19829		-2.34267	0.275259	-0.14438							0.00265871	0.00495237	0.0842377	0.004218	0.00395498	6	2	0	0.5	0	1	3	false	0	6	0
clust_1	99835c48fe92254917ff259c519cc299	Fungi_1	Ascomycota_1	Dothideomycetes_1	Pleosporales_1	Pleosporaceae_1	Alternaria_1		0.506957		0.00798151	0.996666	1.53965	0.234889	0.510796	0.991419	-0.498976	0.998759	1.03269	0.788274	0.00383844	0.99877	1.53167		0.502814	0.999969	-1.02885							0.00265871	0.00495237	0.00444642	0.0788433	0.00395498	19	1.66667	0	0.6	0	1	2	false	0	3	0
clust_1	77e236738d9bbfcf056e75d3a13332d1	Fungi_1	Ascomycota_1	Dothideomycetes_1	Dothideales_1	Aureobasidiaceae_1			-0.143995		0.00791315		2.1764	0.0956519	-0.140354	0.991419	0.151908	0.998759	2.32039	0.138845	0.00364128	0.99877	2.16849		-0.148267	0.999969	-2.31675							0.00265871	0.00495237	0.00444642	0.0768853	0.00395498	1	3.11111	0	0.321429	0	1	4	false	0	7	0
clust_1	8669143deda1fa8ebf6bed0e931c74f8	Fungi_1	Basidiomycota_1	Microbotryomycetes_1	Sporidiobolales_1	Sporidiobolaceae_1	Sporobolomyces_1	Sporobolomyces patagonicus	-0.143104		0.00791084		2.16248	0.0965447	-0.139461	0.991419	0.151015	0.998759	2.30558	0.139951	0.00364397	0.99877	2.15457		-0.147371	0.999969	-2.30194							0.00265871	0.00495237	0.00444642	0.0747891	0.00395498	1	2.66667	0	0.375	0	1	4	false	0	11	0
clust_1	60c7edac2f641b961288bde8e102db86	Fungi_1	Ascomycota_1	Dothideomycetes_1	Pleosporales_1	Pleosporaceae_1	Alternaria_1		-2.30583		-2.15491		-2.16011	0.0965447	-2.30187	0.128766	0.150916	0.998759	0.145714	0.961927	0.00395693	0.99877	-0.00520265		-0.146959	0.999969	-0.141757							0.0472666	0.00495237	0.00444642	0.004218	0.00395498	16	2.3	0	0.434783	0	1	3	false	0	6	0
clust_1	0573e20cb47c0dbb69d057f7c6a8aac7	Fungi_1	Basidiomycota_1	Exobasidiomycetes_1	Entylomatales_1	Tilletiopsis_1	Tilletiopsis washingtonensis		-2.285		-2.13505		-2.14023	0.0990782	-2.28135	0.131305	0.149951	0.998759	0.144772	0.961927	0.00364735	0.99877	-0.00517938		-0.146304	0.999969	-0.141124							0.0455645	0.00495237	0.00444642	0.004218	0.00395498	3	3.46667	0	0.288462	0	1	6	false	0	12	0
clust_1	f5ef3b5041c0d424988a00bfb6711163	Fungi_1	Ascomycota_1	Dothideomycetes_1	Dothideales_1	Aureobasidiaceae_1			-2.27513		-2.12639		-2.13211	0.0994463	-2.2713	0.131563	0.148734	0.998759	0.143016		0.00382689		-0.00571879		-0.144908	0.999969	-0.139189							0.0447325	0.00495237	0.00444642	0.004218	0.00395498	2	2.4	0	0.416667	0	1	4	false	0	11	0
clust_1	0dde2a08c4143267611906cecbde599b	Fungi_1	Ascomycota_1	Dothideomycetes_1	Pleosporales_1	Pleosporaceae_1	Alternaria_1		0.00497375		0.00756544		0.00186767	0.999057	2.58425	0.0860971	0.00259169	0.998759	-0.00310609		2.57928		-0.00569778		2.57668	0.227404	2.58238							0.00265871	0.00495237	0.00444642	0.004218	0.0790925	10	2.8	0	0.357143	0	1	4	false	0	2	0
clust_1	327a0dad8c58a021509fef0cb7af720b	Fungi_1	Ascomycota_1	Sordariomycetes_1	Hypocreales_1	Nectriaceae_1	Fusarium_1		0.00489788		0.00754339		0.00197876	0.999057	2.54654	0.089004	0.00264551	0.998759	-0.00291912		2.54165		-0.00556464		2.539	0.233573	2.54457							0.00265871	0.00495237	0.00444642	0.004218	0.0749802	2	3.33333	0	0.3	0	1	4	false	0	4	0
clust_1	3e960b5c924963808edbaf9278190b2d	Fungi_1	Basidiomycota_1	Tremellomycetes_1	Filobasidiales_1	Filobasidiaceae_1	Filobasidium_1		2.53699		0.00754406		0.00197921	0.999057	0.00909306		-2.52944	0.241179	-2.53501		-2.52789		-0.00556485		0.001549	0.999969	0.00711385							0.00265871	0.0931354	0.00444642	0.004218	0.00395498	15	1.5	0.5	0.666667	0	2	2	false	0	2	0
clust_1	c9c0cd3e1f9b9bb4a885763c25d2e1fb	Fungi_1	Ascomycota_1	Dothideomycetes_1	Pleosporales_1	Pleosporaceae_1	Alternaria_1		-0.138404		0.00751095		2.09301	0.103407	-0.134153		0.145915	0.998759	2.23141		0.00425032		2.08549		-0.141664	0.999969	-2.22716							0.00265871	0.00495237	0.00444642	0.0654084	0.00395498	4	2.58333	0	0.387097	0	1	5	false	0	8	0
clust_1	5e0134ae820574847a93762522818940	Fungi_1	Ascomycota_1	Dothideomycetes_1	Pleosporales_1	Didymellaceae_1	Epicoccum_1	Epicoccum dendrobii	-2.21137		-2.06598		-2.07118	0.105327	-2.20771		0.145392	0.998759	0.140185		0.00366076		-0.00520734		-0.141732	0.999969	-0.136524							0.0398142	0.00495237	0.00444642	0.004218	0.00395498	3	3.46667	0	0.288462	0	1	6	false	0	12	0
clust_1	0166339dc52a61b98556e3da2f744bda	Fungi_1	Ascomycota_1	Dothideomycetes_1	Venturiales_1	Venturiaceae_1	Venturia_1		-0.136325		0.00823047		2.07307	0.105327	-0.132808		0.144555	0.998759	2.20939		0.00351616		2.06484		-0.141039	0.999969	-2.20587							0.00265871	0.00495237	0.00444642	0.0628755	0.00395498	12	1.8	0	0.555556	0	1	2	false	0	5	0
clust_1	faeffb9834312f0860eb0703866f4a54	Fungi_1	Ascomycota_1	Dothideomycetes_1	Venturiales_1	Venturiaceae_1	Venturia_1		-0.134235		0.00821602		2.04156	0.108981	-0.130708		0.142451	0.998759	2.1758		0.00352624		2.03335		-0.138924	0.999969	-2.17227							0.00265871	0.00495237	0.00444642	0.0593419	0.00395498	12	1.8	0	0.555556	0	1	2	false	0	5	0
clust_1	50b990ed2389f859ac83889a9b56c81b	Fungi_1	Ascomycota_1	Dothideomycetes_1	Pleosporales_1	Pleosporaceae_1	Alternaria_1		-2.14439		-2.00349		-2.00875	0.114485	-2.14045		0.140895	0.998759	0.135636		0.00393942		-0.00525889		-0.136956	0.999969	-0.131697							0.0353417	0.00495237	0.00444642	0.004218	0.00395498	25	2.8	0	0.357143	0	1	4	false	0	3	0
clust_1	92c39ff2ea442574b2ae76472bb2bea4	Fungi_1	Ascomycota_1	Dothideomycetes_1	Capnodiales_1	Mycosphaerellaceae_1	Mycosphaerella_1	Mycosphaerella tassiana	0.48244		0.00793667		1.45137	0.262033	0.486278		-0.474503	0.998759	0.968933		0.00383844		1.44344		0.478341	0.999969	-0.965095							0.00265871	0.00495237	0.00444642	0.0506828	0.00395498	19	1.66667	0	0.6	0	1	2	false	0	3	0
clust_1	0d6eb267a7887cccc7edbbc5254f2927	Fungi_1	Ascomycota_1	Archaeorhizomycetes_1	Archaeorhizomycetales_1	Archaeorhizomycetaceae_1	Archaeorhizomyces_1		0.914898		0.00772597		0.00209131	0.999057	0.0088016		-0.907172	0.998759	-0.912806		-0.906096		-0.00563466		0.00107563	0.999969	0.0067103							0.00265871	0.0109017	0.00444642	0.004218	0.00395498	20	2.83333	0	0.352941	0	1	4	false	0	2	0
clust_1	115137a2d56e4f0496d3c0c04c51a172	Fungi_1	Ascomycota_1	Dothideomycetes_1	Botryosphaeriales_1	Botryosphaeriaceae_1	Diplodia_1		-0.120011		1.82569		0.00189937	0.999057	-0.11618		1.9457	0.477727	0.12191		0.00383051		-1.82379		-1.94187	0.458635	-0.11808							0.00265871	0.00495237	0.041528	0.004218	0.00395498	21	1.66667	0	0.6	0	1	2	false	0	3	0
clust_1	8d4f4266968c1855f74a33e1a6cb4d04	Fungi_1	Ascomycota_1	Archaeorhizomycetes_1	Archaeorhizomycetales_1	Archaeorhizomycetaceae_1	Archaeorhizomyces_1		0.91332		0.00768911		0.00209763		0.00876692		-0.90563	0.998759	-0.911222		-0.904553		-0.00559148		0.00107781	0.999969	0.00666929							0.00265871	0.0108885	0.00444642	0.004218	0.00395498	7	1.83333	0	0.545455	0	1	2	false	0	6	0
clust_1	78c052bf781774e29c588c1f4ecf7ca2	Fungi_1	Basidiomycota_1	Cystobasidiomycetes_1	Erythrobasidiales_1	Erythrobasidiaceae_1	Erythrobasidium_1	Erythrobasidium yunnanense	0.442066		0.00774135		0.00209712		0.00881631		-0.434324	0.998759	-0.439969		-0.43325		-0.00564423		0.00107496		0.00671919							0.00265871	0.00693549	0.00444642	0.004218	0.00395498	24	2.5	0	0.4	0	1	4	false	0	3	0
clust_1	bd0a8e03240e17e3e5ece00afb2e7bb6	Fungi_1	Basidiomycota_1	Tremellomycetes_1	Filobasidiales_1	Filobasidiaceae_1	Filobasidium_1	Filobasidium floriforme	0.00487189		0.00765043		0.00207492	0.999057	1.38817		0.00277855	0.998759	-0.00279697		1.38329		-0.00557551		1.38051	0.857413	1.38609							0.00265871	0.00495237	0.00444642	0.004218	0.0150332	30	1	0	1	0	1	1	false	0	1	0
clust_1	4360403cd3e59f847933844e89565fb8	Fungi_1	Ascomycota_1	Sordariomycetes_1	Hypocreales_1	Bionectriaceae_1	Clonostachys_1		0.592348		0.00772202		0.00210761		0.00878368		-0.584626	0.998759	-0.590241		-0.583565		-0.00561442		0.00106166		0.00667608							0.00265871	0.0079233	0.00444642	0.004218	0.00395498	14	1.75	0	0.571429	0	1	2	false	0	4	0
clust_1	a767a66dbbbce86801b92cbd0d230fbe	Fungi_1	Basidiomycota_1	Microbotryomycetes_1	Sporidiobolales_1	Sporidiobolaceae_1	Sporobolomyces_1	Sporobolomyces patagonicus	0.00492171		0.00768948		0.002083	0.999057	1.1948		0.00276778	0.998759	-0.00283871		1.18988		-0.00560648		1.18711	0.999969	1.19272							0.00265871	0.00495237	0.00444642	0.004218	0.011868	30	1	0	1	0	1	1	false	0	1	0
clust_1	fb78be5659c60d468b5bc7a0a98c511b	Fungi_1	Basidiomycota_1	Microbotryomycetes_1	Sporidiobolales_1	Sporidiobolaceae_1	Sporobolomyces_1	Sporobolomyces patagonicus	1.06721		0.00770828		0.00208716	0.999057	0.00878355		-1.0595	0.998759	-1.06512		-1.05843		-0.00562112		0.00107527	0.999969	0.00669639							0.00265871	0.0128849	0.00444642	0.004218	0.00395498	20	2.33333	0	0.428571	0	1	3	false	0	3	0
clust_1	bbeea8dc1fe9f80c1629c4d2d4c1eca8	Fungi_1	Basidiomycota_1	Agaricomycetes_1	Phallales_1	Phallaceae_1	Lysurus_1	Lysurus cruciatus	0.00494551		0.00770833		0.00208717	0.999057	1.07078		0.00276283	0.998759	-0.00285834		1.06584		-0.00562116		1.06308	0.999969	1.0687							0.00265871	0.00495237	0.00444642	0.004218	0.0102854	4	4	0	0.25	0	1	5	false	0	2	0
clust_1	ba8a5ca75ce264d1a33dc73fe886c848	Fungi_1	Ascomycota_1	Archaeorhizomycetes_1	Archaeorhizomycetales_1	Archaeorhizomycetaceae_1	Archaeorhizomyces_1		0.994549		0.00771142		0.00209291	0.999057	0.00878265		-0.986837	0.998759	-0.992456		-0.985766		-0.00561851		0.00107124	0.999969	0.00668974							0.00265871	0.0118845	0.00444642	0.004218	0.00395498	14	1.75	0	0.571429	0	1	2	false	0	4	0
clust_1	9fb9626eebda49042ad6b496bb7bed38	Fungi_1	Ascomycota_1	Archaeorhizomycetes_1	Archaeorhizomycetales_1	Archaeorhizomycetaceae_1	Archaeorhizomyces_1		-0.825234		-0.769728		-0.775353		-0.82139		0.055507	0.998759	0.0498817		0.0038449		-0.00562522		-0.0516621	0.999969	-0.0460368							0.00531267	0.00495237	0.00444642	0.004218	0.00395498	3	3.46667	0	0.288462	0	1	6	false	0	12	0
clust_1	cab207115902872eb0a5d07a2ae0908d	Fungi_1	Basidiomycota_1	Microbotryomycetes_1	Sporidiobolales_1	Sporidiobolaceae_1	Sporobolomyces_1		0.914866		0.00770246		0.00206731	0.999057	0.00880098		-0.907163	0.998759	-0.912798		-0.906065		-0.00563515		0.00109851	0.999969	0.00673367							0.00265871	0.0108942	0.00444642	0.004218	0.00395498	11	2	0	0.5	0	1	3	false	0	4	0
clust_1	64d989fd28f1ef848f4e6f19b9101282	Fungi_1	Basidiomycota_1	Tremellomycetes_1	Trichosporonales_1	Trichosporonaceae_1	Apiotrichum_1		-0.527931		-0.491523		-0.497139		-0.524092		0.0364081	0.998759	0.0307925		0.0038392		-0.00561553		-0.0325689		-0.0269533							0.00398736	0.00495237	0.00444642	0.004218	0.00395498	2	2.4	0	0.416667	0	1	4	false	0	11	0
clust_1	145605025b15f01a041efd8c5b11862d	Fungi_1	Ascomycota_1	Sordariomycetes_1	Myrmecridiales_1	Myrmecridiaceae_1	Myrmecridium_1	Myrmecridium schulzeri	-0.409519		-0.61928		-0.624901		-0.40568		-0.209761	0.998759	-0.215382		0.00383844		-0.0056209		0.213599	0.999969	0.21922							0.00488033	0.00495237	0.00444642	0.004218	0.00395498	8	1.83333	0	0.545455	0	1	2	false	0	6	0
clust_1	e8880ae0e16dd23b1a61d8a0e984e63a	Fungi_1	Ascomycota_1	Leotiomycetes_1	Helotiales_1	Vibrisseaceae_1	Phialocephala_1	Phialocephala fortinii	0.717444		0.00769946		0.00205418		0.00881236		-0.709744	0.998759	-0.71539		-0.708631		-0.00564528		0.0011129		0.00675818							0.00265871	0.00891361	0.00444642	0.004218	0.00395498	11	2.4	0	0.416667	0	1	3	false	0	2	0
clust_1	1db705c9cc17324f322d7ca38e79eee1	Fungi_1	Basidiomycota_1	Cystobasidiomycetes_1	Erythrobasidiales_1	Erythrobasidiaceae_1	Erythrobasidium_1		0.00498336		0.00773899		0.00209495		0.721122		0.00275563	0.998759	-0.00288841		0.716139		-0.00564404		0.713383		0.719028							0.00265871	0.00495237	0.00444642	0.004218	0.00712017	4	3.25	0	0.307692	0	1	4	false	0	3	0
clust_1	e4fc676d4666ef0d80a9b39eb144493c	Fungi_1	Basidiomycota_1	Cystobasidiomycetes_1	Erythrobasidiales_1	Erythrobasidiaceae_1	Erythrobasidium_1		-0.359901		-0.543997		-0.549618		-0.356062		-0.184096	0.998759	-0.189717		0.00383844		-0.00562061		0.187935		0.193555							0.00443601	0.00495237	0.00444642	0.004218	0.00395498	8	1.83333	0	0.545455	0	1	2	false	0	6	0
clust_1	c74e3de41b52d82fc85feda3d30d34df	Fungi_1	Basidiomycota_1	Microbotryomycetes_1	Sporidiobolales_1	Sporidiobolaceae_1	Sporobolomyces_1		0.191713		0.559159		0.00208889		0.195551		0.367447	0.998759	-0.189624		0.00383843		-0.55707		-0.363608	0.999969	0.193462							0.00265871	0.00495237	0.0074148	0.004218	0.00395498	29	1	0	1	0	1	1	false	0	1	0
clust_1	e335c4fe95f8a0e6e2e87ac508286b60	Fungi_1	Ascomycota_1	Archaeorhizomycetes_1	Archaeorhizomycetales_1	Archaeorhizomycetaceae_1	Archaeorhizomyces_1		0.591776		0.00767668		0.00210688		0.00875612		-0.5841	0.998759	-0.58967		-0.58302		-0.0055698		0.00107944		0.00664924							0.00265871	0.00792046	0.00444642	0.004218	0.00395498	7	1.83333	0	0.545455	0	1	2	false	0	6	0
clust_1	475b57e44a0b2ba57c2b9f2609488689	Fungi_1	Basidiomycota_1	Tremellomycetes_1	Tremellales_1	Bulleribasidiaceae_1	Vishniacozyma_1	Vishniacozyma victoriae	-0.528025		-0.491615		-0.49724		-0.524215		0.0364098	0.998759	0.0307849		0.00381006		-0.00562487		-0.0325997		-0.0269748							0.00398736	0.00495237	0.00444642	0.004218	0.00395498	5	4	0	0.25	0	1	7	false	0	9	0
clust_1	fc4a5d7e90512d7424fb2e939f0d79dd	Fungi_1	Basidiomycota_1	Tremellomycetes_1	Filobasidiales_1	Piskurozymaceae_1	Solicoccozyma_1	Solicoccozyma terricola	-0.528025		-0.491615		-0.49724		-0.524215		0.0364098	0.998759	0.0307849		0.00381006		-0.00562487		-0.0325997		-0.0269748							0.00398736	0.00495237	0.00444642	0.004218	0.00395498	5	4	0	0.25	0	1	7	false	0	9	0
clust_1	561f8a8e8c30a4a1b7d6cddde37c4350	Fungi_1	Basidiomycota_1	Tremellomycetes_1	Tremellales_1	Bulleribasidiaceae_1	Vishniacozyma_1		0.592348		0.00772202		0.00210761		0.00878368		-0.584626	0.998759	-0.590241		-0.583565		-0.00561442		0.00106166		0.00667608							0.00265871	0.0079233	0.00444642	0.004218	0.00395498	14	1.75	0	0.571429	0	1	2	false	0	4	0
clust_1	f563671d4e08fcdc4f90900853a18327	Fungi_1	Basidiomycota_1	Agaricomycetes_1	Agaricales_1	Strophariaceae_1	Galerina_1		-0.389678		-0.362106		-0.36775		-0.385827		0.0275719	0.998759	0.0219278		0.00385033		-0.00564415		-0.0237216		-0.0180774							0.00354337	0.00495237	0.00444642	0.004218	0.00395498	3	3.46667	0	0.288462	0	1	6	false	0	12	0
clust_1	2c3248402c84281cc12ec483e475651f	Fungi_1	Basidiomycota_1	Tremellomycetes_1	Trichosporonales_1	Trichosporonaceae_1			-0.389678		-0.362106		-0.36775		-0.385827		0.0275719	0.998759	0.0219278		0.00385033		-0.00564415		-0.0237216		-0.0180774							0.00354337	0.00495237	0.00444642	0.004218	0.00395498	3	3.46667	0	0.288462	0	1	6	false	0	12	0
clust_1	ec2b3a8e56bbdaf36c514d42a6c0fc16	Fungi_1	Basidiomycota_1	Tremellomycetes_1	Filobasidiales_1	Filobasidiaceae_1	Filobasidium_1		0.00489953		0.00768035		0.00210682		0.4454		0.00278081	0.998759	-0.00279272		0.440501		-0.00557353		0.43772		0.443294							0.00265871	0.00495237	0.00444642	0.004218	0.00553856	23	1.5	0	0.666667	0	1	2	false	0	2	0
clust_1	04a5f750979b219b9e5a06874c4f7018	Fungi_1	Basidiomycota_1	Tremellomycetes_1	Tremellales_1	Rhynchogastremataceae_1	Papiliotrema_1	Papiliotrema laurentii	-0.389601		-0.362001		-0.367625		-0.385789		0.0276	0.998759	0.0219752		0.00381182		-0.00562481		-0.0237882		-0.0181634							0.00354447	0.00495237	0.00444642	0.004218	0.00395498	5	4	0	0.25	0	1	7	false	0	9	0
clust_1	9de9e17c91a73ffefd29187c6809f371	Fungi_1	Basidiomycota_1	Tremellomycetes_1	Tremellales_1	Bulleribasidiaceae_1	Vishniacozyma_1	Vishniacozyma victoriae	0.122138		0.00770245		0.349607		0.125976		-0.114435	0.998759	0.227469		0.00383844		0.341905		0.118274		-0.223631							0.00265871	0.00495237	0.00444642	0.00562603	0.00395498	19	1.66667	0	0.6	0	1	2	false	0	3	0
clust_2	6ce7604e712f963bbd0ae0f6b7a3cf5e	Fungi_1	Ascomycota_1	Dothideomycetes_1	Pleosporales_1	Pleosporaceae_1	Alternaria_1		-0.216845	0.957838	-1.77482	0.386015	0.297037	0.999057	-2.54729	0.19666	-1.55797	0.998759	0.513882	0.961927	-2.33045	0.541512	2.07186	0.30502	-0.772473	0.999969	-2.84433	0.141854						31.4626	53.0888	68.7572	30.5166	60.4821		0	0	0	0	0	0	true	0	0	0
clust_3	0fe60cf6c81c052fae1047ac1065fe8c	Fungi_1	Basidiomycota_1	Microbotryomycetes_1	Sporidiobolales_1	Sporidiobolaceae_1	Sporobolomyces_1	Sporobolomyces patagonicus	-3.0489	0.124614	-3.51252	0.0860406	-3.2871	0.0758524	-2.62223	0.211321	-0.463621	0.998759	-0.238207	0.961927	0.426664	0.99877	0.225414	0.997524	0.890285	0.999969	0.664871	0.996972						9.33128	4.62233	2.02151	3.52667	0.157141		0	0	0	0	0	0	true	0	0	0
clust_3	ecfed4ed448c412970e5dfeef71342ff	Fungi_1	Ascomycota_1	Dothideomycetes_1	Dothideales_1	Aureobasidiaceae_1			-1.51297	0.63377	-1.46504	0.528058	-0.121327	0.999057	-6.53832	0.000202722	0.0479255	0.998759	1.39164	0.747047	-5.02536	0.0129106	1.34372	0.687454	-5.07328	0.0144319	-6.417	0.000303161						12.5841	6.31349	10.3866	14.0231	0.320669		0	0	0	0	0	0	true	0	0	0
clust_3	7fbb93d82e4abea98be2b43aa3e311fd	Fungi_1	Ascomycota_1	Dothideomycetes_1	Capnodiales_1	Cladosporiaceae_1			1.25619	0.939086	0.61896	0.996666	4.07405	0.0690362	-4.97336	0.0431785	-0.637235	0.998759	2.81786	0.300049	-6.22956	0.0148664	3.45509	0.105077	-5.59232	0.0537919	-9.04741	3.46403e-05						2.92659	1.13851	1.18052	10.5091	0.059986		0	0	0	0	0	0	true	0	0	0
clust_3	c275b24483e0d450fe8d31de29e850d0	Fungi_1	Basidiomycota_1	Tremellomycetes_1	Filobasidiales_1	Filobasidiaceae_1	Filobasidium_1		1.55249	0.932823	-2.85122	0.319057	4.28476	0.0781003	-5.17874	0.0762572	-4.40371	0.270731	2.73227	0.482336	-6.73123	0.0369444	7.13598	0.0112155	-2.32753	0.999969	-9.4635	0.000451147						3.94174	9.41973	4.27717	12.7644	0.00395498	9	5.86667	0	0.170455	0	1	8	false	0	2	0
clust_4	9318c175cc8816df4517cee77afcd7e8	Fungi_1	Ascomycota_1	Dothideomycetes_1	Pleosporales_1	Didymosphaeriaceae_1	Paraconiothyrium_1	Paraconiothyrium brasiliense	-3.31635	0.0711988	-3.12046	0.0921522	-3.12522	0.0723875	8.83464	1.10049e-09	0.195892	0.998759	0.191133	0.961927	12.151	1.5702e-14	-0.00475927	0.997524	11.9551	4.98092e-15	11.9599	3.75562e-15						1.33692	0.00495237	0.00444642	0.004218	31.9841	10	2.4	0	0.416667	0	1	4	false	0	3	0
[truncated: 9 more columns]

## Sheet: jonathan_skin_ITS
K means Cluster	otu	Kingdom	Phylum	Class	Order	Family	Genus	Species	log2 Fold Change_time_Day 14_v_Day 0	padj_time_Day 14_v_Day 0	log2 Fold Change_time_Day 28_v_Day 0	padj_time_Day 28_v_Day 0	log2 Fold Change_time_Day 42_v_Day 0	padj_time_Day 42_v_Day 0	log2 Fold Change_time_Rotten_v_Day 0	padj_time_Rotten_v_Day 0	log2 Fold Change_time_Day 28_v_Day 14	padj_time_Day 28_v_Day 14	log2 Fold Change_time_Day 42_v_Day 14	padj_time_Day 42_v_Day 14	log2 Fold Change_time_Rotten_v_Day 14	padj_time_Rotten_v_Day 14	log2 Fold Change_time_Day 42_v_Day 28	padj_time_Day 42_v_Day 28	log2 Fold Change_time_Rotten_v_Day 28	padj_time_Rotten_v_Day 28	log2 Fold Change_time_Rotten_v_Day 42	padj_time_Rotten_v_Day 42	Indicator_Day 0	Indicator_Day 14	Indicator_Day 28	Indicator_Day 42	Indicator_Day Rotten	Average Relative Abundance Day 0	Average Relative Abundance Day 14	Average Relative Abundance Day 28	Average Relative Abundance Day 42	Average Relative Abundance Day Rotten	mclCluster	Average Shortest Path Length	Betweenness Centrality	Closeness Centrality	Clustering Coefficient	Degree	Eccentricity	Is Single Node	mv	Neighborhood Connectivity	Number Of Directed Edges
clust_1	ecfed4ed448c412970e5dfeef71342ff	Fungi_1	Ascomycota_1	Dothideomycetes_1	Dothideales_1	Aureobasidiaceae_1			0.612561	0.791343	2.36834	0.0802112	3.69165	0.00268467	1.15842	0.377084	1.75578	0.510485	3.07908	0.0202106	0.545863	0.868982	1.3233	0.448512	-1.20992	0.36991	-2.53322	0.0688197						1.07725	2.15079	9.25701	13.6646	5.32388	69	3.4	0.2	0.294118	0	2	6	false	0	2	0
clust_1	7fbb93d82e4abea98be2b43aa3e311fd	Fungi_1	Ascomycota_1	Dothideomycetes_1	Capnodiales_1	Cladosporiaceae_1			0.791092	0.763473	-0.224159	0.997585	2.38039	0.156117	-0.0876604	0.992181	-1.01525	0.797657	1.5893	0.449427	-0.878753	0.706067	2.60455	0.202174	0.136499	0.996767	-2.46805	0.142434						1.76095	3.44079	1.7615	8.42073	5.32797	20	2.3	0.555556	0.434783	0	2	4	false	0	3	0
clust_2	6ce7604e712f963bbd0ae0f6b7a3cf5e	Fungi_1	Ascomycota_1	Dothideomycetes_1	Pleosporales_1	Pleosporaceae_1	Alternaria_1		-0.694765	0.640734	-0.23389	0.997585	-0.122771	0.999943	0.832291	0.443796	0.460875	0.997499	0.571994	0.786756	1.52706	0.152267	0.111119	0.999938	1.06618	0.320638	0.955062	0.444828						43.6693	41.4385	49.955	50.4447	69.2473	20	2.7	0.511111	0.37037	0	3	5	false	0	1.66667	0
clust_3	0fe60cf6c81c052fae1047ac1065fe8c	Fungi_1	Basidiomycota_1	Microbotryomycetes_1	Sporidiobolales_1	Sporidiobolaceae_1	Sporobolomyces_1	Sporobolomyces patagonicus	-0.601492	0.791343	-1.15697	0.445278	-1.83683	0.177904	-3.79332	0.000610399	-0.55548	0.997499	-1.23534	0.473939	-3.19182	0.00616374	-0.679856	0.853018	-2.63634	0.0371963	-1.95649	0.148501						25.2269	21.47	16.0065	10.071	2.70124	20	3.6	0	0.277778	0	1	6	false	0	3	0
clust_4	bf00fa4e0f79ee58ba7229a892df5ca5	Fungi_1	Basidiomycota_1	Microbotryomycetes_1	Sporidiobolales_1	Sporidiobolaceae_1	Sporobolomyces_1	Sporobolomyces patagonicus	-1.10156	0.58448	-1.42735	0.389566	-1.96269	0.189462	-3.88604	0.0020959	-0.325797	0.997499	-0.861138	0.768997	-2.78448	0.0489347	-0.535342	0.999938	-2.45869	0.0970728	-1.92334	0.225737						3.53113	2.09588	1.86206	1.15883	0.456401	39	1.4	0.8	0.714286	0	3	2	false	0	1.66667	0
clust_4	c64a490282ff4061ccd6c5f1ce3c1185	Fungi_1	Basidiomycota_1	Tremellomycetes_1	Filobasidiales_1	Filobasidiaceae_1	Filobasidium_1	Filobasidium floriforme	-0.537543	0.815914	-0.440057	0.908208	-1.69025	0.191139	-4.11977	0.000196164	0.0974854	0.997499	-1.1527	0.499576	-3.58222	0.00131618	-1.25019	0.455722	-3.67971	0.00122899	-2.42952	0.0688197						3.97001	2.64777	2.38185	1.37111	0.501948	70	2.4	0	0.416667	0	1	3	false	0	2	0
clust_4	6a8fb45e374046635b9a1e58508fcb0b	Fungi_1	Basidiomycota_1	Tremellomycetes_1	Tremellales_1	Bulleribasidiaceae_1	Vishniacozyma_1		1.53673	0.399496	0.715382	0.778363	-0.636663	0.821525	-4.07875	0.00212492	-0.821349	0.933258	-2.17339	0.26465	-5.61548	2.26244e-05	-1.35204	0.520081	-4.79413	0.000447772	-3.44209	0.032586						0.606803	1.41889	2.15712	0.239778	0.0909222	26	2	0	0.5	0	1	3	false	0	4	0
clust_4	9318c175cc8816df4517cee77afcd7e8	Fungi_1	Ascomycota_1	Dothideomycetes_1	Pleosporales_1	Didymosphaeriaceae_1	Paraconiothyrium_1	Paraconiothyrium brasiliense	1.35505	0.607198	-0.518718	0.997585	1.88888	0.335654	1.6695	0.381028	-1.87377	0.575051	0.533825	0.999385	0.314448	0.996443	2.40759	0.348547	2.18822	0.265474	-0.219377	0.993761						0.120007	0.263054	0.0531112	1.14815	1.48439	25	2.3	0.2	0.434783	0	2	4	false	0	3.5	0
clust_4	31710f04c1d3def7bfea4ec1a43757f0	Fungi_1	Ascomycota_1	Dothideomycetes_1	Capnodiales_1	Mycosphaerellaceae_1	Mycosphaerella_1	Mycosphaerella tassiana	1.04283	0.537743	-0.158658	0.997585	0.422099	0.908722	-0.992165	0.459699	-1.20149	0.582194	-0.62073	0.870486	-2.03499	0.128161	0.580757	0.932605	-0.833507	0.603089	-1.41426	0.325198						0.27529	0.75979	0.297379	0.355235	0.226543	70	1.6	0.4	0.625	0	2	2	false	0	2.5	0
clust_4	032c8c83488e8dc1707c235017237ef7	Fungi_1	Basidiomycota_1	Tremellomycetes_1	Tremellales_1	Bulleribasidiaceae_1	Vishniacozyma_1	Vishniacozyma victoriae	-0.29747	0.999952	-0.286622	0.997585	-0.83569	0.704707	-1.96862	0.156092	0.0108473	0.997499	-0.53822	0.970199	-1.67115	0.256646	-0.549068	0.999938	-1.68199	0.265474	-1.13293	0.591186						1.95523	3.39344	1.71111	0.975869	0.203573	20	3.3	0	0.30303	0	1	6	false	0	4	0
clust_4	02b351f4ae26aba502bf995494d84845	Fungi_1	Basidiomycota_1	Cystobasidiomycetes_1	Erythrobasidiales_1	Erythrobasidiaceae_1	Erythrobasidium_1		-0.626363	0.815914	-1.13644	0.538845	-1.15763	0.495087	-3.07094	0.0215099	-0.51008	0.997499	-0.531263	0.970199	-2.44457	0.098778	-0.0211822	0.999938	-1.93449	0.185077	-1.91331	0.226511						3.24326	2.61518	1.5267	1.47863	0.489255	66	3.1	0.2	0.322581	0	2	6	false	0	2.5	0
clust_4	20cb2381c7329d2363cd71598db48a88	Fungi_1	Ascomycota_1	Dothideomycetes_1	Pleosporales_1	Phaeosphaeriaceae_1	Neosetophoma_1		-0.439942	0.942766	-2.88327	0.0648328	-1.93096	0.194548	-5.50499	3.92463e-05	-2.44332	0.380672	-1.49102	0.449427	-5.06505	0.000160279	0.952309	0.729885	-2.62172	0.0970728	-3.57403	0.0260918						0.421542	0.737706	0.11311	0.185177	0.0415202		0	0	0	0	0	0	true	0	0	0
clust_4	a09cb0199af4901c13dff9480341221f	Fungi_1	Basidiomycota_1	Tremellomycetes_1	Tremellales_1	Bulleribasidiaceae_1	Vishniacozyma_1		-1.30187	0.519214	-2.98437	0.068418	-1.5847	0.322869	-4.69205	0.000500308	-1.6825	0.550102	-0.282836	0.999385	-3.39018	0.0223976	1.39966	0.520081	-1.70768	0.280421	-3.10734	0.0658494						1.28458	0.842042	0.217084	0.324672	0.0412212	64	4.2	0	0.238095	0	1	7	false	0	2	0
clust_4	c275b24483e0d450fe8d31de29e850d0	Fungi_1	Basidiomycota_1	Tremellomycetes_1	Filobasidiales_1	Filobasidiaceae_1	Filobasidium_1		-0.377902	0.961795	0.0065294	0.997585	-1.5052	0.268159	-4.39035	0.000210277	0.384431	0.997499	-1.1273	0.564401	-4.01244	0.000778507	-1.51173	0.397792	-4.39687	0.000428425	-2.88515	0.0413731						0.984639	1.78016	1.34362	0.999335	0.126573	20	3.3	0	0.30303	0	1	6	false	0	4	0
clust_4	887a3d78021aa079d4b0ec06aa05428a	Fungi_1	Basidiomycota_1	Cystobasidiomycetes_1	Erythrobasidiales_1	Erythrobasidiaceae_1	Erythrobasidium_1		-0.0426043	0.999952	-0.609194	0.901378	-0.987414	0.676973	-2.75475	0.0953878	-0.566589	0.997499	-0.94481	0.786756	-2.71215	0.120749	-0.37822	0.999938	-2.14556	0.203832	-1.76734	0.343875						1.20931	1.71458	0.592311	0.623179	0.22719	26	2	0	0.5	0	1	3	false	0	4	0
clust_4	06fe039e6c439c062fea71deda5adb84	Fungi_1	Ascomycota_1	Dothideomycetes_1	Pleosporales_1	Didymellaceae_1	Epicoccum_1	Epicoccum dendrobii	0.538845	0.887476	0.164208	0.997585	0.682182	0.810476	-1.53128	0.300785	-0.374637	0.997499	0.143337	0.999385	-2.07012	0.174279	0.517974	0.999938	-1.69549	0.273145	-2.21346	0.168924						0.64589	1.14916	1.35687	1.0363	0.481795	68	1.8	0.4	0.555556	0	2	3	false	0	2	0
clust_4	a82ef82fbba2842c2dd1f390b25d7538	Fungi_1	Ascomycota_1	Dothideomycetes_1	Botryosphaeriales_1	Botryosphaeriaceae_1	Diplodia_1		1.8817	0.400459	1.5336	0.508449	5.03311	0.00364106	9.73827	6.60896e-11	-0.3481	0.997499	3.15141	0.141775	7.85657	2.08298e-07	3.49951	0.0992642	8.20467	3.64499e-08	4.70516	0.00631538						0.0110538	0.0267117	0.0171931	0.122267	9.89246	69	4.3	0	0.232558	0	1	7	false	0	2	0
clust_4	0c03c7cf289f1f043fbafc14461d9772	Fungi_1	Ascomycota_1	Dothideomycetes_1	Pleosporales_1	Didymosphaeriaceae_1			1.25455	0.427146	0.662084	0.748229	1.56569	0.230741	-0.562323	0.789047	-0.592463	0.997499	0.311147	0.999385	-1.81687	0.171993	0.90361	0.670711	-1.22441	0.368564	-2.12802	0.131193						0.39068	0.910657	0.616774	1.25419	0.448996	20	2.4	0.644444	0.416667	0	4	5	false	0	1.5	0
clust_4	0a369a71638f4c13c56f24c4379f16d9	Fungi_1	Basidiomycota_1	Microbotryomycetes_1	Sporidiobolales_1	Sporidiobolaceae_1	Sporobolomyces_1	Sporobolomyces patagonicus	0.000903161	0.999952	2.76193	0.0738765	0.0032153	0.999943	0.0154799	0.992181	2.76102	0.288071	0.00231214	0.999385	0.0145767	0.996443	-2.75871	0.121728	-2.74645	0.0677408	0.0122646	0.993761						0.00170806	0.00258769	0.10782	0.00215427	0.00152125	1	9.14888	0.32555	0.109303	0	24	20	false	0	1.125	0
clust_4	78baeb4acaf2da94c88c9c8a227cbbdb	Fungi_1	Ascomycota_1	Dothideomycetes_1	Pleosporales_1	Pleosporaceae_1	Alternaria_1		3.0011	0.145618	-0.294116	0.997585	2.51865	0.182029	-2.68783	0.139147	-3.29521	0.305538	-0.482448	0.999385	-5.68893	0.000696288	2.81277	0.240447	-2.39371	0.217309	-5.20648	0.00622384						0.0274109	0.136841	0.0171784	0.18737	0.00152125		0	0	0	0	0	0	true	0	0	0
clust_4	ac1b4aa9c363241eb5151ef8aea2976c	Fungi_1	Basidiomycota_1	Cystobasidiomycetes_1	Erythrobasidiales_1	Erythrobasidiaceae_1	Erythrobasidium_1	Erythrobasidium hasegawianum	-0.148268	0.999952	0.34181	0.997585	-1.22513	0.568837	-5.47871	0.000334877	0.490078	0.997499	-1.07687	0.754206	-5.33044	0.000696288	-1.56694	0.520081	-5.82052	0.000428425	-4.25358	0.0260918						0.538414	0.689304	0.590184	0.255121	0.0416987	68	2.6	0	0.384615	0	1	4	false	0	2	0
clust_4	4acb4accabc46407cfa2e062891769a8	Fungi_1	Ascomycota_1	Sordariomycetes_1	Hypocreales_1	Nectriaceae_1	Fusarium_1		-3.08636	0.198171	-4.54209	0.0596297	-0.792018	0.88193	-3.26449	0.127076	-1.45574	0.809284	2.29434	0.449427	-0.178136	0.996443	3.75008	0.202174	1.2776	0.671326	-2.47247	0.325198						0.0538877	0.141345	0.0260445	0.181542	0.0449631	58	2.7	0	0.37037	0	1	3	false	0	2	0
clust_4	daba98181bcd36fb1590e6f733576f47	Fungi_1	Ascomycota_1	Dothideomycetes_1	Dothideales_1	Aureobasidiaceae_1			-0.000687517	0.999952	0.0041427	0.997585	4.25692	0.00671962	4.47259	0.00178194	0.00483022	0.997499	4.2576	0.0145317	4.47328	0.00210663	4.25277	0.0178733	4.46845	0.00315368	0.215674	0.993761						0.00170806	0.00258769	0.00196366	0.12514	0.0882254	24	2.28571	0	0.4375	0	1	4	false	0	5	0
clust_4	dcec8896e76cd9e342e5cb725d342640	Fungi_1	Basidiomycota_1	Tremellomycetes_1	Filobasidiales_1	Filobasidiaceae_1	Filobasidium_1	Filobasidium floriforme	1.00956	0.602642	0.470444	0.917011	-2.24188	0.134727	-3.83001	0.00194507	-0.539116	0.997499	-3.25144	0.0202106	-4.83957	9.13509e-05	-2.71232	0.0992642	-4.30045	0.000722044	-1.58813	0.325198						0.949136	0.69595	1.00843	0.162948	0.0845368	67	1.8	0.4	0.555556	0	2	3	false	0	2	0
clust_4	ba694f9cfd1867bef35160aa019dd628	Fungi_1	Ascomycota_1	Dothideomycetes_1	Pleosporales_1	Phaeosphaeriaceae_1	Neosetophoma_1		-0.855651	0.756714	-1.39204	0.490493	-2.63682	0.149724	-4.27956	0.00647722	-0.53639	0.997499	-1.78117	0.445677	-3.42391	0.0477097	-1.24478	0.646076	-2.88752	0.11617	-1.64273	0.448326						0.0787214	0.0600601	0.0356884	0.0230232	0.00152125	23	10.2605	0	0.0974607	0	1	21	false	0	5	0
clust_4	fae94e7e86fa6964076978aca3b7421f	Fungi_1	Ascomycota_1	Dothideomycetes_1	Pleosporales_1	Phaeosphaeriaceae_1	Neosetophoma_1		-0.187618	0.999952	-0.992679	0.662623	-2.46943	0.171235	-2.45625	0.131118	-0.805062	0.980847	-2.28181	0.271277	-2.26863	0.180677	-1.47675	0.544907	-1.46357	0.428792	0.0131745	0.993761						0.030878	0.0317735	0.00627037	0.00215427	0.00152125	22	2.125	0	0.470588	0	1	3	false	0	6	0
clust_4	0085f866d29715812b477d5693d527e2	Fungi_1	Basidiomycota_1	Tremellomycetes_1	Tremellales_1	Bulleribasidiaceae_1	Vishniacozyma_1		-1.13178	0.706158	-0.0278491	0.997585	-2.41764	0.209254	-3.12187	0.0981891	1.10394	0.907707	-1.28586	0.723904	-1.99008	0.321653	-2.38979	0.352365	-3.09402	0.117744	-0.704223	0.993761						0.723766	0.354258	0.807144	0.360977	0.117349		0	0	0	0	0	0	true	0	0	0
clust_4	68888dedcbeabfab48bf3dc093b8be07	Fungi_1	Basidiomycota_1	Exobasidiomycetes_1	Entylomatales_1	Entylomataceae_1	Entyloma_1		-4.50667	0.0130553	-4.75872	0.00377753	-4.17568	0.0122698	-4.70266	0.0018732	-0.252048	0.997499	0.330986	0.999385	-0.195994	0.996443	0.583034	0.999938	0.0560536	0.996767	-0.52698	0.993761						0.255433	0.00644023	0.00843804	0.00823158	0.00302121	33	18.6278	0	0.0536832	0	1	31	false	0	3	0
clust_4	194f6746c59d5a9b78715724f2b10f09	Fungi_1	Ascomycota_1	Dothideomycetes_1	Pleosporales_1	Phaeosphaeriaceae_1	Leptospora_1		-0.734402	0.727132	-2.70772	0.0777942	-2.71144	0.0814408	-2.69416	0.0601039	-1.97332	0.510485	-1.97703	0.280962	-1.95976	0.187663	-0.00371467	0.999938	0.0135594	0.996767	0.0172741	0.993761						0.0321015	0.0431257	0.00196366	0.00215427	0.00152125	23	8.85608	0.102469	0.112917	0	2	19	false	0	12.5	0
clust_4	c00ccc168f3ec7b9acae23b96aeed71f	Fungi_1	Basidiomycota_1	Cystobasidiomycetes_1	Symmetrosporaceae_1	Symmetrospora_1			0.163389	0.999952	-1.60834	0.397768	-2.60083	0.149785	-5.64269	0.00028814	-1.77173	0.551923	-2.76422	0.179254	-5.80607	0.000209434	-0.992497	0.799833	-4.03435	0.0182668	-3.04185	0.113231						0.161131	0.384339	0.0833974	0.0438069	0.00228686	21	2	0	0.5	0	1	3	false	0	6	0
clust_4	aa94dbe49035c8c89a64a6ef98d249b8	Fungi_1	Ascomycota_1	Dothideomycetes_1	Pleosporales_1	Phaeosphaeriaceae_1	Muriphaeosphaeria_1	Muriphaeosphaeria viburni	-1.85258	0.40209	1.24107	0.567196	0.612525	0.88193	-1.83197	0.303816	3.09364	0.360267	2.4651	0.26555	0.0206097	0.996443	-0.628543	0.999938	-3.07303	0.0970728	-2.44449	0.222626						0.00999473	0.00258769	0.239559	0.013598	0.00152125	28	11.1042	0	0.0900559	0	1	22	false	0	3	0
clust_4	101407f16f70ff5dffa1c548145c08e3	Fungi_1	Basidiomycota_1	Tremellomycetes_1	Tremellales_1	Bulleribasidiaceae_1	Vishniacozyma_1		-4.99297	0.00651968	-4.13173	0.0197907	-3.33083	0.0648774	-6.70997	3.92463e-05	0.861235	0.997499	1.66214	0.499576	-1.717	0.422792	0.800905	0.932605	-2.57824	0.181409	-3.37914	0.0902964						0.176152	0.0325519	0.0207895	0.0746235	0.00152125		0	0	0	0	0	0	true	0	0	0
clust_4	3406614296a49f4ad86cc2be01336c2f	Fungi_1	Ascomycota_1	Sordariomycetes_1	Xylariales_1	Microdochiaceae_1	Microdochium_1	Microdochium seminicola	1.39985		0.00434372		0.402708		0.0160308		-1.3955	0.561928	-0.997141		-1.38382		0.398364		0.0116871		-0.386677							0.00170806	0.0132892	0.00196366	0.00359061	0.00152125	45	7.6402	0.343693	0.130887	0	3	17	false	0	9.66667	0
clust_4	57f9b199a33fb70365b58534b5e1e4da	Fungi_1	Ascomycota_1	Dothideomycetes_1	Pleosporales_1	Melanommataceae_1			2.80842	0.145676	0.642739	0.901378	0.399257	0.99752	-0.220681	0.992181	-2.16568	0.510485	-2.40916	0.26465	-3.0291	0.0737045	-0.243482	0.999938	-0.86342	0.73882	-0.619938	0.993761						0.00763949	0.131469	0.014265	0.00610419	0.00527115	36	13.4615	0.0532326	0.0742857	0	2	26	false	0	6	0
clust_4	fecd31a8f955b222364edbee70ec224d	Fungi_1	Basidiomycota_1	Exobasidiomycetes_1	Golubeviales_1	Golubeviaceae_1	Golubevia_1	Golubevia pallescens	-2.14701	0.198909	-4.98602	0.00198534	-2.81663	0.096379	-3.59767	0.0154083	-2.839	0.380672	-0.669622	0.927577	-1.45066	0.425496	2.16938	0.349101	1.38835	0.474888	-0.781035	0.8981						0.10196	0.115897	0.00196366	0.00861299	0.00652112	14	3.83333	0	0.26087	0	1	6	false	0	4	0
clust_4	49666b838337ef4553cc513fa364e83f	Fungi_1	Ascomycota_1	Dothideomycetes_1	Pleosporales_1	Phaeosphaeriaceae_1	Phaeosphaeria_1		-3.18825	0.0519342	-3.18146	0.0324859	-3.18588	0.0237455	-3.16815	0.0154083	0.00679169	0.997499	0.0023707	0.999385	0.0200977	0.996443	-0.00442099	0.999938	0.013306	0.996767	0.017727	0.993761						0.255065	0.00258769	0.00196366	0.00215427	0.00152125	6	10.1663	0.214667	0.0983647	0	26	22	false	0	1.11538	0
clust_4	968e54e6c0ec2ffec1427128b48abbd3	Fungi_1	Basidiomycota_1	Tremellomycetes_1	Tremellales_1	Bulleribasidiaceae_1	Vishniacozyma_1		0.417891	0.94142	-1.326	0.397768	-3.35926	0.0179428	-5.09588	0.000196164	-1.7439	0.510485	-3.77715	0.0145317	-5.51378	3.933e-05	-2.03326	0.317402	-3.76988	0.00981067	-1.73662	0.328411						0.0778386	0.131632	0.0592847	0.0143675	0.00152125		0	0	0	0	0	0	true	0	0	0
clust_4	de55ed2c9234d5d9ad067e572030adb1	Fungi_1	Basidiomycota_1	Cystobasidiomycetes_1	Cystobasidiales_1	Cystobasidiaceae_1	Cystobasidium_1	Cystobasidium pinicola	-1.2408	0.377543	-1.5373	0.187299	-2.68717	0.0218406	-4.49789	3.92463e-05	-0.2965	0.997499	-1.44636	0.336845	-3.25709	0.00400287	-1.14986	0.493781	-2.96059	0.0113707	-1.81073	0.183781						0.273655	0.18354	0.145428	0.0559596	0.00756189	25	2.6	0.366667	0.384615	0	3	5	false	0	2	0
clust_4	67a311061ea0282e400c59c52375f485	Fungi_1	Basidiomycota_1	Tremellomycetes_1	Tremellales_1	Bulleribasidiaceae_1	Vishniacozyma_1		1.3048	0.590266	-1.43699	0.515127	-2.93505	0.120566	-6.43524	0.000144487	-2.74178	0.432452	-4.23985	0.0202106	-7.74004	1.90419e-06	-1.49807	0.544907	-4.99826	0.00556822	-3.50019	0.088756						0.302734	1.49975	0.256059	0.0835195	0.00152125		0	0	0	0	0	0	true	0	0	0
clust_4	7a53e5c34fa46a513e14fc5022ecd814	Fungi_1	Basidiomycota_1	Exobasidiomycetes_1	Entylomatales_1	Tilletiopsis_1	Tilletiopsis washingtonensis		-5.34069	0.00014906	-5.57053	9.56767e-05	-5.9813	2.74384e-05	-7.51458	6.59618e-08	-0.229844	0.997499	-0.640611	0.94202	-2.17389	0.197315	-0.410766	0.999938	-1.94405	0.265474	-1.53328	0.458512						0.324634	0.0519461	0.011395	0.00608665	0.00152125	14	3.5	0.169935	0.285714	0	2	6	false	0	3.5	0
clust_4	9818a11bf9a2ab35c368a277d4b61fee	Fungi_1	Basidiomycota_1	Tremellomycetes_1	Tremellales_1	Bulleraceae_1	Genolevuria_1	Genolevuria amylolytica	0.354291	0.999952	0.441483	0.997585	0.751256	0.846422	-0.213375	0.992181	0.0871928	0.997499	0.396966	0.999385	-0.567666	0.996443	0.309773	0.999938	-0.654858	0.896099	-0.964631	0.839732						0.148413	0.0920603	0.0709642	0.195669	0.12651		0	0	0	0	0	0	true	0	0	0
clust_4	e442c2fef47ab874006c5967fb365dde	Fungi_1	Basidiomycota_1	Tremellomycetes_1	Tremellales_1	Bulleribasidiaceae_1	Vishniacozyma_1	Vishniacozyma carnescens	-1.45012	0.470835	2.28428	0.119583	-1.39827	0.426406	1.80255	0.19577	3.7344	0.0680852	0.0518478	0.999385	3.25266	0.0283857	-3.68255	0.0311205	-0.481735	0.898083	3.20082	0.0513167						0.0741923	0.0214223	0.201183	0.0197494	0.0415927	22	2.125	0	0.470588	0	1	3	false	0	6	0
clust_4	ed3e186583f5e76c4b080e4d47729ae2	Fungi_1	Ascomycota_1	Dothideomycetes_1	Pleosporales_1	Didymosphaeriaceae_1	Paraconiothyrium_1	Paraconiothyrium brasiliense	-0.00229305	0.999952	3.16838	0.0324859	8.41082e-05	0.999943	0.017766	0.992181	3.17067	0.0991122	0.00237715	0.999385	0.020059	0.996443	-3.1683	0.0501478	-3.15061	0.0217559	0.0176818	0.993761						0.00170806	0.00258769	0.274614	0.00215427	0.00152125	1	9.50124	0.189444	0.105249	0	16	20	false	0	1.3125	0
clust_4	61b3d4bae4c75cd566bf678d059d876c	Fungi_1	Basidiomycota_1	Tremellomycetes_1	Filobasidiales_1	Filobasidiaceae_1	Filobasidium_1	Filobasidium floriforme	-0.318219	0.999952	-0.906833	0.688701	-1.71923	0.268159	-5.17576	0.000331289	-0.588614	0.997499	-1.40101	0.499576	-4.85754	0.000951857	-0.8124	0.853018	-4.26892	0.00613643	-3.45652	0.0513167						0.126074	0.174512	0.113152	0.132801	0.00152125	67	2.6	0	0.384615	0	1	4	false	0	2	0
clust_4	653b5882f8867ade54e7c31318a3898e	Fungi_1	Ascomycota_1	Leotiomycetes_1	Helotiales_1	Sclerotiniaceae_1	Botrytis_1		1.36508	0.505983	0.592	0.901378	0.965353	0.669988	0.112493	0.992181	-0.773079	0.997499	-0.399726	0.999385	-1.25259	0.509676	0.373353	0.999938	-0.479507	0.930666	-0.85286	0.830152						0.0244178	0.0785368	0.0305612	0.0258088	0.0120355	63	1	0	1	0	1	1	false	0	1	0
clust_4	3bed55ac28c34d0a47b35a46a684016d	Fungi_1	Basidiomycota_1	Microbotryomycetes_1	Sporidiobolales_1	Sporidiobolaceae_1	Rhodotorula_1	Rhodotorula babjevae	0.409715	0.999952	-0.500161	0.956515	-1.05483	0.647111	-2.90399	0.0810543	-0.909876	0.933258	-1.46454	0.535258	-3.3137	0.0477097	-0.554666	0.999938	-2.40383	0.167164	-1.84916	0.328411						0.102654	0.184202	0.0605723	0.0730396	0.0170365	66	4	0	0.25	0	1	7	false	0	2	0
clust_4	0777763e6e5ccb78691398cfbf054926	Fungi_1	Ascomycota_1	Dothideomycetes_1	Pleosporales_1	Phaeosphaeriaceae_1	Neosetophoma_1		-1.21285	0.58448	-2.97128	0.0944277	-2.97628	0.104039	-2.95617	0.0810543	-1.75844	0.574199	-1.76343	0.449427	-1.74332	0.336833	-0.00499391	0.999938	0.0151167	0.996767	0.0201106	0.993761						0.180781	0.0168786	0.00196366	0.00215427	0.00152125	57	10.9702	0.105284	0.0911558	0	2	23	false	0	14	0
clust_4	a2878a4e252dfa8b1162300ca2040ca5	Fungi_1	Ascomycota_1	Sordariomycetes_1	Hypocreales_1	Nectriaceae_1	Fusarium_1	Fusarium acutatum	1.63491	0.400459	0.00445042	0.997585	-0.000135516	0.999943	2.42355	0.112387	-1.63046	0.574199	-1.63505	0.449427	0.78864	0.723077	-0.00458594	0.999938	2.4191	0.123856	2.42369	0.148431						0.00170806	0.0237444	0.00196366	0.00215427	0.0955189	38	8.90323	0.0159624	0.112319	0	2	19	false	0	12	0
clust_4	5b3bdebb2009be671405e4e4944bdb7b	Fungi_1	Ascomycota_1	Sordariomycetes_1	Hypocreales_1	Acremonium_1	Acremonium fusidioides		4.16253	0.0519342	2.57216	0.165809	2.8129	0.159393	0.0143634	0.992181	-1.59037	0.582194	-1.34963	0.622091	-4.14817	0.0187307	0.240742	0.999938	-2.5578	0.181409	-2.79854	0.15446						0.00170806	0.185379	0.0143179	0.0754395	0.00152125	22	2.125	0	0.470588	0	1	3	false	0	6	0
clust_4	a3cddcc742742dd0a2b794808df54b2e	Fungi_1	Basidiomycota_1	Microbotryomycetes_1	Microbotryales_1	Microbotryaceae_1	Microbotryum_1		-0.377321		-0.372338		-0.374615		-0.360451		0.00498339		0.00270567		0.0168704		-0.00227772		0.011887		0.0141647							0.00227956	0.00258769	0.00196366	0.00215427	0.00152125	16	1.1	0.977778	0.909091	0	9	2	false	0	1.11111	0
clust_4	c7d083740cdf3e9bfe25ad085661dc4b	Fungi_1	Basidiomycota_1	Exobasidiomycetes_1	Golubeviales_1	Golubeviaceae_1	Golubevia_1	Golubevia pallescens	0.15681	0.999952	-2.1623	0.193192	-2.16858	0.194548	-1.63766	0.297494	-2.31911	0.472722	-2.32539	0.26555	-1.79447	0.259383	-0.00628142	0.999938	0.524639	0.930666	0.530921	0.993761						0.0881374	0.03907	0.00196366	0.00215427	0.00827108	37	1.5	0	0.666667	0	1	2	false	0	2	0
clust_4	f87d0e2ed7e9d826cfc8547b57027646	Fungi_1	Basidiomycota_1	Exobasidiomycetes_1	Entylomatales_1	Entylomataceae_1	Entyloma_1		-2.53855	0.113346	-4.32366	0.00198534	-4.7271	0.000958066	-4.71265	0.000334877	-1.78511	0.550102	-2.18855	0.26555	-2.1741	0.171802	-0.403441	0.999938	-0.388987	0.996767	0.0144545	0.993761						0.0532512	0.0313443	0.00261593	0.00215427	0.00152125	14	5	0	0.2	0	1	8	false	0	3	0
clust_4	f9ff5d67b799c59f4171bdd83d99de8c	Fungi_1	Ascomycota_1	Sordariomycetes_1	Glomerellales_1	Glomerellaceae_1	Colletotrichum_1		0.000223702	0.999952	0.00411306	0.997585	0.00113708	0.999943	3.39164	0.00944896	0.00388935	0.997499	0.000913379	0.999385	3.39142	0.0104547	-0.00297598	0.999938	3.38753	0.0113707	3.3905	0.0260918						0.00170806	0.00258769	0.00196366	0.00215427	0.439455	21	1.14286	0.952381	0.875	0	6	2	false	0	1.16667	0
clust_4	2fc2020ec15806dd392d799253a0066b	Fungi_1	Basidiomycota_1	Tremellomycetes_1	Tremellales_1	Bulleribasidiaceae_1	Vishniacozyma_1	Vishniacozyma victoriae	-0.804049	0.815914	1.40734	0.561062	-0.800242	0.821525	-3.23944	0.0829035	2.21139	0.550102	0.0038068	0.999385	-2.43539	0.198646	-2.20758	0.395308	-4.64678	0.00981067	-2.4392	0.256645						0.291406	0.0717419	0.24908	0.03582	0.0106343		0	0	0	0	0	0	true	0	0	0
clust_4	6b5646add0e0aacad0d377b517427e0f	Fungi_1	Basidiomycota_1	Tremellomycetes_1	Tremellales_1	Bulleribasidiaceae_1	Vishniacozyma_1	Vishniacozyma victoriae	2.2034	0.303727	1.87235	0.375534	-1.41042	0.565967	-0.622285	0.895755	-0.331048	0.997499	-3.61382	0.108075	-2.82568	0.147194	-3.28277	0.191437	-2.49464	0.185077	0.788133	0.993761						0.0141358	0.031077	0.6226	0.00215427	0.00577114	38	9.69727	0.0119378	0.103122	0	2	20	false	0	2.5	0
clust_4	482afd15d4c6d019c1d08236f600a26d	Fungi_1	Basidiomycota_1	Wallemiomycetes_1	Wallemiales_1	Wallemiaceae_1	Wallemia_1	Wallemia muriae	-0.000515832		0.00443414		1.22355		0.0163573		0.00494997	0.997499	1.22407		0.0168731		1.21912		0.0119232		-1.20719							0.00170806	0.00258769	0.00196366	0.00715912	0.00152125	2	8.81638	0.397518	0.113425	0	19	20	false	0	1.21053	0
clust_4	d8a54a6619d1b22c0a3bc9390689f642	Fungi_1	Basidiomycota_1	Tremellomycetes_1	Tremellales_1	Bulleribasidiaceae_1	Dioszegia_1	Dioszegia hungarica	-1.40779	0.420488	-2.15713	0.14215	-0.517406	0.88193	-3.44966	0.0154083	-0.749342	0.997499	0.890379	0.754206	-2.04187	0.197315	1.63972	0.397792	-1.29253	0.47055	-2.93225	0.0807014						0.0826892	0.0398895	0.0119989	0.026909	0.00152125	65	8.94293	0.00496278	0.11182	0	2	19	false	0	2.5	0
clust_4	c0ca6488344c26488c5f40261ecbd34c	Fungi_1	Ascomycota_1	Dothideomycetes_1	Capnodiales_1	Mycosphaerellaceae_1	Ramularia_1		1.22811	0.58448	-1.26387	0.561062	1.71466	0.291147	-3.21305	0.0558249	-2.49198	0.457283	0.486549	0.999385	-4.44117	0.00400287	2.97853	0.148896	-1.94919	0.279777	-4.92772	0.00347133						0.0689309	0.250108	0.0320695	0.152126	0.00152125	65	9.94045	0	0.100599	0	1	20	false	0	2	0
clust_4	2e6bbe9362cf4a84c1ace7c509274f77	Fungi_1	Basidiomycota_1	Cystobasidiomycetes_1	Symmetrosporaceae_1	Symmetrospora_1			-0.546511	0.864041	-1.45877	0.373684	-1.45307	0.322869	-4.68224	0.00028814	-0.912255	0.809284	-0.906561	0.752	-4.13573	0.00184484	0.00569374	0.999938	-3.22348	0.0253172	-3.22917	0.0406786						0.393308	0.205261	0.128571	0.0964649	0.00478929	64	3.3	0.2	0.30303	0	2	6	false	0	2	0
clust_4	ea4ace22970f2b5a913614c15bb3819c	Fungi_1	Ascomycota_1	Dothideomycetes_1	Pleosporales_1	Pleosporaceae_1	Alternaria_1		5.86514	1.20805e-06	0.00444158	0.997585	0.00228668	0.999943	0.0163554	0.992181	-5.8607	2.24022e-06	-5.86285	1.22359e-06	-5.84878	6.32482e-07	-0.0021549	0.999938	0.0119138	0.996767	0.0140687	0.993761						0.00170806	0.247345	0.00196366	0.00215427	0.00152125	40	13.5112	0.00496278	0.0740129	0	2	26	false	0	5.5	0
clust_4	74c6a5ea0600e02b6e636e617585ed3e	Fungi_1	Ascomycota_1	Dothideomycetes_1	Botryosphaeriales_1	Botryosphaeriaceae_1	Diplodia_1		-0.00141053	0.999952	0.0044378	0.997585	0.00121229	0.999943	2.22717	0.109386	0.00584833	0.997499	0.00262281	0.999385	2.22858	0.136163	-0.00322552	0.999938	2.22273	0.123856	2.22596	0.142434						0.00170806	0.00258769	0.00196366	0.00215427	0.0257706	2	8.00248	0.384846	0.124961	0	22	18	false	0	1.22727	0
clust_4	804a43764498d03c0148907e0b098fd1	Fungi_1	Ascomycota_1	Dothideomycetes_1	Pleosporales_1	Cucurbitariaceae_1	Pyrenochaetopsis_1	Pyrenochaetopsis leptospora	-0.00050613		0.999594		1.15091		0.0164041		1.0001	0.733003	1.15142		0.0169102		0.151316		-0.98319		-1.13451							0.00170806	0.00258769	0.00460217	0.00610419	0.00152125	36	15.3623	0.0437762	0.0650945	0	2	28	false	0	5	0
clust_4	5594e20da8256b5e1eb31895a54914b8	Fungi_1	Basidiomycota_1	Tremellomycetes_1	Tremellales_1	Bulleribasidiaceae_1	Vishniacozyma_1	Vishniacozyma victoriae	-0.809153	0.73963	2.60016	0.0596297	-1.05673	0.571425	-1.03835	0.522324	3.40931	0.0680852	-0.247578	0.999385	-0.229202	0.996443	-3.65689	0.0178733	-3.63851	0.00613643	0.0183757	0.993761						0.0635644	0.0150941	0.69329	0.00215427	0.00152125	1	10.4988	0	0.0952494	0	1	21	false	0	16	0
clust_4	4eed616a0611ed4ecd723213822df13b	Fungi_1	Basidiomycota_1	Tremellomycetes_1	Filobasidiales_1	Filobasidiaceae_1	Filobasidium_1	Filobasidium wieringae	0.538563	0.815914	0.160135	0.997585	-0.955382	0.565967	-1.22166	0.370516	-0.378428	0.997499	-1.49394	0.386749	-1.76022	0.187305	-1.11552	0.544907	-1.3818	0.320638	-0.26628	0.993761						0.0171282	0.0258785	0.0153266	0.00824319	0.0032712	63	1	0	1	0	1	1	false	0	1	0
clust_4	90b1527627116cc6d67d804da4bef4de	Fungi_1	Ascomycota_1	Sordariomycetes_1	Trichosphaeriales_1	Trichosphaeriaceae_1	Nigrospora_1		-0.806349	0.756714	-2.23524	0.163327	0.0356364	0.999943	-0.226669	0.992181	-1.42889	0.592068	0.841986	0.786756	0.579681	0.911817	2.27088	0.317402	2.00857	0.217309	-0.262305	0.993761						0.0122807	0.0134142	0.00196366	0.0254963	0.0105735	26	2	0	0.5	0	1	3	false	0	4	0
[truncated: 468 more rows]
[truncated: 9 more columns]
