# Supplementary material for: Temporal fruit microbiome and immunity dynamics in postharvest apple (Malus x domestica)
Source: Hortic Res. 2025 Feb 25;12(6):uhaf063. doi: 10.1093/hr/uhaf063 (PMC12023859; doi:10.1093/hr/uhaf063)
Supplement: Web_Material_uhaf063 [file web_material_uhaf063.zip › 20241219_SupplementalTable2_16S_Updated.xlsx]

## Sheet: README
Column Descriptions and Notes
1	Column A lists the cluster assigned to each OTU using K Means Clustering.
2	Column B contains OTU identifiers.
3	Taxonomy is presented in columns C-I. Columns with no value indicate that the OTU is not identified at that level.
4	Columns J-U display log2 Fold Change and Adjusted p-values, where the timepoint listed first in the column title is the numerator. Adjusted p-values with empty data can be caused by several issues described in the DESeq2 vignette and copied here (Love, M.I., Huber, W., Anders, S. (2014) Moderated estimation of fold change and dispersion for RNA-seq data with DESeq2. Genome Biology, 15:550. 10.118…
5	Columns V-Y display the results of Indicator Species Analysis. If an OTU was identified as an indicator species for a given timepoint, a "Y" is displayed in the corresponding column.
6	Columns Z-AC show the average relative abundance for each OTU at the indicated timepoint.
7	Column AD lists the network cluster assigned to each OTU using MCL.
8	Columns AE-AS display various network measurements as calculated using FlashWeave in Julia.
9	Columns AT and AU indicate whether an OTU was significant at any timepoint by DESeq2 or identified as an Indicator Species at any timepoint.
10	Column AV lists the classification of each OTU as a keystone, hub, connector, or peripheral node based on a betweenness centrality cutoff of 0.65 and/or a degree cutoff of 2.5.
11	Columns AW-GX show various annotations from MicrobeTag, Fapprotax, and phenDB added using the MGG app in Cytoscape.
12	Tabs in this workook indicate the different cultivars and tissue types.

## Sheet: gala_pulp_16S
K means Cluster	otu	Kingdom	Phylum	Class	Order	Family	Genus	Species	log2 Fold Change_time_Day 14_v_Day 0	padj_time_Day 14_v_Day 0	log2 Fold Change_time_Day 25_v_Day 0	padj_time_Day 25_v_Day 0	log2 Fold Change_time_Day 49_v_Day 0	padj_time_Day 49_v_Day 0	log2 Fold Change_time_Day 25_v_Day 14	padj_time_Day 25_v_Day 14	log2 Fold Change_time_Day 49_v_Day 14	padj_time_Day 49_v_Day 14	log2 Fold Change_time_Day 49_v_Day 25	padj_time_Day 49_v_Day 25	Indicator_Day 0	Indicator_Day 14	Indicator_Day 25	Indicator_Day 49	Average Relative Abundance Day 0	Average Relative Abundance Day 14	Average Relative Abundance Day 25	Average Relative Abundance Day 49	mclCluster	Average Shortest Path Length	Betweenness Centrality	Closeness Centrality	Clustering Coefficient	Degree	Eccentricity	Is Single Node	Neighborhood Connectivity	Number Of Directed Edges	Number Of Undirected Edges	Partner Of Multi Edged Node Pairs	Radiality	Self Loops	Stress	Topological Coefficient	sig_any_time	indic_any_time	Role	microbetag..gtdb.genomes	microbetag..namespace
clust_1	7610e232e127c76e8358460411f3aae6	Bacteria	Proteobacteria	Gammaproteobacteria	Burkholderiales	Burkholderiaceae	Ralstonia		0.30759	0.997991	-0.824057	0.503099	-2.7583	0.00484804	-1.13165	0.999792	-3.06589	0.000610385	-1.93424	0.0917089					68.2663	78.7595	66.7379	13.7339	23	1	1	1	0	2	1	false	1	0	2	0	1	0	2	0	TRUE	FALSE	Connector
clust_2	df25e8130c6266a5ff5f61b1626aaeac	Bacteria	Proteobacteria	Alphaproteobacteria	Rickettsiales	Mitochondria	Mitochondria		0.00439396	0.997991	-0.29287	0.969693	10.1467	8.51759e-30	-0.297264	0.999792	10.1423	3.55007e-30	10.4396	1.4774e-28					0.0065443	0.00617269	0.011128	31.91
clust_2	7a06f8a92386a2661b156d2c59395f42	Bacteria	Proteobacteria	Alphaproteobacteria	Rickettsiales	Mitochondria	Mitochondria	Botryosphaeria_dothidea	0.00427126	0.997991	-0.28716	0.969693	6.89154	4.61766e-13	-0.291432	0.999792	6.88727	1.82521e-13	7.1787	7.62941e-13					0.0065443	0.00617269	0.011128	13.671
clust_3	05405b9a917bd513eeb5b93090e6d442	Eukaryota	Basidiomycota	Microbotryomycetes	Sporidiobolales	Sporidiobolaceae	Rhodotorula	Rhodotorula_glutinis	0.816751	0.997991	-0.0355724		-0.0320801		-0.852323	0.999792	-0.848831		0.00349223						0.0065443	0.0146856	0.011128	0.00666988
clust_3	abb4477935fc851917b626e134644d86	Eukaryota	Basidiomycota	Tremellomycetes	Filobasidiales	Filobasidiaceae	Naganishia		-0.0100031	0.997991	-1.27815	0.40192	-1.00921	0.486658	-1.26815	0.999792	-0.999206		0.268944	0.993833					0.0204243	0.0618933	0.017527	0.00856065
clust_3	0306f6e388518a832f37981d61fa13bb	Bacteria	Proteobacteria	Gammaproteobacteria	Burkholderiales	Rhodocyclaceae			-0.93852	0.997991	-0.984295		-0.980861		-0.0457749	0.999792	-0.0423406		0.00343435						0.0195656	0.00617269	0.011128	0.00666988	7	1.46154	0.923077	0.684211	0	10	4	false	1.1	0	10	0	0.953846	0	144	0.1	FALSE	FALSE	Keystone
clust_3	139166499fc9de8bcc168c1e57435f6a	Bacteria	Proteobacteria	Gammaproteobacteria	Burkholderiales	Rhodocyclaceae			0.00343234	0.997991	1.27746	0.37774	0.38538	0.897823	1.27403	0.999792	0.381947		-0.89208						0.0065443	0.00617269	0.101443	0.00666988	3	8.61878	0.519337	0.116026	0.0151515	12	14	false	1.75	0	12	0	0.576734	0	30684	0.101852	FALSE	FALSE	Hub
clust_3	04ba38167c12e93c41d4600165d8b6e7	Bacteria	Proteobacteria	Gammaproteobacteria	Burkholderiales	Rhodocyclaceae			1.29237	0.997991	0.92559	0.563831	-0.109069	0.97946	-0.36678	0.999792	-1.40144		-1.03466						0.0065443	0.041772	0.0285573	0.00666988	8	1.88889	0	0.529412	0	1	2	false	9	0	1	0	0.901235	0	0	0	FALSE	FALSE	PeripheralNode
clust_3	6f8982f0eac1b8289fa0b5836671abe0	Bacteria	Proteobacteria	Gammaproteobacteria	Burkholderiales	Burkholderiaceae	Burkholderia-Caballeronia-Paraburkholderia		0.215993	0.997991	-0.6618	0.624518	-8.29246	2.12971e-15	-0.877793	0.999792	-8.50846	1.17776e-16	-7.63066	1.55663e-12					2.21408	2.22701	3.29026	0.00666988	21	1	1	1	0	2	1	false	1	0	2	0	1	0	2	0	TRUE	FALSE	Connector
clust_3	96743eeaad9e0aa10fae924f1ca02399	Bacteria	Proteobacteria	Gammaproteobacteria	Burkholderiales	Burkholderiaceae	Burkholderia-Caballeronia-Paraburkholderia		-1.45903	0.997991	-0.315556	0.969693	0.679775	0.709193	1.14347	0.999792	2.1388	0.129459	0.99533	0.690086					0.0539323	0.00617269	0.167991	0.134162	17	7.43094	0.500921	0.134572	0	2	19	false	3	0	2	0	0.642726	0	29376	0.5	FALSE	FALSE	PeripheralNode
clust_3	5697d325a04172cf1d27d35c2fe37ba7	Bacteria	Proteobacteria	Gammaproteobacteria	Burkholderiales	Neisseriaceae	uncultured		-0.990879	0.997991	-1.66238		-1.88331	0.181112	-0.671501	0.999792	-0.89243		-0.220929						0.0302037	0.0123639	0.011128	0.00666988	8	1.88889	0	0.529412	0	1	2	false	9	0	1	0	0.901235	0	0	0	FALSE	FALSE	PeripheralNode
clust_3	74fc768ae73478481caf13192da0d097	Bacteria	Proteobacteria	Gammaproteobacteria	Burkholderiales	Oxalobacteraceae	Massilia		0.00347578	0.997991	1.06541		-0.0466474		1.06193	0.999792	-0.0501231		-1.11205						0.0065443	0.00617269	0.0363803	0.00666988	1	10.3149	0.18938	0.096947	0	17	25	false	1.17647	0	17	0	0.482505	0	8618	0.0588235	FALSE	FALSE	Hub
clust_3	7b35b516a35582d58416568593a8b1b6	Bacteria	Proteobacteria	Gammaproteobacteria	Burkholderiales	Oxalobacteraceae	Massilia		-0.276123	0.997991	1.00367	0.525985	-1.05869	0.523059	1.27979	0.999792	-0.782563	0.622146	-2.06235	0.218155					0.0196168	0.0100164	0.544613	0.0105056	30	2	0	0.5	0	1	3	false	3	0	1	0	0.666667	0	0	0	FALSE	FALSE	PeripheralNode
clust_3	4ecac31bcebca9123650886895b6f2f9	Bacteria	Proteobacteria	Gammaproteobacteria	Burkholderiales	Neisseriaceae			0.38771	0.997991	-0.0143455		-0.0109426		-0.402056	0.999792	-0.398653		0.00340297						0.0065443	0.00849439	0.011128	0.00666988	1	10.4917	0.107735	0.0953133	0	11	25	false	1.09091	0	11	0	0.472683	0	4870	0.0909091	FALSE	FALSE	Hub
clust_3	3bc4d5e8a411c29a451886b523989855	Bacteria	Proteobacteria	Gammaproteobacteria	Burkholderiales	Neisseriaceae	Neisseria		0.00366543	0.997991	-0.0224031		0.533479		-0.0260685	0.999792	0.529813		0.555882						0.0065443	0.00617269	0.011128	0.010444	1	7.68508	0.510804	0.130122	0	18	21	false	1.27778	0	18	0	0.628607	0	25074	0.0555556	FALSE	FALSE	Hub
clust_3	a9e1a3ce4d35293fb54014a0efba0626	Bacteria	Proteobacteria	Gammaproteobacteria	Burkholderiales	Neisseriaceae	Neisseria		0.00289338	0.997991	0.865468	0.569366	1.00333	0.485533	0.862575	0.999792	1.00044	0.453997	0.137866	0.993833					0.0065443	0.00617269	0.117288	0.0859266	5	8.56354	0.0110497	0.116774	0.333333	3	18	false	5.33333	0	3	0	0.579804	0	496	0.384615	FALSE	FALSE	Hub
clust_3	cd61840812197c9002f08a10b9acc809	Bacteria	Proteobacteria	Gammaproteobacteria	Burkholderiales	Neisseriaceae	Neisseria	Neisseria_oralis	0.00355783	0.997991	0.00331423		0.00681998		-0.000243601	0.999792	0.00326215		0.00350575				Y		0.0065443	0.00617269	0.011128	0.00666988
clust_3	e43e71518a22ef81df7e2bb2a66cc5ef	Bacteria	Proteobacteria	Gammaproteobacteria	Burkholderiales	Neisseriaceae	Snodgrassella	uncultured_beta	0.386778	0.997991	-0.0143724		-0.0112447		-0.40115	0.999792	-0.398022		0.00312768						0.0065443	0.00847891	0.011128	0.00666988	11	1	1	1	0	6	1	false	1	0	6	0	1	0	30	0	FALSE	FALSE	Keystone
clust_3	979bfd41ca782d213443a41a73a5550b	Bacteria	Proteobacteria	Gammaproteobacteria	Burkholderiales	Neisseriaceae	uncultured	uncultured_bacterium	0.00452389	0.997991	-0.0806454	0.969693	1.60984	0.267731	-0.0851693	0.999792	1.60531		1.69048	0.264294					0.0065443	0.00617269	0.011128	0.08041	4	1	1	1	0	18	1	false	1	0	18	0	1	0	306	0	FALSE	FALSE	Keystone
clust_3	8c96f18e45468e8d2dc14c1f9a197387	Bacteria	Proteobacteria	Gammaproteobacteria	Burkholderiales	Neisseriaceae	uncultured	uncultured_bacterium	2.14327	0.997991	4.79322	0.000733546	1.73062	0.363166	2.64995	0.783824	-0.412651	0.837731	-3.0626	0.0865686					0.0522982	0.142074	1.02988	0.172632	14	1.75	0	0.571429	0	1	2	false	4	0	1	0	0.8125	0	0	0	TRUE	FALSE	PeripheralNode
clust_3	e6522fde5b8b46ac4241caf861d471b2	Bacteria	Proteobacteria	Gammaproteobacteria	Burkholderiales	Neisseriaceae	uncultured	uncultured_bacterium	0.00355783	0.997991	0.00331423		0.00681998		-0.000243601	0.999792	0.00326215		0.00350575					Y	0.0065443	0.00617269	0.011128	0.00666988
clust_3	b36fa28e968eb256b3ad507a8503ffdd	Bacteria	Proteobacteria	Gammaproteobacteria	Burkholderiales	Burkholderiaceae	Ralstonia		-0.825411	0.997991	0.565238		-0.936338	0.541746	1.39065	0.999792	-0.110927		-1.50158						0.0147146	0.00617269	0.0729226	0.00666988	17	7.49724	0.505279	0.133382	0	3	18	false	5.33333	0	3	0	0.639042	0	29790	0.333333	FALSE	FALSE	Hub
clust_3	c8f5f821882161756a128f61f4337800	Bacteria	Proteobacteria	Gammaproteobacteria	Burkholderiales	Burkholderiaceae	Cupriavidus		-1.73736	0.997991	-1.33876	0.375464	-1.63755	0.264358	0.398595	0.999792	0.0998076		-0.298787	0.993833					0.108213	0.00617269	0.011128	0.00666988	49	2.55556	0	0.391304	0	1	3	false	3	0	1	0	0.740741	0	0	0	FALSE	FALSE	PeripheralNode
clust_3	b4fc237ff84d348b6bd80ecdb29e0cc2	Bacteria	Proteobacteria	Gammaproteobacteria	Burkholderiales	Burkholderiaceae	Cupriavidus		0.775919	0.997991	-2.86383	0.0191691	-6.04185	1.66883e-07	-3.63974	0.0159996	-6.81776	6.22216e-10	-3.17802	0.0426344					0.764551	0.720354	0.207603	0.00666988	46	1	0	1	0	1	1	false	1	0	1	0	1	0	0	0	TRUE	FALSE	PeripheralNode
clust_3	37e632e8d25dab7c454a2709f3b9c22b	Bacteria	Proteobacteria	Gammaproteobacteria	Burkholderiales	Nitrosomonadaceae	MND1	metagenome	0.00355783	0.997991	0.00331423		0.00681998		-0.000243601	0.999792	0.00326215		0.00350575				Y		0.0065443	0.00617269	0.011128	0.00666988
clust_3	30ece02d25083a21cf326535d6d86731	Bacteria	Proteobacteria	Gammaproteobacteria	Burkholderiales	Nitrosomonadaceae	MND1		-0.535159	0.997991	-0.560768		-0.557432		-0.0256092	0.999792	-0.0222731		0.00333604						0.0106295	0.00617269	0.011128	0.00666988	9	10.6243	0.107673	0.0941238	0	10	24	false	1.3	0	10	0	0.465316	0	4868	0.1	FALSE	FALSE	Hub
clust_3	69bfdf0641f62395a38940d022d29cd1	Bacteria	Proteobacteria	Gammaproteobacteria	Burkholderiales	TRA3-20	TRA3-20		0.00355783	0.997991	0.00331423		0.00681998		-0.000243601	0.999792	0.00326215		0.00350575					Y	0.0065443	0.00617269	0.011128	0.00666988
clust_3	a482c4704965b605b1001e42f17dbf8f	Bacteria	Proteobacteria	Gammaproteobacteria	Burkholderiales	Oxalobacteraceae			0.00344386	0.997991	0.190888		0.630579		0.187444	0.999792	0.627135		0.439691						0.0065443	0.00617269	0.011128	0.0124234		0	0	0	0	0	0	true	0	0	0	0	#NUM!	0	0	0	FALSE	FALSE	PeripheralNode
clust_3	909d64fb62fb69c90b6de65af47084e1	Bacteria	Proteobacteria	Gammaproteobacteria	Burkholderiales	Burkholderiaceae	Ralstonia		0.00350178	0.997991	1.01446		-0.0439114		1.01096	0.999792	-0.0474132		-1.05837						0.0065443	0.00617269	0.0333107	0.00666988	5	7.58564	0.54954	0.131828	0.0128205	13	17	false	1.61538	0	13	0	0.634131	0	32866	0.10989	FALSE	FALSE	Hub
clust_3	a0d83ee46f538bbcbac49e67c06ab97b	Bacteria	Proteobacteria	Gammaproteobacteria	Burkholderiales	Burkholderiaceae	Ralstonia		0.00355783	0.997991	0.00331423		0.00681998		-0.000243601	0.999792	0.00326215		0.00350575				Y		0.0065443	0.00617269	0.011128	0.00666988
clust_3	6900249b05fc820ee21c02eb4534eec7	Bacteria	Proteobacteria	Gammaproteobacteria	Burkholderiales	Burkholderiaceae			-0.961664	0.997991	-1.00887		-1.00513		-0.0472013	0.999792	-0.0434616		0.00373973						0.0205271	0.00617269	0.011128	0.00666988	19	1.2	0.9	0.833333	0	4	2	false	1.25	0	4	0	0.95	0	18	0.25	FALSE	FALSE	Keystone
clust_3	0aab61ade3269bee7a4799221d388d6f	Bacteria	Proteobacteria	Gammaproteobacteria	Burkholderiales	Comamonadaceae			1.07124	0.997991	-1.37583	0.388137	-1.37233	0.392784	-2.44707	0.690565	-2.44358		0.00349635	0.99913					0.0293316	0.0593962	0.011128	0.00666988		0	0	0	0	0	0	true	0	0	0	0	#NUM!	0	0	0	FALSE	FALSE	PeripheralNode
clust_3	7de344f01632514ab78752f59fea3dff	Bacteria	Proteobacteria	Gammaproteobacteria	Burkholderiales	Burkholderiaceae	Burkholderia-Caballeronia-Paraburkholderia		0.184792	0.997991	-1.28033	0.312083	-1.65717	0.181112	-1.46512	0.999792	-1.84196	0.0741175	-0.376835	0.963625					1.35346	1.61452	1.09867	0.589044	35	1	0	1	0	1	1	false	1	0	1	0	1	0	0	0	FALSE	FALSE	PeripheralNode
clust_3	087d966b05741ebb0a1fb97409a529a5	Bacteria	Proteobacteria	Gammaproteobacteria	Burkholderiales	Burkholderiaceae	Burkholderia-Caballeronia-Paraburkholderia		0.0037264	0.997991	-0.0558549		1.17478		-0.0595813	0.999792	1.17106		1.23064						0.0065443	0.00617269	0.011128	0.026632	1	8.73481	0.395519	0.114485	0	13	23	false	1.23077	0	13	0	0.570289	0	18598	0.0769231	FALSE	FALSE	Hub
clust_3	5dc980b479a6bba7276f7f245d2813f7	Bacteria	Proteobacteria	Gammaproteobacteria	Burkholderiales	Burkholderiaceae	Burkholderia-Caballeronia-Paraburkholderia		0.521454	0.997991	0.742077	0.664407	-1.23326	0.462776	0.220623	0.999792	-1.75471		-1.97534	0.259869					0.0245823	0.0595716	0.0713381	0.00666988	1	11.4862	0	0.0870611	0	1	26	false	11	0	1	0	0.417434	0	0	0	FALSE	FALSE	PeripheralNode
clust_3	784e50ef7fdb65897be3c172152d7e58	Bacteria	Proteobacteria	Gammaproteobacteria	Burkholderiales	Oxalobacteraceae			0.286892	0.997991	-0.00963539		-0.00601007		-0.296528	0.999792	-0.292902		0.00362532						0.0065443	0.00772049	0.011128	0.00666988		0	0	0	0	0	0	true	0	0	0	0	#NUM!	0	0	0	FALSE	FALSE	PeripheralNode
clust_3	1adc55beca116c1087b618013ad91af8	Bacteria	Proteobacteria	Gammaproteobacteria	Burkholderiales	Alcaligenaceae	Achromobacter		1.52368	0.997991	-0.0785818		0.0963045	0.97946	-1.60226	0.999792	-1.42737		0.174886						0.0065443	0.0338731	0.011128	0.00666988	33	1	0	1	0	1	1	false	1	0	1	0	1	0	0	0	FALSE	FALSE	PeripheralNode
clust_3	d0af78727f81723caf687e9f22d4aafd	Bacteria	Proteobacteria	Gammaproteobacteria	Burkholderiales	Burkholderiaceae	Burkholderia-Caballeronia-Paraburkholderia		0.00365147	0.997991	-0.0356046		0.792679		-0.0392561	0.999792	0.789028		0.828284						0.0065443	0.00617269	0.011128	0.0142181	31	8.66851	0.0110497	0.11536	0	2	22	false	9.5	0	2	0	0.573972	0	496	0.5	FALSE	FALSE	PeripheralNode
clust_3	040de2f23b472cf8cae97bf52832c916	Bacteria	Proteobacteria	Gammaproteobacteria	Burkholderiales	Comamonadaceae			0.985505	0.997991	-0.0650193		0.347275	0.909322	-1.05052	0.999792	-0.63823		0.412295						0.0065443	0.0270679	0.011128	0.00666988		0	0	0	0	0	0	true	0	0	0	0	#NUM!	0	0	0	FALSE	FALSE	PeripheralNode
clust_3	880fb172a8113e807d39c51a6846745b	Bacteria	Proteobacteria	Gammaproteobacteria	Burkholderiales	Comamonadaceae			-0.104116	0.997991	-0.175231	0.969693	-0.739525	0.491503	-0.0711151	0.999792	-0.635409	0.517698	-0.564294	0.73541					1.70775	1.32886	2.71255	1.16331		0	0	0	0	0	0	true	0	0	0	0	#NUM!	0	0	0	FALSE	FALSE	PeripheralNode
clust_3	b4cb67ca0520b5048b8381b4ff0f9399	Bacteria	Proteobacteria	Gammaproteobacteria	Burkholderiales	Comamonadaceae			1.12446	0.997991	-0.0514951		-0.0480474	0.97946	-1.17595	0.999792	-1.17251		0.00344765						0.0065443	0.027613	0.011128	0.00666988		0	0	0	0	0	0	true	0	0	0	0	#NUM!	0	0	0	FALSE	FALSE	PeripheralNode
clust_3	e26a888cc7478fde19955a601438e264	Bacteria	Proteobacteria	Gammaproteobacteria	Burkholderiales	Comamonadaceae			0.00337245	0.997991	-0.0658738		1.35795	0.345661	-0.0692463	0.999792	1.35458		1.42382						0.0065443	0.00617269	0.011128	0.0396935		0	0	0	0	0	0	true	0	0	0	0	#NUM!	0	0	0	FALSE	FALSE	PeripheralNode
clust_3	50d6ae638b43b59c613edb99e85fa791	Bacteria	Proteobacteria	Gammaproteobacteria	Burkholderiales	Comamonadaceae			0.00287027	0.997991	2.33166	0.0941134	0.0253129	0.985827	2.32879	0.690565	0.0224426	0.983148	-2.30635	0.0971864					0.0065443	0.00617269	0.508313	0.00666988		0	0	0	0	0	0	true	0	0	0	0	#NUM!	0	0	0	FALSE	FALSE	PeripheralNode
clust_3	63d4bbd05d367c569a67360421ed8922	Bacteria	Proteobacteria	Gammaproteobacteria	Burkholderiales	Comamonadaceae			0.00355783	0.997991	0.00331423		0.00681998		-0.000243601	0.999792	0.00326215		0.00350575				Y		0.0065443	0.00617269	0.011128	0.00666988
clust_3	37e83cf6e47d53d9dcff666b7080e56a	Bacteria	Proteobacteria	Gammaproteobacteria	Burkholderiales	Oxalobacteraceae			0.00345049	0.997991	-0.0299322		0.682578		-0.0333827	0.999792	0.679128		0.71251						0.0065443	0.00617269	0.011128	0.0123733		0	0	0	0	0	0	true	0	0	0	0	#NUM!	0	0	0	FALSE	FALSE	PeripheralNode
clust_3	179995e22b574aba8bb49296b9127f83	Bacteria	Proteobacteria	Gammaproteobacteria	Burkholderiales	Oxalobacteraceae			-0.535159	0.997991	-0.560768		-0.557432		-0.0256092	0.999792	-0.0222731		0.00333604						0.0106295	0.00617269	0.011128	0.00666988		0	0	0	0	0	0	true	0	0	0	0	#NUM!	0	0	0	FALSE	FALSE	PeripheralNode
clust_3	67e83919ee9da430e523cb4895086c79	Bacteria	Proteobacteria	Alphaproteobacteria	Acetobacterales	Acetobacteraceae	Gluconobacter		0.00346072	0.997991	0.206811		0.682347		0.20335	0.999792	0.678887		0.475537						0.0065443	0.00617269	0.011128	0.0133824	44	1	0	1	0	1	1	false	1	0	1	0	1	0	0	0	FALSE	FALSE	PeripheralNode
clust_3	e6a6d503f542b9fb2cd34bd88501778c	Bacteria	Proteobacteria	Gammaproteobacteria	Diplorickettsiales	Diplorickettsiaceae	Aquicella	uncultured_bacterium	0.143934	0.997991	-0.729322		-0.394297		-0.873256	0.999792	-0.538232		0.335024						0.0114465	0.0154595	0.011128	0.00666988		0	0	0	0	0	0	true	0	0	0	0	#NUM!	0	0	0	FALSE	FALSE	PeripheralNode
clust_3	4b94439bb6f99d414e1230ddc444a935	Bacteria	Proteobacteria	Gammaproteobacteria	Beggiatoales	Beggiatoaceae	uncultured	uncultured_gamma	-3.33505	0.0306637	-3.18773	0.00384185	-2.36467	0.0399583	0.14732	0.999792	0.970374	0.453997	0.823054	0.693032					0.105359	0.00617269	0.014297	0.0170691	22	1.5	0	0.666667	0	1	2	false	2	0	1	0	0.75	0	0	0	TRUE	FALSE	PeripheralNode
clust_3	61c40a705884b74ca9b7793fdc68417b	Bacteria	Proteobacteria	Gammaproteobacteria	Pseudomonadales	Pseudomonadaceae	Pseudomonas		0.657615	0.997991	-0.0276454		-0.0242387		-0.68526	0.999792	-0.681854		0.0034067						0.0065443	0.01159	0.011128	0.00666988	8	1	1	1	0	9	1	false	1	0	9	0	1	0	72	0	FALSE	FALSE	Keystone
clust_3	61172bc6efda7e96f9932effa38b2b83	Bacteria	Proteobacteria	Alphaproteobacteria	Holosporales	Holosporaceae	uncultured	uncultured_organism	0.00355783	0.997991	0.00331423		0.00681998		-0.000243601	0.999792	0.00326215		0.00350575					Y	0.0065443	0.00617269	0.011128	0.00666988
clust_3	2d4e1b7e24242c5bf3dcbf3b9ded8d42	Bacteria	Cyanobacteria	Cyanobacteriia	Cyanobacteriales	Chroococcidiopsaceae	Chroococcidiopsis_SAG_2023		0.541165	0.997991	-0.0217857		-0.0186674		-0.56295	0.999792	-0.559832		0.00311831						0.0065443	0.0100164	0.011128	0.00666988		0	0	0	0	0	0	true	0	0	0	0	#NUM!	0	0	0	FALSE	FALSE	PeripheralNode
clust_3	431422b74c4f6f08ccf9f46955178373	Bacteria	Cyanobacteria	Vampirivibrionia	Obscuribacterales	Obscuribacteraceae	Obscuribacteraceae	uncultured_bacterium	0.696789	0.997991	-1.02377	0.503099	-0.859714	0.576987	-1.72056	0.999792	-1.5565		0.164055	0.993833					0.0179636	0.0544461	0.011128	0.00666988		0	0	0	0	0	0	true	0	0	0	0	#NUM!	0	0	0	FALSE	FALSE	PeripheralNode
clust_3	81c4271c63295dcd32472fac1636cee6	Bacteria	Cyanobacteria	Vampirivibrionia	Obscuribacterales	Obscuribacteraceae	Obscuribacteraceae	uncultured_bacterium	0.00330186	0.997991	-0.0710914		1.45134	0.311065	-0.0743933	0.999792	1.44804		1.52243						0.0065443	0.00617269	0.011128	0.0500724		0	0	0	0	0	0	true	0	0	0	0	#NUM!	0	0	0	FALSE	FALSE	PeripheralNode
clust_3	1fce520921d2f4ebfd1a163cddaf8dd8	Bacteria	Cyanobacteria	Vampirivibrionia	Obscuribacterales	Obscuribacteraceae	Obscuribacteraceae	uncultured_bacterium	0.00355783	0.997991	0.00331423		0.00681998		-0.000243601	0.999792	0.00326215		0.00350575					Y	0.0065443	0.00617269	0.011128	0.00666988
clust_3	ca5a3acd67463aeb635c04d024218895	Bacteria	Cyanobacteria	Sericytochromatia	Sericytochromatia	Sericytochromatia	Sericytochromatia	uncultured_bacterium	-1.19928	0.997991	-1.25907		-1.25519	0.392784	-0.059786	0.999792	-0.0559066		0.00387938						0.0367746	0.00617269	0.011128	0.00666988		0	0	0	0	0	0	true	0	0	0	0	#NUM!	0	0	0	FALSE	FALSE	PeripheralNode
clust_3	6c4de31e2b5c5f954b9ca5466ea6668e	Bacteria	Campilobacterota	Campylobacteria	Campylobacterales	Campylobacteraceae	Campylobacter	Campylobacter_showae	0.703445	0.997991	-0.0297724		-0.0263323		-0.733217	0.999792	-0.729777		0.00344017						0.0065443	0.0123639	0.011128	0.00666988	1	11.4862	0	0.0870611	0	1	26	false	11	0	1	0	0.417434	0	0	0	FALSE	FALSE	PeripheralNode
clust_3	18176e5be07ce26aaf4b9bde91167a18	Bacteria	Proteobacteria	Alphaproteobacteria	Sphingomonadales	Sphingomonadaceae	Sphingomonas		0.00351783	0.997991	1.13762		1.20256	0.403135	1.1341	0.999792	1.19904		0.0649431						0.0065443	0.00617269	0.0665847	0.0162059	3	12.337	0.287293	0.0810569	0	3	20	false	1.66667	0	3	0	0.370166	0	16242	0.333333	FALSE	FALSE	Hub
clust_3	6f12eab206ee39d6230bebf9fb2b1a80	Bacteria	Proteobacteria	Alphaproteobacteria	Sphingomonadales	Sphingomonadaceae	Sphingomonas		0.00362176	0.997991	1.15312		-0.0513309		1.1495	0.999792	-0.0549527		-1.20445						0.0065443	0.00617269	0.0428176	0.00666988	12	1	1	1	0	6	1	false	1	0	6	0	1	0	30	0	FALSE	FALSE	Keystone
clust_3	0853ed3c9a8363fae615be3c269cbd7e	Bacteria	Proteobacteria	Alphaproteobacteria	Sphingomonadales	Sphingomonadaceae	Sphingomonas		0.247361	0.997991	1.7317	0.37774	0.640603	0.806907	1.48434	0.999792	0.393242	0.839248	-1.0911	0.693032					0.176335	0.157434	0.48567	0.360736
clust_3	394c1d74f12f33efbfebba6da71dfd9d	Bacteria	Proteobacteria	Alphaproteobacteria	Sphingomonadales	Sphingomonadaceae	Sphingomonas		0.00268762	0.997991	1.09958	0.503099	1.64249	0.303637	1.09689	0.999792	1.6398		0.542907	0.893726					0.0065443	0.00617269	0.0395368	0.11252	2	15.3812	0	0.0650144	1	2	24	false	8.5	0	2	0	0.201044	0	0	0.566667	FALSE	FALSE	PeripheralNode
clust_3	06f35c0058041c8c687cc22a32db2f1c	Bacteria	Proteobacteria	Alphaproteobacteria	Sphingomonadales	Sphingomonadaceae	Sphingomonas		0.0034425	0.997991	1.13303		1.35839	0.363166	1.12959	0.999792	1.35495		0.225363						0.0065443	0.00617269	0.0665847	0.0208507	3	10.4144	0.306814	0.0960212	0.333333	3	17	false	2.33333	0	3	0	0.47698	0	17544	0.5	FALSE	FALSE	Hub
clust_3	4fc46def6553bfea723c2d1ea6f70c4c	Bacteria	Proteobacteria	Alphaproteobacteria	Sphingomonadales	Sphingomonadaceae	Sphingomonas		1.3098	0.997991	-0.0864593	0.969693	0.439936	0.856449	-1.39626	0.999792	-0.869866		0.526395						0.0065443	0.0452247	0.011128	0.00953068	26	16.3591	0	0.061128	0	1	25	false	3	0	1	0	0.146716	0	0	0	FALSE	FALSE	PeripheralNode
clust_3	d82039ec9acaac7fac2c77ab4fe5a689	Bacteria	Proteobacteria	Alphaproteobacteria	uncultured	uncultured	uncultured		-0.501733	0.997991	-0.326467		-0.531168		0.175266	0.999792	-0.0294347		-0.2047						0.0106438	0.00617269	0.011128	0.00666988		0	0	0	0	0	0	true	0	0	0	0	#NUM!	0	0	0	FALSE	FALSE	PeripheralNode
clust_3	df3a3161fb6be8d0cb4b813d5ec1fe0e	Bacteria	Proteobacteria	Alphaproteobacteria	uncultured	uncultured	uncultured	Rhodospirillaceae_bacterium	-0.838778	0.997991	-0.879424		-0.875914		-0.0406455	0.999792	-0.0371352		0.00351039						0.0163103	0.00617269	0.011128	0.00666988		0	0	0	0	0	0	true	0	0	0	0	#NUM!	0	0	0	FALSE	FALSE	PeripheralNode
clust_3	99251e57a5cf6b37be55152c5b516b09	Bacteria	Proteobacteria	Alphaproteobacteria	Azospirillales	Azospirillaceae	Skermanella		0.00341095	0.997991	-0.0327248		0.739791		-0.0361358	0.999792	0.73638		0.772516						0.0065443	0.00617269	0.011128	0.0132876	4	1.94444	0	0.514286	0	1	2	false	18	0	1	0	0.947531	0	0	0	FALSE	FALSE	PeripheralNode
clust_3	d042573bf69e0be870b4802d0880d46d	Bacteria	Proteobacteria	Alphaproteobacteria	Tistrellales	Geminicoccaceae	Candidatus_Alysiosphaera		-0.808643	0.997991	-0.847715		-0.844273		-0.0390717	0.999792	-0.03563		0.00344171						0.0155317	0.00617269	0.011128	0.00666988		0	0	0	0	0	0	true	0	0	0	0	#NUM!	0	0	0	FALSE	FALSE	PeripheralNode
clust_3	ba5446fb83b930af820e202c02acc7a2	Bacteria	Proteobacteria	Alphaproteobacteria	Reyranellales	Reyranellaceae	Reyranella	uncultured_marine	0.00398006	0.997991	-0.0630445		1.30255	0.363166	-0.0670246	0.999792	1.29857		1.3656						0.0065443	0.00617269	0.011128	0.0350315	40	1	0	1	0	1	1	false	1	0	1	0	1	0	0	0	FALSE	FALSE	PeripheralNode
clust_3	8933c3293b1139e74df2cb751369adcf	Bacteria	Proteobacteria	Alphaproteobacteria	Reyranellales	Reyranellaceae	Reyranella	uncultured_organism	0.769871	0.997991	0.270799		-0.0447407		-0.499072	0.999792	-0.814611		-0.31554						0.0065443	0.0153976	0.011128	0.00666988	6	9.85083	0.0760589	0.101514	0	8	23	false	1.125	0	8	0	0.508287	0	3430	0.125	FALSE	FALSE	Hub
clust_3	1423a0383cd2179ca775abb024ab93ef	Bacteria	Proteobacteria	Alphaproteobacteria	Reyranellales	Reyranellaceae	Reyranella		0.00381579	0.997991	0.527451		0.434899		0.523635	0.999792	0.431084		-0.0925517						0.0065443	0.00617269	0.0174983	0.00954666	30	1.25	0.833333	0.8	0	3	2	false	1.33333	0	3	0	0.916667	0	10	0.333333	FALSE	FALSE	Keystone
clust_3	2f5c4361c87a6e3698578631bbaef98f	Bacteria	Proteobacteria	Alphaproteobacteria	Reyranellales	Reyranellaceae	Reyranella		0.19654	0.997991	-1.77919	0.292299	-0.628401	0.740152	-1.97573	0.999792	-0.824941	0.568857	1.15079	0.601117					0.133259	0.123794	0.0395368	0.107776
clust_3	75620bee17971aba42f3ae77f3782541	Bacteria	Proteobacteria	Alphaproteobacteria	Reyranellales	Reyranellaceae	Reyranella		-1.64092	0.997991	-4.37805	0.000245786	-4.52523	0.000100194	-2.73712	0.428605	-2.88431	0.0153279	-0.147181	0.99913					0.191957	0.0522565	0.011128	0.00666988	51	2.33333	0.222222	0.428571	0	2	3	false	2	0	2	0	0.777778	0	16	0.5	TRUE	FALSE	PeripheralNode
clust_3	35c9e1199fb60af12d1162a57a43e4c7	Bacteria	Proteobacteria	Alphaproteobacteria	Reyranellales	Reyranellaceae	Reyranella	Reyranella_sp.	-1.21676	0.997991	0.221288	0.969693	-1.35804	0.392784	1.43804	0.999792	-0.141285		-1.57933	0.342033					0.0334008	0.00617269	0.080845	0.00666988	5	7.82873	0.231676	0.127735	0	2	16	false	8	0	2	0	0.620626	0	15096	0.538462	FALSE	FALSE	PeripheralNode
clust_3	539634c3ed7d4100a9b3fb9188d6fa99	Bacteria	Proteobacteria	Alphaproteobacteria	Rhodospirillales	Magnetospirillaceae	uncultured		-0.534637	0.997991	-0.560334		-0.556494		-0.0256975	0.999792	-0.0218569		0.00384059						0.0106295	0.00617269	0.011128	0.00666988		0	0	0	0	0	0	true	0	0	0	0	#NUM!	0	0	0	FALSE	FALSE	PeripheralNode
clust_3	6e1d5b223efded7505d3d1f173fb2b8a	Bacteria	Proteobacteria	Alphaproteobacteria	Defluviicoccales	Defluviicoccaceae	Defluviicoccus		0.0034476	0.997991	-0.060014		1.25163	0.391387	-0.0634616	0.999792	1.24818		1.31164						0.0065443	0.00617269	0.011128	0.0312017	1	8.67956	0	0.115213	0	1	22	false	18	0	1	0	0.573358	0	0	0	FALSE	FALSE	PeripheralNode
clust_3	f945545e71f3e5dd79975619e80eeb81	Bacteria	Proteobacteria	Alphaproteobacteria	Acetobacterales	Acetobacteraceae	Gluconobacter		0.00476001	0.997991	1.26801	0.40192	1.85354	0.193368	1.26325	0.999792	1.84878	0.129459	0.585532	0.827969					0.0065443	0.00617269	0.0317262	7.95713	44	1	0	1	0	1	1	false	1	0	1	0	1	0	0	0	FALSE	FALSE	PeripheralNode
clust_3	21a6188829c9b203da4c72ef2ed60bb5	Bacteria	Proteobacteria	Alphaproteobacteria	Acetobacterales	Acetobacteraceae			0.00349609	0.997991	-0.0381368		0.841606		-0.0416329	0.999792	0.83811		0.879743						0.0065443	0.00617269	0.011128	0.0152251	1	9.72928	0	0.102783	0	1	24	false	13	0	1	0	0.51504	0	0	0	FALSE	FALSE	PeripheralNode
clust_3	76aa4481d44ae6514c60de70ee443617	Bacteria	Proteobacteria	Alphaproteobacteria	Acetobacterales	Acetobacteraceae	Gluconobacter		0.00350946	0.997991	-0.0550229		1.15611		-0.0585324	0.999792	1.1526		1.21114						0.0065443	0.00617269	0.011128	0.0257419	2	14.3923	0.272498	0.0694818	0.00952381	15	23	false	1.4	0	15	0	0.255985	0	14872	0.0888889	FALSE	FALSE	Hub
clust_3	09f475dc7863c603d4440e571145168f	Bacteria	Proteobacteria	Alphaproteobacteria	Acetobacterales	Acetobacteraceae	Gluconobacter		0.00265936	0.997991	0.275788	0.969693	6.85581	9.84725e-14	0.273129	0.999792	6.85315	3.78434e-14	6.58002	2.38535e-11					0.0065443	0.00617269	0.011128	3.13847		0	0	0	0	0	0	true	0	0	0	0	#NUM!	0	0	0	TRUE	FALSE	PeripheralNode
clust_3	cacc3e5fbad6f7595b2194fcf6aa4eac	Bacteria	Proteobacteria	Alphaproteobacteria	Acetobacterales	Acetobacteraceae			0.00310685	0.997991	-0.0840151	0.969693	1.65979	0.264358	-0.0871219	0.999792	1.65668		1.7438	0.259869					0.0065443	0.00617269	0.011128	0.097262	2	15.3867	0	0.064991	0	1	24	false	15	0	1	0	0.200737	0	0	0	FALSE	FALSE	PeripheralNode
clust_3	ba4174886b44bf4dc486694a98a9f470	Bacteria	Proteobacteria	Alphaproteobacteria	Acetobacterales	Acetobacteraceae	Roseomonas		0.00345063	0.997991	1.11106		-0.0491554		1.10761	0.999792	-0.052606		-1.16022						0.0065443	0.00617269	0.0395368	0.00666988	1	11.3094	0	0.0884221	0	1	26	false	17	0	1	0	0.427256	0	0	0	FALSE	FALSE	PeripheralNode
clust_3	2485ea4b0bcab24d97074e5c6b96a659	Bacteria	Proteobacteria	Alphaproteobacteria	Acetobacterales	Acetobacteraceae	Roseomonas	Acetobacteraceae_bacterium	0.00366426	0.997991	-0.022223		0.534673		-0.0258873	0.999792	0.531009		0.556896						0.0065443	0.00617269	0.011128	0.0104843	2	15.3867	0	0.064991	0	1	24	false	15	0	1	0	0.200737	0	0	0	FALSE	FALSE	PeripheralNode
clust_3	ed43fbde62e6a0582d56f0c6760d2059	Bacteria	Proteobacteria	Alphaproteobacteria	Acetobacterales	Acetobacteraceae	Roseomonas	Roseomonas_aquatica	0.00355783	0.997991	0.00331423		0.00681998		-0.000243601	0.999792	0.00326215		0.00350575					Y	0.0065443	0.00617269	0.011128	0.00666988
clust_3	6397b9f58e2294b56f74b49cb47c0e17	Bacteria	Proteobacteria	Alphaproteobacteria	Acetobacterales	Acetobacteraceae	Acidiphilium		0.00342808	0.997991	1.09848		1.57612	0.271551	1.09505	0.999792	1.57269		0.477642						0.0065443	0.00617269	0.0618313	0.0199901	3	11.6851	0.292695	0.0855792	0	2	19	false	2.5	0	2	0	0.406384	0	16640	0.5	FALSE	FALSE	PeripheralNode
clust_3	9d2581348aaf917efff2ff2957faf294	Bacteria	Proteobacteria	Alphaproteobacteria	Acetobacterales	Acetobacteraceae			0.00342088	0.997991	1.38433		1.08871	0.446309	1.38091	0.999792	1.08529		-0.295625						0.0065443	0.00617269	0.0428176	0.0152523	3	13.011	0.270595	0.0768577	0	2	21	false	2.5	0	2	0	0.332719	0	15254	0.5	FALSE	FALSE	PeripheralNode
clust_3	93ffff7ab34ed11228685fbf22187492	Bacteria	Proteobacteria	Alphaproteobacteria	Holosporales	Holosporaceae	uncultured	uncultured_bacterium	0.00355783	0.997991	0.00331423		0.00681998		-0.000243601	0.999792	0.00326215		0.00350575				Y		0.0065443	0.00617269	0.011128	0.00666988
clust_3	bc2e43a297de5f24c6a22cb17f864fe5	Bacteria	Proteobacteria	Alphaproteobacteria	Holosporales	Holosporaceae	uncultured		0.00316514	0.997991	1.51068	0.31166	-0.0704601	0.97946	1.50752	0.999792	-0.0736252		-1.58114						0.0065443	0.00617269	0.0998587	0.00666988	5	8.58011	0	0.116549	0	1	18	false	13	0	1	0	0.578883	0	0	0	FALSE	FALSE	PeripheralNode
clust_3	3e9bc6fe4af55c6f458841b985a8e691	Bacteria	Proteobacteria	Alphaproteobacteria	Paracaedibacterales	Paracaedibacteraceae	uncultured	uncultured_bacterium	0.00355435	0.997991	0.878053		-0.0365487		0.874498	0.999792	-0.040103		-0.914601						0.0065443	0.00617269	0.0269107	0.00666988	1	11.3094	0	0.0884221	0	1	26	false	17	0	1	0	0.427256	0	0	0	FALSE	FALSE	PeripheralNode
clust_3	5d69104ba7dd4a72c668fe101a8e8baa	Bacteria	Proteobacteria	Alphaproteobacteria	Holosporales	Holosporaceae	uncultured	uncultured_organism	0.874754	0.997991	-0.0385873		-0.0350525		-0.913342	0.999792	-0.909807		0.00353483						0.0065443	0.0161271	0.011128	0.00666988	16	1	1	1	0	3	1	false	1	0	3	0	1	0	6	0	FALSE	FALSE	Keystone
clust_3	24797fb51e9f8b367f189c764976981e	Bacteria	Proteobacteria	Alphaproteobacteria	Rickettsiales	Mitochondria	Mitochondria	uncultured_bacterium	0.612144	0.997991	0.658688		-0.0565872		0.0465444	0.999792	-0.668731		-0.715275						0.0065443	0.01383	0.0269728	0.00666988
clust_3	25cccfc730da31f5bd34cc5a7ec6b044	Bacteria	Proteobacteria	Alphaproteobacteria	Rickettsiales	Mitochondria	Mitochondria		0.00338777	0.997991	0.678839		-0.026371		0.675451	0.999792	-0.0297588		-0.70521						0.0065443	0.00617269	0.0206349	0.00666988
clust_3	3d4e15afb217f94a9b45f9250065cda2	Bacteria	Proteobacteria	Alphaproteobacteria	Rickettsiales	Mitochondria	Mitochondria		0.0036403	0.997991	-0.0121662		0.326904		-0.0158065	0.999792	0.323264		0.339071						0.0065443	0.00617269	0.011128	0.00855694
clust_3	7a7ada8770db004282127f23450ba1b5	Bacteria	Proteobacteria	Alphaproteobacteria	Rickettsiales	Mitochondria	Mitochondria		0.00343741	0.997991	-0.0224714		0.53507		-0.0259088	0.999792	0.531632		0.557541						0.0065443	0.00617269	0.011128	0.0104722
clust_3	eec50db8064ada0fc46828c458637c8a	Bacteria	Proteobacteria	Alphaproteobacteria	Rickettsiales	Mitochondria	Mitochondria		0.00355435	0.997991	0.878053		-0.0365487		0.874498	0.999792	-0.040103		-0.914601						0.0065443	0.00617269	0.0269107	0.00666988
clust_3	2c93df2912f1e1974b35f4f5298272ba	Bacteria	Proteobacteria	Alphaproteobacteria	Rickettsiales	Mitochondria	Mitochondria		0.703445	0.997991	-0.0297724		-0.0263323		-0.733217	0.999792	-0.729777		0.00344017						0.0065443	0.0123639	0.011128	0.00666988
clust_3	51c3b177b9650c7a89cd29badd436fd1	Bacteria	Proteobacteria	Alphaproteobacteria	Rickettsiales	Mitochondria	Mitochondria		0.00342256	0.997991	1.75277		0.0731883	0.97946	1.74935	0.999792	0.0697657		-1.67958						0.0065443	0.00617269	0.0522127	0.00666988
clust_3	d93b7726d76d7d0016b369ea93eaf990	Bacteria	Proteobacteria	Alphaproteobacteria	Rickettsiales	Mitochondria	Mitochondria		0.00327262	0.997991	1.37579		-0.0631052	0.97946	1.37251	0.999792	-0.0663779		-1.43889						0.0065443	0.00617269	0.0697536	0.00666988
clust_3	03522f1c262b820604621fd6b8514bd3	Bacteria	Proteobacteria	Alphaproteobacteria	Rickettsiales	Mitochondria	Mitochondria		0.00365742	0.997991	-0.0177374		0.439899		-0.0213948	0.999792	0.436241		0.457636						0.0065443	0.00617269	0.011128	0.00950047
clust_3	1df6ceaa7e78717df98a8e50906ba4cf	Bacteria	Proteobacteria	Alphaproteobacteria	Rickettsiales	Mitochondria	Mitochondria		0.00381686	0.997991	1.33572		-0.061322	0.97946	1.3319	0.999792	-0.0651389		-1.39704						0.0065443	0.00617269	0.0634157	0.00666988
clust_3	1bda7b67d85067821f89fa3284ee7f28	Bacteria	Proteobacteria	Alphaproteobacteria	Rickettsiales	Mitochondria	Mitochondria		-0.595191	0.997991	-0.623525		-0.620159		-0.0283335	0.999792	-0.0249677		0.00336583						0.0114465	0.00617269	0.011128	0.00666988
clust_3	8bbca9d0c28de8df3759f489cfe2d135	Bacteria	Proteobacteria	Alphaproteobacteria	Rickettsiales	Mitochondria	Mitochondria	Botryosphaeria_dothidea	0.00355783	0.997991	0.00331423		0.00681998		-0.000243601	0.999792	0.00326215		0.00350575				Y		0.0065443	0.00617269	0.011128	0.00666988
clust_3	d9387857565eb7e5d48b6ae86cff2669	Bacteria	Proteobacteria	Alphaproteobacteria	Rickettsiales	Mitochondria	Mitochondria	Botryosphaeria_dothidea	0.0886459	0.997991	-1.47848	0.388137	-0.93938	0.59765	-1.56712	0.999792	-1.02803	0.484027	0.539096	0.95198					0.569063	0.244676	0.411754	0.780225
clust_3	4f1be779a1ed46501177ff8f08a7f466	Bacteria	Proteobacteria	Alphaproteobacteria	Rickettsiales	Mitochondria	Mitochondria		0.00355435	0.997991	0.878053		-0.0365487		0.874498	0.999792	-0.040103		-0.914601						0.0065443	0.00617269	0.0269107	0.00666988
clust_3	f53539104b601840222eeddbd846624d	Bacteria	Proteobacteria	Alphaproteobacteria	Rickettsiales	Mitochondria	Mitochondria	Sarocladium_implicatum	0.0036297	0.997991	-0.0401933		0.883372		-0.043823	0.999792	0.879743		0.923566						0.0065443	0.00617269	0.011128	0.0162059
clust_3	3d3c0bca545861551dd3aeb3d894eca2	Bacteria	Proteobacteria	Alphaproteobacteria	Rickettsiales	Mitochondria	Mitochondria	Fusarium_circinatum	0.00352682	0.997991	1.02187	0.579304	3.30594	0.0224291	1.01835	0.999792	3.30241	0.0106006	2.28407	0.14799					0.0065443	0.00617269	0.0239602	0.919522
clust_3	f7171d972796cbbbda257d1cdf9e78fb	Bacteria	Proteobacteria	Alphaproteobacteria	Rickettsiales	Mitochondria	Mitochondria		0.00366457	0.997991	-0.0226363		0.536109		-0.0263009	0.999792	0.532444		0.558745						0.0065443	0.00617269	0.011128	0.0105056
clust_3	3eeaf3a615f5cb28126093d019d694a4	Bacteria	Proteobacteria	Alphaproteobacteria	Rickettsiales	Mitochondria	Mitochondria		0.346428	0.997991	0.734689	0.764664	1.66734	0.391387	0.388261	0.999792	1.32091	0.448715	0.932651	0.73541					0.0065443	0.00772049	0.0239602	10.1139
clust_3	e42565b24b4f787d784645f5db8a27c3	Bacteria	Proteobacteria	Alphaproteobacteria	Rickettsiales	Mitochondria	Mitochondria		0.00360943	0.997991	0.323381		-0.00846272		0.319771	0.999792	-0.0120721		-0.331844						0.0065443	0.00617269	0.0142846	0.00666988
clust_3	e6b6987ccebe08101d7a2e4c3eb8b219	Bacteria	Proteobacteria	Alphaproteobacteria	Rickettsiales	Mitochondria	Mitochondria		-0.648912	0.997991	-0.680183		-0.676397		-0.0312712	0.999792	-0.0274853		0.00378588						0.0122635	0.00617269	0.011128	0.00666988
clust_3	dc79c80296815eb3626c83a3e1c5d351	Bacteria	Proteobacteria	Alphaproteobacteria	Rickettsiales	Mitochondria	Mitochondria	Diplazium_pycnocarpon	-1.50863	0.997991	-1.58441	0.31166	-1.58183	0.303637	-0.0757893	0.999792	-0.0732042	0.959472	0.00258513	0.99913					0.144896	0.00617269	0.011128	0.00666988
clust_3	09b3a09231b2cc65a806648cba37fede	Bacteria	Proteobacteria	Alphaproteobacteria	Rickettsiales	Mitochondria	Mitochondria		0.77125	0.997991	-0.048374		0.274793		-0.819624	0.999792	-0.496457		0.323167						0.0065443	0.0154595	0.011128	0.00666988
clust_3	53ab9c66a283cc0894db74dd421da509	Bacteria	Proteobacteria	Alphaproteobacteria	Rickettsiales	Mitochondria	Mitochondria		-2.42942	0.997991	-3.04287	0.050496	-5.90263	6.20917e-06	-0.61345	0.999792	-3.47321	0.0106006	-2.85976	0.0917089					3.91369	0.918396	2.79553	0.463855
clust_3	57bbe0e7886fd042e26e0f7f5099e275	Bacteria	Proteobacteria	Alphaproteobacteria	Rickettsiales	Mitochondria	Mitochondria		-0.191384	0.997991	-0.516557		-0.399541		-0.325173	0.999792	-0.208157		0.117016						0.00981244	0.00772049	0.011128	0.00666988
clust_3	575a3230b9323e6bf136e1316cf82046	Bacteria	Proteobacteria	Alphaproteobacteria	Rickettsiales	Mitochondria	Mitochondria		0.00360979	0.997991	0.32423		-0.00882515		0.32062	0.999792	-0.0124349		-0.333055						0.0065443	0.00617269	0.014297	0.00666988
clust_3	86a07be55c3d1c5169eb9272a8ff7204	Bacteria	Bdellovibrionota	Oligoflexia	0319-6G20	0319-6G20	0319-6G20		-0.2801	0.997991	-0.293162		-0.290004		-0.0130622	0.999792	-0.00990483		0.00315736						0.00818934	0.00617269	0.011128	0.00666988		0	0	0	0	0	0	true	0	0	0	0	#NUM!	0	0	0	FALSE	FALSE	PeripheralNode
clust_3	087d641acee6984cf7a352463fa4f3c4	Bacteria	Proteobacteria	Alphaproteobacteria	Rhizobiales	Xanthobacteraceae			0.0994336	0.997991	-0.53417		-0.857256		-0.633604	0.999792	-0.956689		-0.323086						0.0155633	0.0146288	0.011128	0.00666988		0	0	0	0	0	0	true	0	0	0	0	#NUM!	0	0	0	FALSE	FALSE	PeripheralNode
clust_3	f40e1af6a18e804c2bcff6ab2d0b2ad9	Bacteria	Proteobacteria	Alphaproteobacteria	Rhizobiales	Xanthobacteraceae			0.00351528	0.997991	0.829423		0.256333		0.825908	0.999792	0.252817		-0.573091						0.0065443	0.00617269	0.0285573	0.00666988	3	9.20442	0.327072	0.108643	0	2	15	false	7.5	0	2	0	0.544199	0	18870	0.5	FALSE	FALSE	PeripheralNode
clust_3	e20f49a84dc808a14cd51638adf85ca3	Bacteria	Proteobacteria	Alphaproteobacteria	Rhizobiales	Xanthobacteraceae			0.00356723	0.997991	0.835927		-0.0343231		0.83236	0.999792	-0.0378904		-0.87025						0.0065443	0.00617269	0.0253324	0.00666988	1	11.3094	0	0.0884221	0	1	26	false	17	0	1	0	0.427256	0	0	0	FALSE	FALSE	PeripheralNode
clust_3	ec855dafecbe7343672145f774ccd139	Bacteria	Proteobacteria	Alphaproteobacteria	Rhizobiales	Xanthobacteraceae	Pseudolabrys		-0.719313	0.997991	-1.61577		-1.61248	0.261469	-0.896458	0.999792	-0.893166		0.00329222						0.0342754	0.0177812	0.011128	0.00666988	24	1.5	0	0.666667	0	1	2	false	2	0	1	0	0.75	0	0	0	FALSE	FALSE	PeripheralNode
clust_3	f2b309c988e199bc8986db3a8fea1268	Bacteria	Proteobacteria	Alphaproteobacteria	Rhizobiales	Beijerinckiaceae	Microvirga		0.00355783	0.997991	0.00331423		0.00681998		-0.000243601	0.999792	0.00326215		0.00350575				Y		0.0065443	0.00617269	0.011128	0.00666988
clust_3	cd0e60f2e9bd24f0a47bef9bd92574c8	Bacteria	Proteobacteria	Alphaproteobacteria	Rhizobiales	Beijerinckiaceae	Methylobacterium-Methylorubrum		0.00355783	0.997991	0.00331423		0.00681998		-0.000243601	0.999792	0.00326215		0.00350575					Y	0.0065443	0.00617269	0.011128	0.00666988
clust_3	239d342c7f55f1ee3983639471ddb4ef	Bacteria	Proteobacteria	Alphaproteobacteria	Rhizobiales	Beijerinckiaceae	Methylobacterium-Methylorubrum		0.0036297	0.997991	-0.0401933		0.883372		-0.043823	0.999792	0.879743		0.923566						0.0065443	0.00617269	0.011128	0.0162059	2	15.3867	0	0.064991	0	1	24	false	15	0	1	0	0.200737	0	0	0	FALSE	FALSE	PeripheralNode
clust_3	51e9c6a428c624a2e24c5297754d58a9	Bacteria	Proteobacteria	Alphaproteobacteria	Rhizobiales	Beijerinckiaceae	Methylobacterium-Methylorubrum		0.675821	0.997991	0.528706		-0.0506054		-0.147115	0.999792	-0.726426		-0.579311						0.0065443	0.0115539	0.0174983	0.00666988	10	11.326	0	0.0882927	0	1	17	false	10	0	1	0	0.426335	0	0	0	FALSE	FALSE	PeripheralNode
clust_3	aaa7282c32d99183368853ba784c7550	Bacteria	Proteobacteria	Alphaproteobacteria	Rhizobiales	Beijerinckiaceae	Methylobacterium-Methylorubrum		-3.04515	0.440821	2.04116	0.209498	2.14153	0.193368	5.08631	0.00195692	5.18668	4.90001e-05	0.100372	0.99913					0.0964522	0.0154595	0.647982	0.775937	30	2	0	0.5	0	1	3	false	3	0	1	0	0.666667	0	0	0	TRUE	FALSE	PeripheralNode
clust_3	a10a41d41a0a902004925065324a29d4	Bacteria	Proteobacteria	Alphaproteobacteria	Rhizobiales	Beijerinckiaceae	Methylobacterium-Methylorubrum		1.1457	0.997991	-0.053134		-0.0499106	0.97946	-1.19884	0.999792	-1.19562		0.00322341						0.0065443	0.0293896	0.011128	0.00666988		0	0	0	0	0	0	true	0	0	0	0	#NUM!	0	0	0	FALSE	FALSE	PeripheralNode
clust_3	6fde62ea86757c1456260d4c5657862e	Bacteria	Proteobacteria	Alphaproteobacteria	Rhizobiales	Beijerinckiaceae	Methylobacterium-Methylorubrum	Methylobacterium_jeotgali	-2.47674	0.404691	-2.45812	0.050496	-2.27464	0.0749925	0.0186132	0.999792	0.202094		0.183481	0.993833					0.0801636	0.00617269	0.011128	0.00666988	49	1.66667	0.555556	0.6	0	3	2	false	3	0	3	0	0.888889	0	40	0.333333	FALSE	FALSE	Hub
clust_3	ba521953cc162766355ca845fdfad82d	Bacteria	Proteobacteria	Alphaproteobacteria	Rhizobiales	Beijerinckiaceae	Methylobacterium-Methylorubrum		0.709776	0.997991	1.34305	0.37774	-1.60261	0.321613	0.633275	0.999792	-2.31238	0.0741175	-2.94566	0.0547241					0.0244486	0.0498854	0.0918818	0.00666988	27	2.42857	0	0.411765	0	1	3	false	3	0	1	0	0.714286	0	0	0	FALSE	FALSE	PeripheralNode
clust_3	c2efc06f520eb93d34789db3904e5ab2	Bacteria	Proteobacteria	Alphaproteobacteria	Rhizobiales	Beijerinckiaceae	Methylobacterium-Methylorubrum		0.542517	0.997991	-0.021813		-0.0181544		-0.56433	0.999792	-0.560671		0.00365855						0.0065443	0.0100422	0.011128	0.00666988		0	0	0	0	0	0	true	0	0	0	0	#NUM!	0	0	0	FALSE	FALSE	PeripheralNode
clust_3	b478431dabab00865efcbcc93161b463	Bacteria	Proteobacteria	Alphaproteobacteria	Rhizobiales	Beijerinckiaceae	Methylobacterium-Methylorubrum		-1.1505	0.997991	0.173663	0.969693	0.370513	0.932556	1.32416	0.999792	1.52101	0.396007	0.19685	0.993833					0.265196	0.233217	0.921984	0.669342
clust_3	22e6be9ae69045e8bbecb7a5b2b5cc0a	Bacteria	Proteobacteria	Alphaproteobacteria	Rhizobiales	Beijerinckiaceae	Methylobacterium-Methylorubrum		0.00354656	0.997991	0.495623		0.154133		0.492076	0.999792	0.150586		-0.34149						0.0065443	0.00617269	0.0174659	0.00666988	3	9.61326	0	0.104023	0	1	15	false	12	0	1	0	0.521486	0	0	0	FALSE	FALSE	PeripheralNode
clust_3	340e228904e3fda640f0685036e03fce	Bacteria	Proteobacteria	Alphaproteobacteria	Rhizobiales	Beijerinckiaceae	Methylobacterium-Methylorubrum		0.0048885	0.997991	-0.0899546	0.969693	1.77291	0.23303	-0.0948431	0.999792	1.76802	0.145732	1.86287	0.225998					0.0065443	0.00617269	0.011128	0.157932	40	1	0	1	0	1	1	false	1	0	1	0	1	0	0	0	FALSE	FALSE	PeripheralNode
clust_3	352fa06a477eea27b11552920565b3ac	Bacteria	Proteobacteria	Alphaproteobacteria	Rhizobiales	Beijerinckiaceae	Methylobacterium-Methylorubrum		1.02956	0.997991	4.1522	0.000733546	0.838018	0.639516	3.12265	0.10438	-0.191538	0.919138	-3.31419	0.0140871					0.0065443	0.0131068	0.294147	0.0161237	47	12.2928	0	0.0813483	0	1	27	false	2	0	1	0	0.372621	0	0	0	TRUE	FALSE	PeripheralNode
clust_3	7277076fb10f11c338e9f9dc24603b6d	Bacteria	Proteobacteria	Alphaproteobacteria	Rhizobiales	Beijerinckiaceae	Methylobacterium-Methylorubrum		1.58119	0.997991	0.868708	0.655607	1.46804	0.39472	-0.712484	0.999792	-0.113148	0.956219	0.599336	0.893726					0.0065443	0.108055	0.0254612	0.0820044	26	16.3591	0	0.061128	0	1	25	false	3	0	1	0	0.146716	0	0	0	FALSE	FALSE	PeripheralNode
clust_3	e31b5a46b0780474e21b26596929a477	Bacteria	Proteobacteria	Alphaproteobacteria	Rhizobiales	Xanthobacteraceae			0.00355783	0.997991	0.00331423		0.00681998		-0.000243601	0.999792	0.00326215		0.00350575				Y		0.0065443	0.00617269	0.011128	0.00666988
clust_3	90ce3707e3d8857dbb05ed56bf459edf	Bacteria	Proteobacteria	Alphaproteobacteria	Rhizobiales	Rhizobiales_Incertae_Sedis	Phreatobacter		0.3859	0.997991	-0.773459		-0.770038	0.636873	-1.15936	0.999792	-1.15594		0.0034211						0.0122635	0.0230187	0.011128	0.00666988		0	0	0	0	0	0	true	0	0	0	0	#NUM!	0	0	0	FALSE	FALSE	PeripheralNode
clust_3	cb05f9d44bda06ccc9bb482d67e800c1	Bacteria	Proteobacteria	Alphaproteobacteria	Rhizobiales	Beijerinckiaceae	1174-901-12		2.20196	0.997991	0.650258	0.7806	3.51684	0.0257951	-1.55171	0.999792	1.31488	0.441115	2.86659	0.0917089					0.0833455	0.291469	0.295707	0.279976	37	2.25	0	0.444444	0	1	3	false	2	0	1	0	0.583333	0	0	0	TRUE	FALSE	PeripheralNode
clust_3	b513581620b1a03af272e425525c7453	Bacteria	Proteobacteria	Alphaproteobacteria	Rhizobiales	Beijerinckiaceae			0.00338564	0.997991	-0.017572		0.439569		-0.0209576	0.999792	0.436183		0.457141						0.0065443	0.00617269	0.011128	0.00950604	4	1.94444	0	0.514286	0	1	2	false	18	0	1	0	0.947531	0	0	0	FALSE	FALSE	PeripheralNode
clust_3	e05f2315fef91ff3b107945a38173cd2	Bacteria	Proteobacteria	Alphaproteobacteria	Rhizobiales	Beijerinckiaceae	28-YEA-48	Afipia_genosp.	0.00322616	0.997991	-0.0760068	0.969693	1.53892	0.2858	-0.079233	0.999792	1.53569		1.61493						0.0065443	0.00617269	0.011128	0.0642254	1	8.67956	0	0.115213	0	1	22	false	18	0	1	0	0.573358	0	0	0	FALSE	FALSE	PeripheralNode
clust_3	5644428423efb7afef447333e0ddd001	Bacteria	Proteobacteria	Alphaproteobacteria	Rhizobiales	Beijerinckiaceae			0.235321	0.997991	-1.07018	0.503099	-2.01178	0.233509	-1.3055	0.999792	-2.2471		-0.941592	0.706802					0.0392716	0.0567528	0.0350167	0.00666988	28	12.2983	0	0.0813118	0	1	18	false	3	0	1	0	0.372314	0	0	0	FALSE	FALSE	PeripheralNode
clust_3	94529e63a1d4b3aa51a6135fcfb673b8	Bacteria	Proteobacteria	Alphaproteobacteria	Rhizobiales	Xanthobacteraceae	Bradyrhizobium		-1.98118	0.997991	-2.25002	0.112409	-3.96806	0.00176031	-0.268839	0.999792	-1.98688	0.145732	-1.71804	0.330132					0.152936	0.11587	0.147393	0.0152251
clust_3	8009e985f53e2df02567998dc25fd548	Bacteria	Proteobacteria	Alphaproteobacteria	Rhizobiales	Beijerinckiaceae	1174-901-12	uncultured_bacterium	-0.114303	0.997991	-0.779999	0.664407	-0.55663	0.779837	-0.665696	0.999792	-0.442326	0.77931	0.22337	0.993833					0.15213	0.0207787	0.011128	0.0652838	19	2	0	0.5	0	1	3	false	4	0	1	0	0.75	0	0	0	FALSE	FALSE	PeripheralNode
clust_3	a2c68ec7a7d0b0c1d27df0b87516fcfa	Bacteria	Proteobacteria	Alphaproteobacteria	Rhizobiales	Hyphomicrobiaceae	Hyphomicrobium		0.00352828	0.997991	0.951486		-0.0404681		0.947958	0.999792	-0.0439964		-0.991954						0.0065443	0.00617269	0.0300672	0.00666988	1	11.3094	0	0.0884221	0	1	26	false	17	0	1	0	0.427256	0	0	0	FALSE	FALSE	PeripheralNode
clust_3	d130372d4952ad9a9f3c8082ed136602	Bacteria	Proteobacteria	Alphaproteobacteria	Rhizobiales	Hyphomicrobiaceae	Hyphomicrobium	Hyphomicrobium_denitrificans	-0.980735	0.997991	-1.02898		-1.02518		-0.0482442	0.999792	-0.0444407		0.00380351						0.0213496	0.00617269	0.011128	0.00666988	19	2	0	0.5	0	1	3	false	4	0	1	0	0.75	0	0	0	FALSE	FALSE	PeripheralNode
clust_3	091e04111da34306ed3edded2299033e	Bacteria	Proteobacteria	Alphaproteobacteria	Rhizobiales	Hyphomicrobiaceae	Hyphomicrobium		0.542657	0.997991	-0.0221176		-0.0182335		-0.564775	0.999792	-0.560891		0.00388413						0.0065443	0.0100422	0.011128	0.00666988	2	16.1492	0.107673	0.0619227	0	10	25	false	1.2	0	10	0	0.158379	0	5728	0.1	FALSE	FALSE	Hub
clust_3	7171b7a47a0a2c7cdd29f01415ee627f	Bacteria	Proteobacteria	Alphaproteobacteria	Rhizobiales	Rhizobiales_Incertae_Sedis	uncultured		0.387879	0.997991	-0.0143798		-0.010731		-0.402259	0.999792	-0.39861		0.00364879						0.0065443	0.00849439	0.011128	0.00666988		0	0	0	0	0	0	true	0	0	0	0	#NUM!	0	0	0	FALSE	FALSE	PeripheralNode
clust_3	6debcd71e46b8202728739101298c644	Bacteria	Proteobacteria	Alphaproteobacteria	Rhizobiales	Xanthobacteraceae	Bradyrhizobium		-0.362713	0.997991	-0.23656		-0.382803		0.126153	0.999792	-0.0200906		-0.146244						0.00900403	0.00617269	0.011128	0.00666988		0	0	0	0	0	0	true	0	0	0	0	#NUM!	0	0	0	FALSE	FALSE	PeripheralNode
clust_3	6e3329762db63a466fc95e61ce62d01d	Bacteria	Proteobacteria	Alphaproteobacteria	Rhizobiales	Rhizobiales_Incertae_Sedis	Nordella	Nordella_oligomobilis	0.00355783	0.997991	0.00331423		0.00681998		-0.000243601	0.999792	0.00326215		0.00350575				Y		0.0065443	0.00617269	0.011128	0.00666988
clust_3	f28b76428ecb1157b8445779e6b2c320	Bacteria	Proteobacteria	Alphaproteobacteria	Micropepsales	Micropepsaceae	uncultured		0.988231	0.997991	-0.0444353		-0.040785		-1.03267	0.999792	-1.02902		0.00365026						0.0065443	0.0201029	0.011128	0.00666988	8	1.88889	0	0.529412	0	1	2	false	9	0	1	0	0.901235	0	0	0	FALSE	FALSE	PeripheralNode
clust_3	c6e32741af52f6a4234c59aae616b73c	Bacteria	Proteobacteria	Alphaproteobacteria	Sphingomonadales	Sphingomonadaceae	DSSF69	Hankyongella_aquatica	-0.839511	0.997991	-0.880174		-0.876713		-0.0406627	0.999792	-0.0372018		0.00346091						0.0163487	0.00617269	0.011128	0.00666988		0	0	0	0	0	0	true	0	0	0	0	#NUM!	0	0	0	FALSE	FALSE	PeripheralNode
clust_3	46b40c30d14c8452fe5972b69516b40c	Bacteria	Proteobacteria	Alphaproteobacteria	Sphingomonadales	Sphingomonadaceae			0.003678	0.997991	0.679011		-0.0260964		0.675333	0.999792	-0.0297744		-0.705107						0.0065443	0.00617269	0.0206835	0.00666988	10	10.3315	0.117986	0.0967914	0	10	16	false	1.5	0	10	0	0.481584	0	6286	0.1	FALSE	FALSE	Hub
clust_3	ded63c6aae6150c9d7e6783d76a11f21	Bacteria	Proteobacteria	Alphaproteobacteria	Sphingomonadales	Sphingomonadaceae			0.00319311	0.997991	-0.0788151	0.969693	1.57101	0.273794	-0.0820082	0.999792	1.56781		1.64982						0.0065443	0.00617269	0.011128	0.0715148	2	15.3867	0	0.064991	0	1	24	false	15	0	1	0	0.200737	0	0	0	FALSE	FALSE	PeripheralNode
clust_3	622c427b8ea19ab8305886b6715c026d	Bacteria	Proteobacteria	Alphaproteobacteria	Sphingomonadales	Sphingomonadaceae			0.00352784	0.997991	0.722208		0.223658		0.71868	0.999792	0.22013		-0.49855						0.0065443	0.00617269	0.0238038	0.00666988	3	9.61326	0	0.104023	0	1	15	false	12	0	1	0	0.521486	0	0	0	FALSE	FALSE	PeripheralNode
clust_3	63ce6c809e7895daf20fe769bc09ad71	Bacteria	Proteobacteria	Alphaproteobacteria	Sphingomonadales	Sphingomonadaceae	uncultured	Sphingobium_sp.	-1.1278	0.997991	-1.18369		-1.17991	0.403135	-0.0558932	0.999792	-0.0521155		0.00377772						0.0302383	0.00617269	0.011128	0.00666988		0	0	0	0	0	0	true	0	0	0	0	#NUM!	0	0	0	FALSE	FALSE	PeripheralNode
clust_3	95b8e46e5aaa78446af3da6efa761e3e	Bacteria	Proteobacteria	Alphaproteobacteria	Sphingomonadales	Sphingomonadaceae	Novosphingobium		0.00360129	0.997991	0.677128		-0.0260818		0.673527	0.999792	-0.0296831		-0.70321						0.0065443	0.00617269	0.0205976	0.00666988	1	11.3094	0	0.0884221	0	1	26	false	17	0	1	0	0.427256	0	0	0	FALSE	FALSE	PeripheralNode
clust_3	8397fb40282c8d6379908c532e927e3c	Bacteria	Proteobacteria	Alphaproteobacteria	Sphingomonadales	Sphingomonadaceae	Altererythrobacter	Porphyrobacter_mercurialis	0.00361884	0.997991	-0.0487639		1.04311		-0.0523827	0.999792	1.03949		1.09187						0.0065443	0.00617269	0.011128	0.0208507	4	1.94444	0	0.514286	0	1	2	false	18	0	1	0	0.947531	0	0	0	FALSE	FALSE	PeripheralNode
clust_3	abf96dcb003c8ab9dc77933201cda701	Bacteria	Proteobacteria	Alphaproteobacteria	Sphingomonadales	Sphingomonadaceae			0.00365742	0.997991	-0.0177374		0.439899		-0.0213948	0.999792	0.436241		0.457636						0.0065443	0.00617269	0.011128	0.00950047	1	8.67956	0	0.115213	0	1	22	false	18	0	1	0	0.573358	0	0	0	FALSE	FALSE	PeripheralNode
clust_3	4a2428e5d4d129507ce0dca492102df8	Bacteria	Proteobacteria	Alphaproteobacteria	Sphingomonadales	Sphingomonadaceae	Novosphingobium		-0.555432	0.997991	-0.592461		-0.357777		-0.0370287	0.999792	0.197655		0.234684						0.0114638	0.00617269	0.011128	0.00666988	13	1.44444	0.833333	0.692308	0	6	3	false	1.33333	0	6	0	0.925926	0	60	0.166667	FALSE	FALSE	Keystone
clust_3	6ee1dffaf22d5431935567d856378ce2	Bacteria	Proteobacteria	Alphaproteobacteria	Sphingomonadales	Sphingomonadaceae			1.11899	0.997991	-0.105098		0.999602	0.486658	-1.22409	0.999792	-0.119388		1.1047						0.0065443	0.0245501	0.011128	0.0190667	26	15.3646	0.0220381	0.0650845	0	3	24	false	5.66667	0	3	0	0.201964	0	1162	0.333333	FALSE	FALSE	Hub
clust_3	dd1a516c11812be6198001ca9a80b786	Bacteria	Proteobacteria	Alphaproteobacteria	Sphingomonadales	Sphingomonadaceae	Sphingomonas		1.55432	0.997991	-0.151555	0.969693	0.86767	0.636873	-1.70587	0.999792	-0.686649	0.637262	1.01922	0.691725					0.152878	0.337992	0.323613	0.59373
clust_3	16f57cba1826957d7c26407a992fc086	Bacteria	Proteobacteria	Alphaproteobacteria	Sphingomonadales	Sphingomonadaceae	Sphingomonas		0.38771	0.997991	-0.0143455		-0.0109426		-0.402056	0.999792	-0.398653		0.00340297						0.0065443	0.00849439	0.011128	0.00666988	1	11.4862	0	0.0870611	0	1	26	false	11	0	1	0	0.417434	0	0	0	FALSE	FALSE	PeripheralNode
clust_3	f09459b045448d5cda2f59eed4e79780	Bacteria	Proteobacteria	Alphaproteobacteria	Sphingomonadales	Sphingomonadaceae	Sphingomonas		1.3332	0.997991	1.1325	0.471567	0.328361	0.932556	-0.200704	0.999792	-1.00484		-0.804137	0.73541					0.0065443	0.0390989	0.0665847	0.00666988	3	9.61326	0	0.104023	0	1	15	false	12	0	1	0	0.521486	0	0	0	FALSE	FALSE	PeripheralNode
clust_3	46437de1cdc3aa9d66703a3a0da1addd	Bacteria	Proteobacteria	Alphaproteobacteria	Sphingomonadales	Sphingomonadaceae	Sphingomonas		1.5982	0.997991	2.68045	0.102638	2.32558	0.19293	1.08225	0.999792	0.727382	0.634811	-0.354864	0.993833					0.0065443	0.149363	0.145808	0.0324597	37	1.5	0.5	0.666667	0	2	2	false	2	0	2	0	0.833333	0	6	0.5	FALSE	FALSE	PeripheralNode
clust_3	251e334fbbfc5d43962e0640b6529d13	Bacteria	Proteobacteria	Alphaproteobacteria	Sphingomonadales	Sphingomonadaceae	Sphingomonas		-0.379382	0.997991	-0.397408		-0.393794		-0.0180255	0.999792	-0.0144116		0.00361388						0.0089858	0.00617269	0.011128	0.00666988	7	2.38462	0	0.419355	0	1	5	false	10	0	1	0	0.861538	0	0	0	FALSE	FALSE	PeripheralNode
clust_3	c63f05ffcb3065e22d14b812dfbcacd6	Bacteria	Proteobacteria	Alphaproteobacteria	Sphingomonadales	Sphingomonadaceae	Sphingomonas		0.00344178	0.997991	-0.0177944		0.441262		-0.0212362	0.999792	0.43782		0.459056						0.0065443	0.00617269	0.011128	0.00952161	1	9.72928	0	0.102783	0	1	24	false	13	0	1	0	0.51504	0	0	0	FALSE	FALSE	PeripheralNode
clust_3	9d2136dd15f37e98b78c0fa344953eed	Bacteria	Proteobacteria	Alphaproteobacteria	Sphingomonadales	Sphingomonadaceae			-1.31293	0.997991	1.2625	0.456054	1.24652	0.454641	2.57543	0.783824	2.55945	0.0741175	-0.0159843	0.99913					0.0252624	0.00617269	0.14264	0.202077	3	13.6961	0.262983	0.0730133	0	2	22	false	8.5	0	2	0	0.294659	0	14784	0.5	FALSE	FALSE	PeripheralNode
clust_3	3b0ccb3327dec205bcde93b748ef32c3	Bacteria	Proteobacteria	Alphaproteobacteria	Sphingomonadales	Sphingomonadaceae	Sphingobium		-0.773783	0.997991	-0.811123		-0.807577		-0.0373398	0.999792	-0.0337933		0.00354648						0.0146826	0.00617269	0.011128	0.00666988	7	2.38462	0	0.419355	0	1	5	false	10	0	1	0	0.861538	0	0	0	FALSE	FALSE	PeripheralNode
clust_3	4a84c61fbc8165734aa11925e4038a6e	Bacteria	Proteobacteria	Alphaproteobacteria	Sphingomonadales	Sphingomonadaceae	Sphingobium		0.00355783	0.997991	0.00331423		0.00681998		-0.000243601	0.999792	0.00326215		0.00350575					Y	0.0065443	0.00617269	0.011128	0.00666988
clust_3	147bf33e27cf602eb9b90c9901e7c385	Bacteria	Proteobacteria	Alphaproteobacteria	Sphingomonadales	Sphingomonadaceae			0.00334207	0.997991	0.871195		0.591592		0.867853	0.999792	0.58825		-0.279603						0.0065443	0.00617269	0.0317262	0.00856065	3	9.8011	0.320442	0.102029	0.333333	3	16	false	2.33333	0	3	0	0.51105	0	18432	0.5	FALSE	FALSE	Hub
clust_3	b1206e91e99c619a6671cc9bedbcb3be	Bacteria	Proteobacteria	Alphaproteobacteria	Sphingomonadales	Sphingomonadaceae	Sphingomonas		-0.00774982	0.997991	1.59551	0.348733	-1.22529	0.486658	1.60326	0.999792	-1.21754	0.453997	-2.8208	0.0917089					0.0480498	0.0429276	0.187005	0.00666988	5	8.06077	0.468938	0.124058	0	3	15	false	2.66667	0	3	0	0.607735	0	30154	0.416667	FALSE	FALSE	Hub
clust_3	581526063ee32d52f9432a3272fe849f	Bacteria	Proteobacteria	Alphaproteobacteria	Rhizobiales	Devosiaceae	Devosia		0.00345063	0.997991	1.11106		-0.0491554		1.10761	0.999792	-0.052606		-1.16022						0.0065443	0.00617269	0.0395368	0.00666988	1	11.3094	0	0.0884221	0	1	26	false	17	0	1	0	0.427256	0	0	0	FALSE	FALSE	PeripheralNode
clust_3	29593b8679ce9413b0fbb2e1b272ea8a	Bacteria	Proteobacteria	Alphaproteobacteria	Rhizobiales	Rhizobiaceae			1.29423	0.997991	-0.0601193	0.969693	-0.0580467	0.97946	-1.35435	0.999792	-1.35227		0.00207254						0.0065443	0.0456415	0.011128	0.00666988	2	17.1436	0	0.0583306	0	1	26	false	10	0	1	0	0.103131	0	0	0	FALSE	FALSE	PeripheralNode
clust_3	d66d181cd6245b117773941d255b2687	Bacteria	Proteobacteria	Alphaproteobacteria	Rhizobiales	Rhizobiaceae	Mesorhizobium		-2.18028	0.997991	-0.793078	0.576779	-2.06054	0.181112	1.3872	0.999792	0.119745		-1.26746	0.501397					0.0570691	0.00617269	0.0348579	0.00666988	34	9.9337	0.0110497	0.100667	0	2	15	false	2	0	2	0	0.503683	0	582	0.5	FALSE	FALSE	PeripheralNode
clust_3	9870ff2232ecd0ca58a8504babd0f38c	Bacteria	Proteobacteria	Alphaproteobacteria	Rhizobiales	Rhizobiaceae	Allorhizobium-Neorhizobium-Pararhizobium-Rhizobium		0.00328665	0.997991	1.15963	0.454369	4.01183	0.000223094	1.15634	0.999792	4.00854	0.000114418	2.8522	0.0168708					0.0065443	0.00617269	0.0509425	0.138309	48	1	0	1	0	1	1	false	1	0	1	0	1	0	0	0	TRUE	FALSE	PeripheralNode
clust_3	f72d079821d5f080fc17ad8ce56bf8ad	Bacteria	Proteobacteria	Alphaproteobacteria	Rhizobiales	Rhizobiaceae	Allorhizobium-Neorhizobium-Pararhizobium-Rhizobium		-0.46386	0.997991	-0.486141		-0.482293		-0.0222811	0.999792	-0.0184328		0.00384831						0.00981244	0.00617269	0.011128	0.00666988		0	0	0	0	0	0	true	0	0	0	0	#NUM!	0	0	0	FALSE	FALSE	PeripheralNode
clust_3	9539d2caf5914f2884cdf3fbc9693204	Bacteria	Proteobacteria	Alphaproteobacteria	Rhizobiales	Rhizobiaceae			0.00365655	0.997991	-0.0175632		0.440932		-0.0212198	0.999792	0.437276		0.458496						0.0065443	0.00617269	0.011128	0.00953068	2	15.3867	0	0.064991	0	1	24	false	15	0	1	0	0.200737	0	0	0	FALSE	FALSE	PeripheralNode
clust_3	90aa3d126444751f21fc429064e691a8	Bacteria	Proteobacteria	Alphaproteobacteria	Rhizobiales	Rhizobiaceae			-0.279568	0.997991	-0.292969		-0.289599		-0.0134009	0.999792	-0.0100306		0.00337028						0.00817837	0.00617269	0.011128	0.00666988	39	11.6077	0.0110497	0.0861495	0	2	25	false	5.5	0	2	0	0.410681	0	496	0.5	FALSE	FALSE	PeripheralNode
clust_3	7047dfe30057b29949588f6e72f11a81	Bacteria	Proteobacteria	Alphaproteobacteria	Rhizobiales	Rhizobiaceae			-0.726123	0.997991	-1.99439	0.122267	-2.27338	0.0749925	-1.26826	0.999792	-1.54726		-0.278994						0.0498586	0.0184884	0.011128	0.00666988	2	17.1436	0	0.0583306	0	1	26	false	10	0	1	0	0.103131	0	0	0	FALSE	FALSE	PeripheralNode
clust_3	a6e2c81d50443b1115c94328b3f35b71	Bacteria	Proteobacteria	Alphaproteobacteria	Rhizobiales	Rhizobiales_Incertae_Sedis	uncultured		0.00355783	0.997991	0.00331423		0.00681998		-0.000243601	0.999792	0.00326215		0.00350575				Y		0.0065443	0.00617269	0.011128	0.00666988
clust_3	405599250025b9ae07a3841426fc0003	Bacteria	Proteobacteria	Alphaproteobacteria	Rhizobiales	Rhizobiaceae			-0.38119	0.997991	-0.398973		-0.39588		-0.0177831	0.999792	-0.0146902		0.00309292						0.00901185	0.00617269	0.011128	0.00666988	19	2	0	0.5	0	1	3	false	4	0	1	0	0.75	0	0	0	FALSE	FALSE	PeripheralNode
clust_3	e51ff0ede3360cd52df8d697a45eb6fb	Bacteria	Proteobacteria	Alphaproteobacteria	Caulobacterales	Caulobacteraceae	Brevundimonas		0.00361513	0.997991	0.438335		-0.0142248		0.43472	0.999792	-0.0178399		-0.45256						0.0065443	0.00617269	0.0159273	0.00666988	15	1.28571	0.857143	0.777778	0	5	2	false	1.4	0	5	0	0.942857	0	36	0.2	FALSE	FALSE	Keystone
clust_3	3059a74ae98337a2b9cae5bf75336808	Bacteria	Proteobacteria	Alphaproteobacteria	Caulobacterales	Caulobacteraceae	Brevundimonas		0.00337776	0.997991	-0.0222233		0.533101		-0.0256011	0.999792	0.529723		0.555324						0.0065443	0.00617269	0.011128	0.0104514	4	1.94444	0	0.514286	0	1	2	false	18	0	1	0	0.947531	0	0	0	FALSE	FALSE	PeripheralNode
clust_3	4b798d55b7543bb46680aeab2c6dc653	Bacteria	Proteobacteria	Alphaproteobacteria	Caulobacterales	Caulobacteraceae	Brevundimonas		-1.41931	0.997991	-2.93823	0.0635559	-1.62701	0.316577	-1.51892	0.999792	-0.207696	0.919138	1.31122	0.56188					0.0929162	0.0308084	0.011128	0.08041	18	4.23077	0	0.236364	0	1	5	false	2	0	1	0	0.676923	0	0	0	FALSE	FALSE	PeripheralNode
clust_3	004fb7649b25af1e1f78966ff79619d5	Bacteria	Proteobacteria	Alphaproteobacteria	Caulobacterales	Caulobacteraceae	Brevundimonas		0.00355783	0.997991	0.00331423		0.00681998		-0.000243601	0.999792	0.00326215		0.00350575					Y	0.0065443	0.00617269	0.011128	0.00666988
clust_3	cab4f6e764b2e380c157b03fede581ea	Bacteria	Proteobacteria	Alphaproteobacteria	Caulobacterales	Caulobacteraceae	Phenylobacterium		0.00357956	0.997991	0.789078		-0.0318678		0.785499	0.999792	-0.0354473		-0.820946						0.0065443	0.00617269	0.0237542	0.00666988	1	11.3094	0	0.0884221	0	1	26	false	17	0	1	0	0.427256	0	0	0	FALSE	FALSE	PeripheralNode
clust_3	c51fe81e36b42516abd7837ffaef8ab6	Bacteria	Proteobacteria	Alphaproteobacteria	Caulobacterales	Caulobacteraceae	Caulobacter		-1.25506	0.997991	-1.98388	0.121001	-3.51574	0.0016797	-0.72882	0.999792	-2.26068	0.0508096	-1.53186	0.316833					0.471357	0.205639	0.228446	0.0736774	21	1.5	0	0.666667	0	1	2	false	2	0	1	0	0.75	0	0	0	TRUE	FALSE	PeripheralNode
clust_3	cd87e133c88580d9aa6e4610cee637ed	Bacteria	Proteobacteria	Alphaproteobacteria	Caulobacterales	Caulobacteraceae	uncultured		-1.88803	0.997991	-0.998579	0.537332	-0.73942	0.668615	0.889454	0.999792	1.14861	0.453997	0.25916	0.993833					0.0637942	0.00770414	0.077676	0.0283711	45	10.5967	0	0.0943691	0	1	16	false	2	0	1	0	0.466851	0	0	0	FALSE	FALSE	PeripheralNode
clust_3	ac324f813004a4f3cc69e976fcfdb1bd	Bacteria	Proteobacteria	Alphaproteobacteria	Rhodobacterales	Rhodobacteraceae			0.287246	0.997991	-0.00980823		-0.00641085		-0.297054	0.999792	-0.293657		0.00339738						0.0065443	0.00772049	0.011128	0.00666988	8	1.88889	0	0.529412	0	1	2	false	9	0	1	0	0.901235	0	0	0	FALSE	FALSE	PeripheralNode
clust_3	1e864d414e888c5460575458dcf53bfe	Bacteria	Proteobacteria	Alphaproteobacteria	Rhizobiales	Beijerinckiaceae	Methylobacterium-Methylorubrum		-0.38052	0.997991	-0.398699		-0.395355		-0.0181791	0.999792	-0.0148345		0.00334453						0.0089954	0.00617269	0.011128	0.00666988	9	11.6188	0	0.0860675	0	1	25	false	10	0	1	0	0.410068	0	0	0	FALSE	FALSE	PeripheralNode
clust_3	c8e9c530a5837c849083f73c302d90b1	Bacteria	Nitrospirota	Nitrospiria	Nitrospirales	Nitrospiraceae	Nitrospira		-0.808643	0.997991	-0.847715		-0.844273		-0.0390717	0.999792	-0.03563		0.00344171						0.0155317	0.00617269	0.011128	0.00666988		0	0	0	0	0	0	true	0	0	0	0	#NUM!	0	0	0	FALSE	FALSE	PeripheralNode
clust_3	3e50246fb5ffccd6cd564126b2406d07	Bacteria	Actinobacteriota	Rubrobacteria	Rubrobacterales	Rubrobacteriaceae	Rubrobacter		0.00347471	0.997991	0.949139		0.244435		0.945665	0.999792	0.24096		-0.704705						0.0065443	0.00617269	0.0348952	0.00950047	5	8.56906	0	0.116699	1	2	18	false	8	0	2	0	0.579497	0	0	0.571429	FALSE	FALSE	PeripheralNode
clust_3	bebe1743a664a693827ceb9c48b934d7	Bacteria	Actinobacteriota	Thermoleophilia	Gaiellales	uncultured	uncultured	Gaiella_sp.	-0.992269	0.997991	-0.197672		-1.0783	0.454641	0.794597	0.999792	-0.0860347		-0.880632						0.0204339	0.00617269	0.0238038	0.00666988		0	0	0	0	0	0	true	0	0	0	0	#NUM!	0	0	0	FALSE	FALSE	PeripheralNode
clust_3	c57da8a0337027dfc87f054470327821	Bacteria	Actinobacteriota	Thermoleophilia	Gaiellales	uncultured	uncultured		-0.959964	0.997991	-1.00692		-1.00336		-0.0469548	0.999792	-0.0433935		0.00356138						0.0204339	0.00617269	0.011128	0.00666988		0	0	0	0	0	0	true	0	0	0	0	#NUM!	0	0	0	FALSE	FALSE	PeripheralNode
clust_3	35ddaae240650bb20a63411d45eab4ee	Bacteria	Actinobacteriota	Thermoleophilia	Gaiellales	Gaiellaceae	Gaiella	Gaiella_occulta	0.269387	0.997991	-1.23226	0.401262	-1.22913	0.401376	-1.50164	0.999792	-1.49852		0.00312136	0.99913					0.048213	0.0360782	0.011128	0.00666988	6	9.0221	0	0.110839	0	1	22	false	8	0	1	0	0.554328	0	0	0	FALSE	FALSE	PeripheralNode
clust_3	dd2a500f7bafb716913a5b78977db492	Bacteria	Actinobacteriota	Thermoleophilia	Gaiellales	uncultured	uncultured		0.00338564	0.997991	-0.017572		0.439569		-0.0209576	0.999792	0.436183		0.457141						0.0065443	0.00617269	0.011128	0.00950604		0	0	0	0	0	0	true	0	0	0	0	#NUM!	0	0	0	FALSE	FALSE	PeripheralNode
clust_3	39a2846721327b6fbb340437b51d425b	Bacteria	Myxococcota	Myxococcia	Myxococcales	Myxococcaceae	P3OB-42		0.00325299	0.997991	1.37563		0.683534	0.682662	1.37238	0.999792	0.680281		-0.692094						0.0065443	0.00617269	0.0711022	0.0123915	2	15.3812	0	0.0650144	1	2	24	false	8.5	0	2	0	0.201044	0	0	0.566667	FALSE	FALSE	PeripheralNode
clust_3	3df149a6acda41b8cfc83306e91f6f08	Bacteria	Myxococcota	Myxococcia	Myxococcales	Myxococcaceae	P3OB-42	uncultured_bacterium	0.793159	0.997991	0.278877		-0.046516		-0.514283	0.999792	-0.839675		-0.325393						0.0065443	0.0161663	0.011128	0.00666988	6	10.8453	0	0.0922058	0	1	24	false	8	0	1	0	0.453039	0	0	0	FALSE	FALSE	PeripheralNode
clust_3	1cddedc4eb71d3620630b3aa45a18381	Bacteria	Myxococcota	Myxococcia	Myxococcales	Myxococcaceae	P3OB-42	uncultured_bacterium	1.41312	0.997991	-0.0668422	0.969693	-0.0635484	0.97946	-1.47996	0.999792	-1.47667		0.00329381	0.99913					0.0065443	0.0727909	0.011128	0.00666988	16	1.66667	0	0.6	0	1	2	false	3	0	1	0	0.777778	0	0	0	FALSE	FALSE	PeripheralNode
clust_3	ce4e36eb33c35de1e026180b68baf0f8	Bacteria	Myxococcota	Myxococcia	Myxococcales	Myxococcaceae	P3OB-42	uncultured_bacterium	-1.41041	0.997991	-1.55893	0.312367	0.0348971	0.980164	-0.148512	0.999792	1.44531		1.59382						0.0212509	0.00617269	0.011128	0.0519594	32	9.66298	0	0.103488	0	1	23	false	2	0	1	0	0.518723	0	0	0	FALSE	FALSE	PeripheralNode
clust_3	7893133b39e5ff6159a3c04cc053ba76	Bacteria	Myxococcota	Myxococcia	Myxococcales	Myxococcaceae	Melittangium	Melittangium_lichenicola	0.00355783	0.997991	0.00331423		0.00681998		-0.000243601	0.999792	0.00326215		0.00350575					Y	0.0065443	0.00617269	0.011128	0.00666988
clust_3	b3a4e67bc517257b105cfd400e802761	Bacteria	Myxococcota	Myxococcia	Myxococcales	Myxococcaceae	P3OB-42		0.00365722	0.997991	-0.0327597		0.741661		-0.0364169	0.999792	0.738004		0.774421						0.0065443	0.00617269	0.011128	0.0133451	2	15.3867	0	0.064991	0	1	24	false	15	0	1	0	0.200737	0	0	0	FALSE	FALSE	PeripheralNode
clust_3	6980dd4338b97e1a2598a373efb9c348	Bacteria	Myxococcota	Myxococcia	Myxococcales	Myxococcaceae	P3OB-42	metagenome	-0.917178	0.997991	-0.961883		-0.958362		-0.044705	0.999792	-0.0411837		0.00352131						0.0187998	0.00617269	0.011128	0.00666988		0	0	0	0	0	0	true	0	0	0	0	#NUM!	0	0	0	FALSE	FALSE	PeripheralNode	GCA_900114265.1
clust_3	db5884d692e4e0d4a0f0b839fb772089	Bacteria	Myxococcota	Polyangia	Haliangiales	Haliangiaceae	Haliangium		-0.867012	0.997991	-0.909103		-0.905611		-0.0420913	0.999792	-0.0385997		0.00349162						0.0171241	0.00617269	0.011128	0.00666988	7	2.38462	0	0.419355	0	1	5	false	10	0	1	0	0.861538	0	0	0	FALSE	FALSE	PeripheralNode
clust_3	e008ac9270f251ea4c87c8ce6c467522	Bacteria	Myxococcota	Polyangia	Haliangiales	Haliangiaceae	Haliangium		1.61146	0.997991	0.167767		-0.0825687	0.97946	-1.44369	0.999792	-1.69402		-0.250336						0.0065443	0.0323098	0.011128	0.00666988	11	1.83333	0	0.545455	0	1	2	false	6	0	1	0	0.861111	0	0	0	FALSE	FALSE	PeripheralNode
clust_3	bf625cd597ebf11ccb9419e55d38adf5	Bacteria	Myxococcota	Polyangia	Polyangiales	Polyangiaceae	Pajaroellobacter	uncultured_proteobacterium	0.00340316	0.997991	1.18816		-0.0530507		1.18476	0.999792	-0.0564539		-1.24121						0.0065443	0.00617269	0.0459865	0.00666988	5	8.58011	0	0.116549	0	1	18	false	13	0	1	0	0.578883	0	0	0	FALSE	FALSE	PeripheralNode
clust_3	37eed0911a24cc844851471a808490d4	Bacteria	Myxococcota	Polyangia	Polyangiales	Polyangiaceae	Pajaroellobacter		-1.37309	0.997991	-1.43967		-1.43619		-0.0665772	0.999792	-0.063098		0.00347918						0.0236764	0.00617269	0.011128	0.00666988	9	11.6188	0	0.0860675	0	1	25	false	10	0	1	0	0.410068	0	0	0	FALSE	FALSE	PeripheralNode
clust_3	4c75b27dcde0d6e58dd5a374b1116fa2	Bacteria	Myxococcota	Polyangia	Polyangiales	Polyangiaceae	Pajaroellobacter		-0.96116	0.997991	-1.00821		-1.00474		-0.0470486	0.999792	-0.0435817		0.00346691						0.0204339	0.00617269	0.011128	0.00666988	6	8.02762	0.305832	0.12457	0	8	21	false	1.625	0	8	0	0.609576	0	14180	0.125	FALSE	FALSE	Hub
clust_3	57d95a2cd3d26620a407d90398079e12	Bacteria	Myxococcota	Polyangia	Polyangiales	Sandaracinaceae	Sandaracinus	uncultured_bacterium	0.655384	0.997991	-0.0274082		-0.0242265		-0.682792	0.999792	-0.67961		0.00318163						0.0065443	0.0115539	0.011128	0.00666988	11	1.83333	0	0.545455	0	1	2	false	6	0	1	0	0.861111	0	0	0	FALSE	FALSE	PeripheralNode
clust_3	a8b98a22f3020beb0fdcdd18387123b4	Bacteria	Bdellovibrionota	Oligoflexia	0319-6G20	0319-6G20	0319-6G20	uncultured_Roseobacter	-1.9305	0.997991	-1.54709	0.286522	-0.512304	0.75619	0.38341	0.999792	1.41819		1.03478	0.594758					0.0685778	0.00617269	0.0254612	0.0161341		0	0	0	0	0	0	true	0	0	0	0	#NUM!	0	0	0	FALSE	FALSE	PeripheralNode
clust_3	8d4a69430cecc838f02de73654019a32	Bacteria	Bdellovibrionota	Oligoflexia	0319-6G20	0319-6G20	0319-6G20		0.00338564	0.997991	-0.017572		0.439569		-0.0209576	0.999792	0.436183		0.457141						0.0065443	0.00617269	0.011128	0.00950604		0	0	0	0	0	0	true	0	0	0	0	#NUM!	0	0	0	FALSE	FALSE	PeripheralNode
clust_3	218f73b439c7b11b281388090d3e67b6	Bacteria	Bdellovibrionota	Oligoflexia	0319-6G20	0319-6G20	0319-6G20		-0.377439	0.997991	-0.117013		-1.1374	0.435029	0.260427	0.999792	-0.75996		-1.02039						0.0196168	0.0115539	0.0206349	0.00666988		0	0	0	0	0	0	true	0	0	0	0	#NUM!	0	0	0	FALSE	FALSE	PeripheralNode
clust_3	08f80e15abbae90647fee64a64d44e27	Bacteria	Bdellovibrionota	Bdellovibrionia	Bdellovibrionales	Bdellovibrionaceae	Bdellovibrio	uncultured_bacterium	-0.773783	0.997991	-0.811123		-0.807577		-0.0373398	0.999792	-0.0337933		0.00354648						0.0146826	0.00617269	0.011128	0.00666988	7	2.38462	0	0.419355	0	1	5	false	10	0	1	0	0.861538	0	0	0	FALSE	FALSE	PeripheralNode
clust_3	ae3d60d8b2ae65c19b6819a86e76d9b6	Bacteria	Bdellovibrionota	Bdellovibrionia	Bdellovibrionales	Bdellovibrionaceae	Bdellovibrio	uncultured_bacterium	-1.0137	0.997991	-0.25302		-0.810744	0.59765	0.760681	0.999792	0.202957		-0.557725						0.0203795	0.00617269	0.0253883	0.00666988	3	8.95028	0.0219767	0.111728	0.333333	3	14	false	5.66667	0	3	0	0.558318	0	1160	0.380952	FALSE	FALSE	Hub
clust_3	83c7c4d5c4d8512dd87d46b3f9bedcec	Bacteria	Bdellovibrionota	Bdellovibrionia	Bdellovibrionales	Bdellovibrionaceae	Bdellovibrio	uncultured_bacterium	0.00344178	0.997991	-0.0177944		0.441262		-0.0212362	0.999792	0.43782		0.459056						0.0065443	0.00617269	0.011128	0.00952161	1	9.72928	0	0.102783	0	1	24	false	13	0	1	0	0.51504	0	0	0	FALSE	FALSE	PeripheralNode
clust_3	f46819f2194e6ec280fa22d15eeaa9ce	Bacteria	Bdellovibrionota	Bdellovibrionia	Bdellovibrionales	Bdellovibrionaceae	Bdellovibrio	uncultured_bacterium	-0.939686	0.997991	-0.985416		-0.982087		-0.0457299	0.999792	-0.0424006		0.00332931						0.0196168	0.00617269	0.011128	0.00666988		0	0	0	0	0	0	true	0	0	0	0	#NUM!	0	0	0	FALSE	FALSE	PeripheralNode
clust_3	b1e51849a7de017ed057d286d29e1ee6	Bacteria	Dependentiae	Babeliae	Babeliales	Vermiphilaceae	Vermiphilaceae		0.00340323	0.997991	1.18637		-0.053326		1.18297	0.999792	-0.0567292		-1.2397						0.0065443	0.00617269	0.0458499	0.00666988		0	0	0	0	0	0	true	0	0	0	0	#NUM!	0	0	0	FALSE	FALSE	PeripheralNode
clust_3	cd9b7eee84b7e1d7125d1d73790c2701	Bacteria	Chloroflexi	Anaerolineae	Anaerolineales	Anaerolineaceae	Anaerolinea	Anaerolinea_thermolimosa	-0.978312	0.997991	-1.04682		-0.63463	0.685877	-0.0685105	0.999792	0.343682		0.412192						0.0286818	0.00617269	0.011128	0.00666988	13	2.33333	0	0.428571	0	1	4	false	6	0	1	0	0.777778	0	0	0	FALSE	FALSE	PeripheralNode
clust_3	3ad428390aa15153334204f2f5e9e852	Bacteria	Actinobacteriota	Actinobacteria	Propionibacteriales	Propionibacteriaceae	Cutibacterium	Cutibacterium_granulosum	0.00355783	0.997991	0.00331423		0.00681998		-0.000243601	0.999792	0.00326215		0.00350575					Y	0.0065443	0.00617269	0.011128	0.00666988
clust_3	07479207a984eaa3e5a97e2fe79e2562	Bacteria	Actinobacteriota	Actinobacteria	Propionibacteriales	Propionibacteriaceae	Cutibacterium		-1.18442	0.997991	-1.12132		-1.2423		0.0630935	0.999792	-0.057883		-0.120977						0.0171744	0.00617269	0.011128	0.00666988	29	10.7348	0	0.0931549	0	1	24	false	3	0	1	0	0.459177	0	0	0	FALSE	FALSE	PeripheralNode
clust_3	ff425b4e9c52482585c66859564252a8	Bacteria	Actinobacteriota	Acidimicrobiia	uncultured	uncultured	uncultured		0.703642	0.997991	-0.0298092		-0.0261808		-0.733451	0.999792	-0.729823		0.00362833						0.0065443	0.0123639	0.011128	0.00666988		0	0	0	0	0	0	true	0	0	0	0	#NUM!	0	0	0	FALSE	FALSE	PeripheralNode
clust_3	2d574605713b45b90f3cee6836f40c3f	Bacteria	Actinobacteriota	Acidimicrobiia	Microtrichales	Ilumatobacteraceae	uncultured	uncultured_Actinomycetales	1.03636	0.997991	-0.0469197		-0.0434334		-1.08328	0.999792	-1.0798		0.00348634						0.0065443	0.0222529	0.011128	0.00666988		0	0	0	0	0	0	true	0	0	0	0	#NUM!	0	0	0	FALSE	FALSE	PeripheralNode
clust_3	476cd8e9468486776686e79f3caeb611	Bacteria	Actinobacteriota	Actinobacteria	Micrococcales	Microbacteriaceae			-0.349162	0.997991	-2.03096	0.182911	-2.02856	0.193368	-1.6818	0.999792	-1.6794	0.212911	0.00240104	0.99913					0.0358935	0.0972941	0.011128	0.00666988	50	1.33333	0.666667	0.75	0	2	2	false	1.5	0	2	0	0.833333	0	4	0.5	FALSE	FALSE	Connector
clust_3	b887440c7f3f8cf0881795b3154c63b4	Bacteria	Actinobacteriota	Actinobacteria	Micrococcales	Microbacteriaceae			1.3397	0.997991	1.16643	0.454369	-0.128645	0.97946	-0.17327	0.999792	-1.46834		-1.29507	0.492675					0.0065443	0.0459905	0.0426934	0.00666988	42	12.2928	0	0.0813483	0	1	27	false	2	0	1	0	0.372621	0	0	0	FALSE	FALSE	PeripheralNode
clust_3	809ae0eeb93cc0d88db9d84a163b66db	Bacteria	Actinobacteriota	Actinobacteria	Micrococcales	Microbacteriaceae			0.00355783	0.997991	0.00331423		0.00681998		-0.000243601	0.999792	0.00326215		0.00350575				Y		0.0065443	0.00617269	0.011128	0.00666988
clust_3	b57211aef4606b5e6e9e5d42d2a3e257	Bacteria	Actinobacteriota	Actinobacteria	Micrococcales	Microbacteriaceae			0.440287	0.997991	0.999239	0.586351	2.30988	0.181112	0.558953	0.999792	1.8696	0.183243	1.31064	0.542793					0.0358423	0.034714	0.0856713	0.288813	2	15.3867	0	0.064991	0	1	24	false	15	0	1	0	0.200737	0	0	0	FALSE	FALSE	PeripheralNode
clust_3	08771615eb85c2a3812b2079b754fbc1	Bacteria	Actinobacteriota	Actinobacteria	Micrococcales	Micrococcaceae	Kocuria		0.00355513	0.997991	0.308196		0.0971331		0.304641	0.999792	0.093578		-0.211063						0.0065443	0.00617269	0.014297	0.00666988	3	9.61326	0	0.104023	0	1	15	false	12	0	1	0	0.521486	0	0	0	FALSE	FALSE	PeripheralNode
clust_3	a99368550d3b07fd7e4897dc73908dd0	Bacteria	Actinobacteriota	Actinobacteria	Micrococcales	Micrococcaceae	Kocuria		0.35768	0.997991	1.11448	0.454369	2.56919	0.0399709	0.756795	0.999792	2.21151		1.45471						0.0065443	0.00771017	0.0523244	0.0426175	3	11.0442	0.299816	0.0905453	0	2	18	false	2.5	0	2	0	0.441989	0	17094	0.5	TRUE	FALSE	PeripheralNode
clust_3	2af6ee40ef3c6d4c4bab1f382c58023c	Bacteria	Actinobacteriota	Actinobacteria	Micrococcales	Micrococcaceae	Rothia		0.00355783	0.997991	0.00331423		0.00681998		-0.000243601	0.999792	0.00326215		0.00350575				Y		0.0065443	0.00617269	0.011128	0.00666988
clust_3	e562181eeebeb7974b3da5028cde38e7	Bacteria	Actinobacteriota	Actinobacteria	Micrococcales	Micrococcaceae	Rothia		-0.998054	0.997991	-1.04706		-1.0436		-0.0490057	0.999792	-0.0455479		0.00345774						0.0220679	0.00617269	0.011128	0.00666988	20	9.96133	0.0220381	0.100388	0	3	23	false	1.33333	0	3	0	0.502149	0	990	0.333333	FALSE	FALSE	Hub
clust_3	95d34111b831686050af1dafaf4cf6ad	Bacteria	Actinobacteriota	Actinobacteria	Micrococcales	Dermacoccaceae			0.00355783	0.997991	0.00331423		0.00681998		-0.000243601	0.999792	0.00326215		0.00350575					Y	0.0065443	0.00617269	0.011128	0.00666988
clust_3	e2f43d1b7bb94e209f42fa1f88f9a29a	Bacteria	Actinobacteriota	Actinobacteria	Micrococcales	Micrococcaceae	Micrococcus		0.0031864	0.997991	-0.0785314	0.969693	1.58384	0.271551	-0.0817178	0.999792	1.58065		1.66237	0.269439					0.0065443	0.00617269	0.011128	0.0736607	31	9.66298	0	0.103488	0	1	23	false	2	0	1	0	0.518723	0	0	0	FALSE	FALSE	PeripheralNode
clust_3	5ec8b5669117fa5150ebf494e66174bd	Bacteria	Actinobacteriota	Actinobacteria	Micrococcales	Micrococcaceae			0.387965	0.997991	-0.0146759		-0.0108084		-0.402641	0.999792	-0.398774		0.00386752						0.0065443	0.00849439	0.011128	0.00666988	2	17.1436	0	0.0583306	0	1	26	false	10	0	1	0	0.103131	0	0	0	FALSE	FALSE	PeripheralNode
clust_3	9589344869e39e3b4aadabb556cf4d3d	Bacteria	Actinobacteriota	Actinobacteria	Corynebacteriales	Nocardiaceae	Rhodococcus		-0.430158	0.997991	-1.9462	0.122267	-2.28686	0.0749925	-1.51604	0.999792	-1.85671	0.107669	-0.340665	0.993833					2.78844	1.9246	1.11632	0.832573	23	1.5	0	0.666667	0	1	2	false	2	0	1	0	0.75	0	0	0	FALSE	FALSE	PeripheralNode
clust_3	f97e4c7b9d9e673ce32f8a02523b628d	Bacteria	Actinobacteriota	Actinobacteria	Corynebacteriales	Nocardiaceae	Rhodococcus		0.968417	0.997991	-0.0433505		-0.0400352		-1.01177	0.999792	-1.00845		0.00331528						0.0065443	0.019329	0.011128	0.00666988	2	17.1436	0	0.0583306	0	1	26	false	10	0	1	0	0.103131	0	0	0	FALSE	FALSE	PeripheralNode
clust_3	b024322fe2e5e717d7871826569e6a82	Bacteria	Actinobacteriota	Actinobacteria	Corynebacteriales	Corynebacteriaceae	Corynebacterium		0.00352445	0.997991	1.45541		-0.0660171	0.97946	1.45189	0.999792	-0.0695416		-1.52143						0.0065443	0.00617269	0.0490709	0.00666988	15	2.14286	0	0.466667	0	1	3	false	5	0	1	0	0.771429	0	0	0	FALSE	FALSE	PeripheralNode
clust_3	eaf7c40d0b4f56586cacfdd2c6b476df	Bacteria	Actinobacteriota	Actinobacteria	Corynebacteriales	Corynebacteriaceae	Corynebacterium		-1.16902	0.997991	0.668392	0.664407	-0.328475	0.909322	1.83742	0.999792	0.840549		-0.996867						0.0269701	0.00617269	0.0507851	0.0152251	28	12.2983	0	0.0813118	0	1	18	false	3	0	1	0	0.372314	0	0	0	FALSE	FALSE	PeripheralNode
clust_3	30ad7e68a99342ebaef6e34656a13ccb	Bacteria	Actinobacteriota	Actinobacteria	Micrococcales	Microbacteriaceae			0.00363974	0.997991	-0.0120163		0.327708		-0.0156561	0.999792	0.324068		0.339724						0.0065443	0.00617269	0.011128	0.00857708	2	15.3867	0	0.064991	0	1	24	false	15	0	1	0	0.200737	0	0	0	FALSE	FALSE	PeripheralNode
clust_3	a1b117e009cb4132521719c2f0b16789	Bacteria	Actinobacteriota	Actinobacteria	Kineosporiales	Kineosporiaceae			0.00355783	0.997991	0.00331423		0.00681998		-0.000243601	0.999792	0.00326215		0.00350575					Y	0.0065443	0.00617269	0.011128	0.00666988
clust_3	8c2fde72829caaab6a914a15a7e36226	Bacteria	Actinobacteriota	Actinobacteria	Corynebacteriales	Mycobacteriaceae	Mycobacterium		0.793159	0.997991	0.278877		-0.046516		-0.514283	0.999792	-0.839675		-0.325393						0.0065443	0.0161663	0.011128	0.00666988	6	10.8453	0	0.0922058	0	1	24	false	8	0	1	0	0.453039	0	0	0	FALSE	FALSE	PeripheralNode
clust_3	c4c897b4830f5eabe0e3453923e5cbcb	Bacteria	Actinobacteriota	Actinobacteria	Corynebacteriales	Mycobacteriaceae	Mycobacterium		-0.949336	0.997991	-1.03615		-0.153355		-0.0868143	0.999792	0.795981		0.882796						0.0187998	0.00617269	0.011128	0.014233		0	0	0	0	0	0	true	0	0	0	0	#NUM!	0	0	0	FALSE	FALSE	PeripheralNode
clust_3	9f2d2c8b669382d9103a872cc906f936	Bacteria	Actinobacteriota	Actinobacteria	Corynebacteriales	Nocardiaceae	Rhodococcus		0.848755	0.997991	-0.0372584		-0.0337469		-0.886014	0.999792	-0.882502		0.00351159						0.0065443	0.0154595	0.011128	0.00666988	8	1.88889	0	0.529412	0	1	2	false	9	0	1	0	0.901235	0	0	0	FALSE	FALSE	PeripheralNode
clust_3	66b406e6fa37fd90fc27fa053a5495d2	Bacteria	Actinobacteriota	Actinobacteria	Corynebacteriales	Nocardiaceae	Rhodococcus		0.00355112	0.997991	0.411508		0.128447		0.407957	0.999792	0.124896		-0.28306						0.0065443	0.00617269	0.0158815	0.00666988	3	9.61326	0	0.104023	0	1	15	false	12	0	1	0	0.521486	0	0	0	FALSE	FALSE	PeripheralNode
clust_3	72ebb8c9a06fc6eff8b192f76fdc814c	Bacteria	Actinobacteriota	Actinobacteria	Corynebacteriales	Nocardiaceae	Rhodococcus		0.00355783	0.997991	0.00331423		0.00681998		-0.000243601	0.999792	0.00326215		0.00350575				Y		0.0065443	0.00617269	0.011128	0.00666988
clust_3	8edcae58c98ba0e94897a0bb05fcb76a	Bacteria	Actinobacteriota	Actinobacteria	Corynebacteriales	Nocardiaceae	Rhodococcus		-0.380834	0.997991	-0.398805		-0.395281		-0.0179714	0.999792	-0.0144469		0.00352449						0.0089954	0.00617269	0.011128	0.00666988	20	8.98895	0.0327808	0.111248	0	2	22	false	5.5	0	2	0	0.556169	0	1476	0.5	FALSE	FALSE	PeripheralNode
clust_3	b23fbf37380b9b6a7518f7a00c79556c	Bacteria	Actinobacteriota	Actinobacteria	Corynebacteriales	Nocardiaceae	Rhodococcus		0.00338564	0.997991	-0.017572		0.439569		-0.0209576	0.999792	0.436183		0.457141						0.0065443	0.00617269	0.011128	0.00950604	4	1.94444	0	0.514286	0	1	2	false	18	0	1	0	0.947531	0	0	0	FALSE	FALSE	PeripheralNode
clust_3	fc6f6f90d14a54b1b6615272225f17ee	Bacteria	Actinobacteriota	Actinobacteria	Corynebacteriales	Nocardiaceae	Rhodococcus		0.279767	0.997991	-0.454417		-0.71826		-0.734185	0.999792	-0.998028		-0.263843						0.0122837	0.0162334	0.011128	0.00666988		0	0	0	0	0	0	true	0	0	0	0	#NUM!	0	0	0	FALSE	FALSE	PeripheralNode
clust_3	04de1ae5e3005f1f7fe18cc983f8dee5	Bacteria	Actinobacteriota	Actinobacteria	Corynebacteriales	Corynebacteriaceae	Corynebacterium		0.00355783	0.997991	0.00331423		0.00681998		-0.000243601	0.999792	0.00326215		0.00350575					Y	0.0065443	0.00617269	0.011128	0.00666988
clust_3	1cec8c182370ec5faea0d1c206e12f57	Bacteria	Actinobacteriota	Actinobacteria	Corynebacteriales	Corynebacteriaceae	Corynebacterium	Corynebacterium_durum	0.00355783	0.997991	0.00331423		0.00681998		-0.000243601	0.999792	0.00326215		0.00350575					Y	0.0065443	0.00617269	0.011128	0.00666988
clust_3	0c545b95a07703d46f8ef8c278086cc2	Bacteria	Actinobacteriota	Actinobacteria	Corynebacteriales	Corynebacteriaceae	Corynebacterium	Corynebacterium_propinquum	0.875579	0.997991	-0.0386417		-0.0351115		-0.91422	0.999792	-0.91069		0.00353019						0.0065443	0.0162334	0.011128	0.00666988	1	11.4862	0	0.0870611	0	1	26	false	11	0	1	0	0.417434	0	0	0	FALSE	FALSE	PeripheralNode
clust_3	d55ea8ec78fe4bb83ddd6ed5d3f22934	Bacteria	Actinobacteriota	Actinobacteria	Corynebacteriales	Corynebacteriaceae	Lawsonella		-1.84694	0.997991	0.161228	0.969693	-1.34848	0.401376	2.00817	0.999792	0.498463	0.775363	-1.50971	0.400916					0.0874307	0.0169608	0.250061	0.0444853	17	8.49171	0	0.117762	0	1	19	false	3	0	1	0	0.583794	0	0	0	FALSE	FALSE	PeripheralNode
clust_3	d6d8a7008e0e0f774ecbed3811f49d45	Bacteria	Actinobacteriota	Actinobacteria	Corynebacteriales	Corynebacteriaceae	Lawsonella		-0.38052	0.997991	-0.398699		-0.395355		-0.0181791	0.999792	-0.0148345		0.00334453						0.0089954	0.00617269	0.011128	0.00666988	9	11.6188	0	0.0860675	0	1	25	false	10	0	1	0	0.410068	0	0	0	FALSE	FALSE	PeripheralNode
clust_3	1540631d68a1cd972a5a7443ceb373ca	Bacteria	Actinobacteriota	Actinobacteria	Kineosporiales	Kineosporiaceae	Kineococcus		1.09087	0.997991	-0.0497486		-0.0462851	0.97946	-1.14061	0.999792	-1.13715		0.00346357						0.0065443	0.0253158	0.011128	0.00666988	16	1.66667	0	0.6	0	1	2	false	3	0	1	0	0.777778	0	0	0	FALSE	FALSE	PeripheralNode
clust_3	5556f8e00ea5a33a942e216eda2484f2	Bacteria	Actinobacteriota	Actinobacteria	Actinomycetales	Actinomycetaceae	Actinomyces		0.00359804	0.997991	-0.04579		0.986886		-0.049388	0.999792	0.983288		1.03268						0.0065443	0.00617269	0.011128	0.0189358	1	8.67956	0	0.115213	0	1	22	false	18	0	1	0	0.573358	0	0	0	FALSE	FALSE	PeripheralNode
clust_3	53e0e6385b28794b1329a31008c5f734	Bacteria	Actinobacteriota	Actinobacteria	Frankiales	Geodermatophilaceae	Klenkia		-0.279272	0.997991	-0.292751		-0.288968		-0.0134786	0.999792	-0.00969526		0.00378334						0.00817837	0.00617269	0.011128	0.00666988		0	0	0	0	0	0	true	0	0	0	0	#NUM!	0	0	0	FALSE	FALSE	PeripheralNode
clust_3	3c6145afe70c2dcb98509f753477a547	Bacteria	Actinobacteriota	Actinobacteria	Frankiales	Geodermatophilaceae	Klenkia		-0.395453	0.997991	-1.27517		-1.27255	0.39472	-0.879715	0.999792	-0.877099		0.0026158						0.0318724	0.0130642	0.011128	0.00666988	50	2	0	0.5	0	1	3	false	2	0	1	0	0.5	0	0	0	FALSE	FALSE	PeripheralNode
clust_3	09a2d5de8142c1277759a4f77e7200f6	Bacteria	Actinobacteriota	Actinobacteria	Micromonosporales	Micromonosporaceae			0.00345049	0.997991	-0.0299322		0.682578		-0.0333827	0.999792	0.679128		0.71251						0.0065443	0.00617269	0.011128	0.0123733	1	9.72928	0	0.102783	0	1	24	false	13	0	1	0	0.51504	0	0	0	FALSE	FALSE	PeripheralNode
clust_3	4faa0fb32f34e50a8e83015056e3f509	Bacteria	Fusobacteriota	Fusobacteriia	Fusobacteriales	Fusobacteriaceae	Fusobacterium		0.29296	0.997991	-0.0251651		0.3219		-0.318125	0.999792	0.0289402		0.347065						0.0065443	0.00772049	0.011128	0.00857103	1	9.60773	0.114794	0.104083	0	2	24	false	12	0	2	0	0.521793	0	5236	0.5	FALSE	FALSE	PeripheralNode
clust_3	9b7475ce62008c3fe216dea1cdce833f	Bacteria	Fusobacteriota	Fusobacteriia	Fusobacteriales	Leptotrichiaceae	Leptotrichia	uncultured_bacterium	0.00363207	0.997991	-0.0402406		0.881678		-0.0438727	0.999792	0.878046		0.921919						0.0065443	0.00617269	0.011128	0.0161052	1	8.67956	0	0.115213	0	1	22	false	18	0	1	0	0.573358	0	0	0	FALSE	FALSE	PeripheralNode
clust_3	5bf540e2431deb7912236b640ac7b392	Bacteria	Fusobacteriota	Fusobacteriia	Fusobacteriales	Leptotrichiaceae	Leptotrichia	uncultured_bacterium	0.00355783	0.997991	0.00331423		0.00681998		-0.000243601	0.999792	0.00326215		0.00350575					Y	0.0065443	0.00617269	0.011128	0.00666988
clust_3	254784a96f983996663c46688385b884	Bacteria	Fusobacteriota	Fusobacteriia	Fusobacteriales	Leptotrichiaceae	Leptotrichia		-0.738118	0.997991	-0.788111		-0.476014		-0.0499937	0.999792	0.262104		0.312097						0.0155633	0.00617269	0.011128	0.00666988	13	2.33333	0	0.428571	0	1	4	false	6	0	1	0	0.777778	0	0	0	FALSE	FALSE	PeripheralNode
clust_3	0079719e0586a775a436f27ffdd4cfe9	Bacteria	Bacteroidota	Bacteroidia	Sphingobacteriales	Sphingobacteriaceae	Pedobacter		0.817195	0.997991	-0.0356936		-0.0320465		-0.852888	0.999792	-0.849241		0.00364714						0.0065443	0.0146856	0.011128	0.00666988	2	17.1436	0	0.0583306	0	1	26	false	10	0	1	0	0.103131	0	0	0	FALSE	FALSE	PeripheralNode
clust_3	5863f3011c7166de32d4b0571a066853	Bacteria	Bacteroidota	Bacteroidia	Sphingobacteriales	Sphingobacteriaceae	Mucilaginibacter		0.00349453	0.997991	1.01464		-0.0438916		1.01114	0.999792	-0.0473861		-1.05853						0.0065443	0.00617269	0.0334241	0.00666988	10	11.326	0	0.0882927	0	1	17	false	10	0	1	0	0.426335	0	0	0	FALSE	FALSE	PeripheralNode
clust_3	30f93d1b302b3e1cb8266d913a3aa4ac	Bacteria	Bacteroidota	Bacteroidia	Sphingobacteriales	Sphingobacteriaceae	Mucilaginibacter		0.00369284	0.997991	1.22027		-0.0549663	0.97946	1.21658	0.999792	-0.0586591		-1.27524						0.0065443	0.00617269	0.0491555	0.00666988	12	1.83333	0	0.545455	0	1	2	false	6	0	1	0	0.861111	0	0	0	FALSE	FALSE	PeripheralNode
clust_3	f9a2e5ce7fa3a89aa9957ddc344609f1	Bacteria	Bacteroidota	Bacteroidia	Sphingobacteriales	Sphingobacteriaceae	Mucilaginibacter		0.00354143	0.997991	0.916537		-0.0385962		0.912995	0.999792	-0.0421376		-0.955133						0.0065443	0.00617269	0.028489	0.00666988	1	11.3094	0	0.0884221	0	1	26	false	17	0	1	0	0.427256	0	0	0	FALSE	FALSE	PeripheralNode
clust_3	c13662d8cade86926a2891333f6bf665	Bacteria	Bacteroidota	Bacteroidia	Sphingobacteriales	NS11-12_marine_group	NS11-12_marine_group	uncultured_Flexibacteraceae	0.00355783	0.997991	0.00331423		0.00681998		-0.000243601	0.999792	0.00326215		0.00350575				Y		0.0065443	0.00617269	0.011128	0.00666988
clust_3	3b62a9f6a4ee7350b3a094e47b012314	Bacteria	Firmicutes	Clostridia	Lachnospirales	Lachnospiraceae	Johnsonella		0.00355783	0.997991	0.00331423		0.00681998		-0.000243601	0.999792	0.00326215		0.00350575					Y	0.0065443	0.00617269	0.011128	0.00666988
clust_3	66966afe95ff8d33d4cda4a40b1ee48d	Bacteria	Firmicutes	Clostridia	Lachnospirales	Lachnospiraceae	Dorea		0.0035496	0.997991	-0.0514383		1.09271		-0.0549879	0.999792	1.08916		1.14414						0.0065443	0.00617269	0.011128	0.0227099	1	8.67956	0	0.115213	0	1	22	false	18	0	1	0	0.573358	0	0	0	FALSE	FALSE	PeripheralNode
clust_3	e43a9b78ea58031ceb587efe7937cef8	Bacteria	Firmicutes	Clostridia	Lachnospirales	Lachnospiraceae	Agathobacter		0.00355783	0.997991	0.00331423		0.00681998		-0.000243601	0.999792	0.00326215		0.00350575					Y	0.0065443	0.00617269	0.011128	0.00666988
clust_3	9d08efaf69105fb135cb4f4c138b85d4	Bacteria	Bacteroidota	Bacteroidia	Bacteroidales	Prevotellaceae	Alloprevotella		0.602053	0.997991	-0.024767		-0.0216224		-0.62682	0.999792	-0.623675		0.00314465						0.0065443	0.0107851	0.011128	0.00666988	11	1.83333	0	0.545455	0	1	2	false	6	0	1	0	0.861111	0	0	0	FALSE	FALSE	PeripheralNode
clust_3	1022a171a33f489a4589a30fc78baa45	Bacteria	Bacteroidota	Bacteroidia	Bacteroidales	Prevotellaceae	Alloprevotella	uncultured_Bacteroidetes	0.00355783	0.997991	0.00331423		0.00681998		-0.000243601	0.999792	0.00326215		0.00350575				Y		0.0065443	0.00617269	0.011128	0.00666988
clust_3	b05a74acb6df5fc4f448d0e6d2d3490e	Bacteria	Bacteroidota	Bacteroidia	Bacteroidales	Porphyromonadaceae	Porphyromonas		0.00359804	0.997991	-0.04579		0.986886		-0.049388	0.999792	0.983288		1.03268						0.0065443	0.00617269	0.011128	0.0189358	1	8.67956	0	0.115213	0	1	22	false	18	0	1	0	0.573358	0	0	0	FALSE	FALSE	PeripheralNode
clust_3	7478a5689b0697cab4b2a430b426b2fa	Bacteria	Bacteroidota	Bacteroidia	Bacteroidales	Porphyromonadaceae	Porphyromonas	uncultured_bacterium	0.833844	0.997991	0.292887		-0.0496675		-0.540957	0.999792	-0.883511		-0.342554						0.0065443	0.0177038	0.011128	0.00666988	6	10.8453	0	0.0922058	0	1	24	false	8	0	1	0	0.453039	0	0	0	FALSE	FALSE	PeripheralNode
clust_3	de8999a328ea095c368e0f01ff9330b3	Bacteria	Bacteroidota	Bacteroidia	Bacteroidales	Bacteroidaceae	Bacteroides		0.471505	0.997991	-0.018344		-0.0149444		-0.489849	0.999792	-0.48645		0.00339953						0.0065443	0.00926828	0.011128	0.00666988	1	11.4862	0	0.0870611	0	1	26	false	11	0	1	0	0.417434	0	0	0	FALSE	FALSE	PeripheralNode
clust_3	e39dbaefce3774cf3c6f38849fb2bcfd	Bacteria	Bacteroidota	Bacteroidia	Bacteroidales	Prevotellaceae	Prevotella	Prevotella_melaninogenica	0.00343234	0.997991	-0.0354425		0.792232		-0.0388748	0.999792	0.7888		0.827675						0.0065443	0.00617269	0.011128	0.014233	4	1.94444	0	0.514286	0	1	2	false	18	0	1	0	0.947531	0	0	0	FALSE	FALSE	PeripheralNode
clust_3	6cdf9e38aa2d2faec9e124f2df3b1b6c	Bacteria	Bacteroidota	Bacteroidia	Bacteroidales	Prevotellaceae	Prevotella		0.0032489	0.997991	-0.0745602	0.969693	1.513	0.295272	-0.0778091	0.999792	1.50975		1.58756						0.0065443	0.00617269	0.011128	0.0595077	1	8.67956	0	0.115213	0	1	22	false	18	0	1	0	0.573358	0	0	0	FALSE	FALSE	PeripheralNode
clust_3	b5a89c24af41dd8f67fcffab7f6dc186	Bacteria	Bacteroidota	Bacteroidia	Bacteroidales	Prevotellaceae	Prevotella		0.603257	0.997991	-0.0247659		-0.0213529		-0.628023	0.999792	-0.62461		0.00341299						0.0065443	0.0108161	0.011128	0.00666988	1	11.4862	0	0.0870611	0	1	26	false	11	0	1	0	0.417434	0	0	0	FALSE	FALSE	PeripheralNode
clust_3	a5f3c37b78e9201eb9776b9eedfcf844	Bacteria	Bacteroidota	Bacteroidia	Bacteroidales	Prevotellaceae	Prevotella	Prevotella_bivia	-1.13859	0.997991	-1.19428		-1.19161	0.403135	-0.0556918	0.999792	-0.0530251		0.00266675						0.0310553	0.00617269	0.011128	0.00666988		0	0	0	0	0	0	true	0	0	0	0	#NUM!	0	0	0	FALSE	FALSE	PeripheralNode
clust_3	0906945c459432ea4943fc28032bdb4c	Bacteria	Bacteroidota	Bacteroidia	Bacteroidales	Prevotellaceae	Prevotella	Prevotella_timonensis	0.00339377	0.997991	-0.0296671		0.680274		-0.0330608	0.999792	0.67688		0.709941						0.0065443	0.00617269	0.011128	0.0123422	4	1.94444	0	0.514286	0	1	2	false	18	0	1	0	0.947531	0	0	0	FALSE	FALSE	PeripheralNode
clust_3	e2af9bb9e068db3ef04a2ee95981b657	Bacteria	Firmicutes	Clostridia	Peptostreptococcales-Tissierellales	Peptostreptococcaceae			0.00363974	0.997991	-0.0120163		0.327708		-0.0156561	0.999792	0.324068		0.339724						0.0065443	0.00617269	0.011128	0.00857708	2	15.3867	0	0.064991	0	1	24	false	15	0	1	0	0.200737	0	0	0	FALSE	FALSE	PeripheralNode
clust_3	5140708add2fe03c0a13b3710ec38059	Bacteria	Firmicutes	Clostridia	Oscillospirales	Ruminococcaceae	Caproiciproducens		-0.642375	0.997991	-0.417302		-0.681727		0.225074	0.999792	-0.0393513		-0.264425						0.0131036	0.00617269	0.011128	0.00666988		0	0	0	0	0	0	true	0	0	0	0	#NUM!	0	0	0	FALSE	FALSE	PeripheralNode
clust_3	ea5eac059a698c3711174e8743d3d553	Bacteria	Firmicutes	Clostridia	Oscillospirales	Ruminococcaceae	Ruminococcus	Clostridium_islandicum	0.00344149	0.997991	-0.0264589		0.614257		-0.0299003	0.999792	0.610816		0.640716						0.0065443	0.00617269	0.011128	0.0114228		0	0	0	0	0	0	true	0	0	0	0	#NUM!	0	0	0	FALSE	FALSE	PeripheralNode
clust_3	f1b1c46da02b811835c0a8dc5942fe76	Bacteria	Firmicutes	Bacilli	Lactobacillales	Carnobacteriaceae	Granulicatella		1.47909	0.997991	-0.12623	0.969693	1.02545	0.486658	-1.60532	0.999792	-0.453644		1.15168						0.0065443	0.0375838	0.011128	0.0198793	43	17.1326	0.0110497	0.0583683	0	2	26	false	5.5	0	2	0	0.103745	0	582	0.5	FALSE	FALSE	PeripheralNode
clust_3	4cc0fecac84a803ca6383f51170cfc80	Bacteria	Firmicutes	Bacilli	Lactobacillales	Lactobacillaceae	Lactobacillus		0.703445	0.997991	-0.0297724		-0.0263323		-0.733217	0.999792	-0.729777		0.00344017						0.0065443	0.0123639	0.011128	0.00666988	1	11.4862	0	0.0870611	0	1	26	false	11	0	1	0	0.417434	0	0	0	FALSE	FALSE	PeripheralNode
clust_3	b7da3858ee69b25b35918ecc3121b82a	Bacteria	Firmicutes	Bacilli	Staphylococcales	Staphylococcaceae	Staphylococcus		0.00344178	0.997991	-0.0177944		0.441262		-0.0212362	0.999792	0.43782		0.459056						0.0065443	0.00617269	0.011128	0.00952161	1	9.72928	0	0.102783	0	1	24	false	13	0	1	0	0.51504	0	0	0	FALSE	FALSE	PeripheralNode
clust_3	ac6f1d1d9128722fb32058bb91284f55	Bacteria	Firmicutes	Bacilli	Lactobacillales	Enterococcaceae	Tetragenococcus		0.00338777	0.997991	0.678839		-0.026371		0.675451	0.999792	-0.0297588		-0.70521						0.0065443	0.00617269	0.0206349	0.00666988	12	1.83333	0	0.545455	0	1	2	false	6	0	1	0	0.861111	0	0	0	FALSE	FALSE	PeripheralNode
clust_3	26df38bbc114c85e1e5e5eba0e3a70c8	Bacteria	Firmicutes	Bacilli	Lactobacillales	Lactobacillaceae	Lactobacillus		0.00337776	0.997991	-0.0222233		0.533101		-0.0256011	0.999792	0.529723		0.555324						0.0065443	0.00617269	0.011128	0.0104514	4	1.94444	0	0.514286	0	1	2	false	18	0	1	0	0.947531	0	0	0	FALSE	FALSE	PeripheralNode
clust_3	a3dd7550e2de02288b7bd742a278a61b	Bacteria	Firmicutes	Bacilli	Lactobacillales	Streptococcaceae	Streptococcus		1.50091	0.997991	2.16743	0.169326	2.49943	0.111108	0.666522	0.999792	0.998521	0.461647	0.331999	0.993833					0.0065443	0.0569094	0.1287	0.0804467	48	1	0	1	0	1	1	false	1	0	1	0	1	0	0	0	FALSE	FALSE	PeripheralNode
clust_3	4b5d2d94cf642abc03c38aedd735a1c4	Bacteria	Firmicutes	Bacilli	Lactobacillales	Streptococcaceae	Streptococcus		-0.46386	0.997991	-0.486141		-0.482293		-0.0222811	0.999792	-0.0184328		0.00384831						0.00981244	0.00617269	0.011128	0.00666988		0	0	0	0	0	0	true	0	0	0	0	#NUM!	0	0	0	FALSE	FALSE	PeripheralNode
clust_3	ae23cdcaf5dd742284eb1faa74a727be	Bacteria	Firmicutes	Bacilli	Lactobacillales	Leuconostocaceae	Leuconostoc		0.00355783	0.997991	0.00331423		0.00681998		-0.000243601	0.999792	0.00326215		0.00350575					Y	0.0065443	0.00617269	0.011128	0.00666988
clust_3	bdbb0e925cda50ef7166ceb6d6de6f0a	Bacteria	Firmicutes	Bacilli	Staphylococcales	Staphylococcaceae	Staphylococcus		0.656822	0.997991	-0.0274575		-0.0238153		-0.68428	0.999792	-0.680637		0.00364222						0.0065443	0.01159	0.011128	0.00666988		0	0	0	0	0	0	true	0	0	0	0	#NUM!	0	0	0	FALSE	FALSE	PeripheralNode
clust_3	83a5593a9a6275b9605b7052c633260d	Bacteria	Firmicutes	Bacilli	Alicyclobacillales	Alicyclobacillaceae	Alicyclobacillus		-0.787247	0.997991	-0.84087		-0.508006		-0.0536227	0.999792	0.279242		0.332864						0.0172031	0.00617269	0.011128	0.00666988	13	2.33333	0	0.428571	0	1	4	false	6	0	1	0	0.777778	0	0	0	FALSE	FALSE	PeripheralNode
clust_3	cc11901e921ad3444e2c6fb80089685b	Bacteria	Firmicutes	Bacilli	Brevibacillales	Brevibacillaceae	Brevibacillus		0.00334442	0.997991	0.438869		-0.0145969		0.435525	0.999792	-0.0179413		-0.453466						0.0065443	0.00617269	0.0159401	0.00666988	14	1	1	1	0	4	1	false	1	0	4	0	1	0	12	0	FALSE	FALSE	Keystone
clust_3	f1fb5f4e3809652c58081ded11296e9a	Bacteria	Firmicutes	Bacilli	Paenibacillales	Paenibacillaceae	Paenibacillus		0.00348163	0.997991	-0.040108		0.881232		-0.0435896	0.999792	0.87775		0.92134						0.0065443	0.00617269	0.011128	0.0161237	4	1.94444	0	0.514286	0	1	2	false	18	0	1	0	0.947531	0	0	0	FALSE	FALSE	PeripheralNode
clust_3	d9cc82c5c8fe6550304fbef91c59c8c9	Bacteria	Firmicutes	Bacilli	Bacillales	Bacillaceae	Bacillus		0.00352828	0.997991	0.951486		-0.0404681		0.947958	0.999792	-0.0439964		-0.991954						0.0065443	0.00617269	0.0300672	0.00666988	1	11.3094	0	0.0884221	0	1	26	false	17	0	1	0	0.427256	0	0	0	FALSE	FALSE	PeripheralNode
clust_3	34a285f7661ff0441c48578d87935eaa	Bacteria	Firmicutes	Bacilli	Bacillales	Bacillaceae	Geobacillus		0.00375413	0.997991	-0.0548339		1.15448		-0.058588	0.999792	1.15073		1.20932						0.0065443	0.00617269	0.011128	0.0255776	4	1.94444	0	0.514286	0	1	2	false	18	0	1	0	0.947531	0	0	0	FALSE	FALSE	PeripheralNode
clust_3	4cd2d5ae134d22629e3655d92da93600	Bacteria	Firmicutes	Bacilli	Bacillales	Bacillaceae	Geobacillus		0.00355783	0.997991	0.00331423		0.00681998		-0.000243601	0.999792	0.00326215		0.00350575				Y		0.0065443	0.00617269	0.011128	0.00666988
clust_3	b3ed549f85173f7044831444cd0ec1bd	Bacteria	Firmicutes	Bacilli	Bacillales	Bacillaceae	Bacillus		-1.5829	0.997991	-1.66003		-1.65631	0.23303	-0.0771278	0.999792	-0.0734048		0.00372298						0.0301903	0.00617269	0.011128	0.00666988	36	2	0	0.5	0	1	3	false	2	0	1	0	0.5	0	0	0	FALSE	FALSE	PeripheralNode
clust_3	8309272147318690960db5a37cfb30aa	Bacteria	Firmicutes	Bacilli	Staphylococcales	Staphylococcaceae	Salinicoccus		0.00355783	0.997991	0.00331423		0.00681998		-0.000243601	0.999792	0.00326215		0.00350575					Y	0.0065443	0.00617269	0.011128	0.00666988
clust_3	ef6c33ea59f4169139e2f823c058ac99	Bacteria	Firmicutes	Bacilli	Staphylococcales	Staphylococcaceae	Jeotgalicoccus		0.00361487	0.997991	0.529929		-0.0186372		0.526315	0.999792	-0.022252		-0.548567						0.0065443	0.00617269	0.0174411	0.00666988	1	11.3094	0	0.0884221	0	1	26	false	17	0	1	0	0.427256	0	0	0	FALSE	FALSE	PeripheralNode
clust_3	96fa9a0c27a2e809bccec18b15b3b3e2	Bacteria	Firmicutes	Bacilli	Staphylococcales	Staphylococcaceae	Staphylococcus		0.00361606	0.997991	0.437472		-0.0144304		0.433856	0.999792	-0.0180465		-0.451902						0.0065443	0.00617269	0.0158815	0.00666988	5	8.58011	0	0.116549	0	1	18	false	13	0	1	0	0.578883	0	0	0	FALSE	FALSE	PeripheralNode
clust_3	fa06b69454ff0dbc73dea2ff2b80e2cf	Bacteria	Firmicutes	Bacilli	Staphylococcales	Staphylococcaceae	Staphylococcus		-1.82994	0.997991	-0.424826	0.90529	2.19687	0.181112	1.40511	0.999792	4.02681	0.00152905	2.62169	0.0917089					0.0881199	0.0487371	0.109296	0.225235
clust_3	e6f2307c2ef526cc35cb4f3661a8cddd	Bacteria	Firmicutes	Bacilli	Bacillales	Bacillaceae	Bacillus		-0.967955	0.997991	0.372496		-1.08545	0.472259	1.34045	0.999792	-0.117492		-1.45794						0.0187998	0.00617269	0.0632109	0.00666988	1	11.3094	0	0.0884221	0	1	26	false	17	0	1	0	0.427256	0	0	0	FALSE	FALSE	PeripheralNode
clust_3	6fa8e95b616e46db29da3db9992fb187	Bacteria	Firmicutes	Bacilli	Bacillales	Bacillaceae	Bacillus		0.00313016	0.997991	2.15947	0.0963531	-0.102974	0.97946	2.15634	0.716454	-0.106105		-2.26245	0.0917089					0.0065443	0.00617269	0.13271	0.00666988	47	11.2983	0.0110497	0.0885086	0	2	26	false	9	0	2	0	0.42787	0	496	0.5	FALSE	FALSE	PeripheralNode
clust_3	f8aeb37f8296fe200d75a85dd3adf8a7	Bacteria	Firmicutes	Bacilli	Bacillales	Bacillaceae	Bacillus		-1.39663	0.997991	-2.33596	0.122267	-2.15829	0.185089	-0.939329	0.999792	-0.76166	0.622146	0.177669	0.993833					0.071132	0.0587977	0.0745071	0.0303045
clust_3	afd7cbfbecbdcfae335dd9c14ae6ebff	Bacteria	Firmicutes	Bacilli	Bacillales	Planococcaceae			0.00355783	0.997991	0.00331423		0.00681998		-0.000243601	0.999792	0.00326215		0.00350575					Y	0.0065443	0.00617269	0.011128	0.00666988
clust_3	2b16c354472418f719cd020fcf509bbd	Bacteria	Firmicutes	Bacilli	Staphylococcales	Gemellaceae	Gemella		-0.924982	0.997991	-1.01026		-0.129583		-0.0852761	0.999792	0.795399		0.880675						0.017938	0.00617269	0.011128	0.014233	18	3.30769	0.153846	0.302326	0	2	4	false	1.5	0	2	0	0.769231	0	24	0.5	FALSE	FALSE	PeripheralNode
clust_3	eab836813b889cc8555fc1c5678ef046	Bacteria	Firmicutes	Bacilli	Lactobacillales	Streptococcaceae	Streptococcus		-0.631914	0.997991	1.20063	0.398398	-0.766192	0.653029	1.83254	0.999792	-0.134277	0.955678	-1.96682	0.215705					0.0302555	0.0100164	0.350206	0.00666988	38	8.81215	0	0.11348	0	1	17	false	3	0	1	0	0.565991	0	0	0	FALSE	FALSE	PeripheralNode
clust_3	b0a4ea64def5d20cd86e8218c4d31461	Bacteria	Firmicutes	Bacilli	Lactobacillales	Streptococcaceae	Lactococcus		0.00353307	0.997991	-0.0423674		0.922299		-0.0459005	0.999792	0.918766		0.964666						0.0065443	0.00617269	0.011128	0.0171262	1	9.72928	0	0.102783	0	1	24	false	13	0	1	0	0.51504	0	0	0	FALSE	FALSE	PeripheralNode
clust_3	0f35cff6841b5fb1c22e46ee10565846	Bacteria	Firmicutes	Clostridia	Peptostreptococcales-Tissierellales	Peptostreptococcales-Tissierellales	Anaerococcus	Anaerococcus_vaginalis	0.00363207	0.997991	-0.0402406		0.881678		-0.0438727	0.999792	0.878046		0.921919						0.0065443	0.00617269	0.011128	0.0161052	1	8.67956	0	0.115213	0	1	22	false	18	0	1	0	0.573358	0	0	0	FALSE	FALSE	PeripheralNode
clust_3	209e0f78946f905ddc942404cacfac45	Bacteria	Firmicutes	Clostridia	Peptostreptococcales-Tissierellales	Peptostreptococcales-Tissierellales	Anaerococcus		0.00344744	0.997991	0.718748		1.20018		0.7153	0.999792	1.19673		0.481432						0.0065443	0.00617269	0.0253883	0.0189599	3	10.6022	0	0.09432	1	2	17	false	3	0	2	0	0.466544	0	0	0.75	FALSE	FALSE	PeripheralNode
clust_3	54d756525355cadd3f205f09a76f8e6e	Bacteria	Firmicutes	Clostridia	Peptostreptococcales-Tissierellales	Peptostreptococcales-Tissierellales	Anaerococcus	Anaerococcus_octavius	0.0032222	0.997991	1.44192		-0.0667042	0.97946	1.43869	0.999792	-0.0699264		-1.50862						0.0065443	0.00617269	0.0824294	0.00666988	5	8.58011	0	0.116549	0	1	18	false	13	0	1	0	0.578883	0	0	0	FALSE	FALSE	PeripheralNode
clust_3	d3a9ac97e47030e5d0c7e35802666c34	Bacteria	Firmicutes	Clostridia	Peptostreptococcales-Tissierellales	Peptostreptococcales-Tissierellales	Anaerococcus	Anaerococcus_octavius	-0.362713	0.997991	-0.23656		-0.382803		0.126153	0.999792	-0.0200906		-0.146244						0.00900403	0.00617269	0.011128	0.00666988		0	0	0	0	0	0	true	0	0	0	0	#NUM!	0	0	0	FALSE	FALSE	PeripheralNode
clust_3	2074da25dfe744cf79d107b9e8727e18	Bacteria	Firmicutes	Clostridia	Peptostreptococcales-Tissierellales	Peptostreptococcales-Tissierellales	Peptoniphilus		0.00355783	0.997991	0.00331423		0.00681998		-0.000243601	0.999792	0.00326215		0.00350575				Y		0.0065443	0.00617269	0.011128	0.00666988
clust_3	4447a82dfcaaa483bfaab5677e4b13e4	Bacteria	Firmicutes	Clostridia	Peptostreptococcales-Tissierellales	Peptostreptococcales-Tissierellales	Fenollaria		0.561336	0.997991	0.197342		-0.029632		-0.363994	0.999792	-0.590968		-0.226974						0.0065443	0.0107851	0.011128	0.00666988	6	10.8453	0	0.0922058	0	1	24	false	8	0	1	0	0.453039	0	0	0	FALSE	FALSE	PeripheralNode
clust_3	f149e8c08689fd374d9dd79c77ffd475	Bacteria	Firmicutes	Clostridia	Peptostreptococcales-Tissierellales	Peptostreptococcales-Tissierellales	Finegoldia	uncultured_bacterium	0.00344149	0.997991	-0.0264589		0.614257		-0.0299003	0.999792	0.610816		0.640716						0.0065443	0.00617269	0.011128	0.0114228		0	0	0	0	0	0	true	0	0	0	0	#NUM!	0	0	0	FALSE	FALSE	PeripheralNode
clust_3	c38a7f62e10cbc3be65498373b0fc4cd	Bacteria	Firmicutes	Clostridia	Clostridiales	Clostridiaceae	Clostridium_sensu_stricto_12	Clostridium_magnum	-1.05852	0.997991	-1.11021		-1.10724	0.433929	-0.0516836	0.999792	-0.0487142		0.00296931						0.0253361	0.00617269	0.011128	0.00666988		0	0	0	0	0	0	true	0	0	0	0	#NUM!	0	0	0	FALSE	FALSE	PeripheralNode
clust_3	1791b76db12dd80d9562ab91386f4180	Bacteria	Firmicutes	Clostridia	Clostridiales	Clostridiaceae	Clostridium_sensu_stricto_8		0.00329035	0.997991	1.63219	0.252354	0.405172	0.896072	1.6289	0.999792	0.401882		-1.22702	0.492675					0.0065443	0.00617269	0.185459	0.00666988	14	1.75	0	0.571429	0	1	2	false	4	0	1	0	0.8125	0	0	0	FALSE	FALSE	PeripheralNode
clust_3	7c8524646482e5179edeaac63b3f90a6	Bacteria	Firmicutes	Clostridia	Clostridiales	Clostridiaceae			0.00359508	0.997991	2.00056	0.116285	0.346047	0.909322	1.99696	0.783824	0.342452		-1.65451						0.0065443	0.00617269	0.115793	0.00666988	25	9.45856	0.145058	0.105724	0	4	15	false	6	0	4	0	0.53008	0	7834	0.25	FALSE	FALSE	Hub
clust_3	d1c558bc077f70b7f068839f0a0d17e3	Bacteria	WPS-2	WPS-2	WPS-2	WPS-2	WPS-2	metagenome	0.00349453	0.997991	1.01464		-0.0438916		1.01114	0.999792	-0.0473861		-1.05853						0.0065443	0.00617269	0.0334241	0.00666988	10	11.326	0	0.0882927	0	1	17	false	10	0	1	0	0.426335	0	0	0	FALSE	FALSE	PeripheralNode	GCA_900114265.1
clust_3	085f344ca7a75c7c8c1c1597a43286b8	Bacteria	Firmicutes	Thermoanaerobacteria	Caldicellulosiruptorales	Caldicellulosiraptoraceae	Caldicellulosiruptor		0.00361606	0.997991	0.437472		-0.0144304		0.433856	0.999792	-0.0180465		-0.451902						0.0065443	0.00617269	0.0158815	0.00666988	5	8.58011	0	0.116549	0	1	18	false	13	0	1	0	0.578883	0	0	0	FALSE	FALSE	PeripheralNode
clust_3	c8d905ec89dd4fceb3be7d862cbad17f	Bacteria	Firmicutes	Negativicutes	Veillonellales-Selenomonadales	Sporomusaceae	Sporomusa	uncultured_Sporomusa	0.00357006	0.997991	0.918584		-0.0386777		0.915014	0.999792	-0.0422478		-0.957261						0.0065443	0.00617269	0.0286464	0.00666988	10	11.326	0	0.0882927	0	1	17	false	10	0	1	0	0.426335	0	0	0	FALSE	FALSE	PeripheralNode
clust_3	4ebdce97a0e84cc6c2607cbe8ac12aeb	Bacteria	Firmicutes	Negativicutes	Veillonellales-Selenomonadales	uncultured	uncultured	Propionispora_sp.	0.542657	0.997991	-0.0221176		-0.0182335		-0.564775	0.999792	-0.560891		0.00388413						0.0065443	0.0100422	0.011128	0.00666988		0	0	0	0	0	0	true	0	0	0	0	#NUM!	0	0	0	FALSE	FALSE	PeripheralNode
clust_3	cfe4451eeb715b0ec109bcadde4febb3	Bacteria	Firmicutes	Negativicutes	Veillonellales-Selenomonadales	Veillonellaceae	Veillonella		-0.577836	0.997991	-0.667008		0.628999	0.67165	-0.0891721	0.999792	1.20683		1.29601						0.0106295	0.00617269	0.011128	0.0283711	32	8.66851	0.0110497	0.11536	0	2	22	false	9.5	0	2	0	0.573972	0	496	0.5	FALSE	FALSE	PeripheralNode
clust_3	cc8d7db5fb446c76a8bd874983b23c12	Bacteria	Firmicutes	Negativicutes	Veillonellales-Selenomonadales	Veillonellaceae	Veillonella		0.00345657	0.997991	2.03161		0.208246	0.97946	2.02816	0.783824	0.204789		-1.82337						0.0065443	0.00617269	0.0840139	0.00666988	38	7.81768	0.242726	0.127915	0	3	16	false	5.66667	0	3	0	0.62124	0	15458	0.358974	FALSE	FALSE	Hub
clust_3	2f5fb7f8c4d9f3dbfd0039d2415f53ae	Bacteria	Firmicutes	Negativicutes	Veillonellales-Selenomonadales	Veillonellaceae	Dialister		0.00365147	0.997991	-0.0356046		0.792679		-0.0392561	0.999792	0.789028		0.828284						0.0065443	0.00617269	0.011128	0.0142181	1	8.67956	0	0.115213	0	1	22	false	18	0	1	0	0.573358	0	0	0	FALSE	FALSE	PeripheralNode
clust_3	560be372f3440c5d9f7f55b26b17a1d4	Bacteria	Firmicutes	Negativicutes	Veillonellales-Selenomonadales	Veillonellaceae	Megasphaera	unidentified	0.00355783	0.997991	0.00331423		0.00681998		-0.000243601	0.999792	0.00326215		0.00350575					Y	0.0065443	0.00617269	0.011128	0.00666988
clust_3	67c20aa6ce990d0029e4159b01fd963e	Bacteria	Spirochaetota	Spirochaetia	Spirochaetales	Spirochaetaceae	Treponema	Treponema_medium	0.603257	0.997991	-0.0247659		-0.0213529		-0.628023	0.999792	-0.62461		0.00341299						0.0065443	0.0108161	0.011128	0.00666988	1	11.4862	0	0.0870611	0	1	26	false	11	0	1	0	0.417434	0	0	0	FALSE	FALSE	PeripheralNode
clust_3	e9d08510e4829bfecb8dd205e88959b4	Bacteria	Patescibacteria	Saccharimonadia	Saccharimonadales	Saccharimonadaceae	Saccharimonadaceae		0.00355783	0.997991	0.00331423		0.00681998		-0.000243601	0.999792	0.00326215		0.00350575					Y	0.0065443	0.00617269	0.011128	0.00666988
clust_3	e2c28dee0b9df99945b7b6818a668f94	Bacteria	Patescibacteria	Parcubacteria	Candidatus_Adlerbacteria	Candidatus_Adlerbacteria	Candidatus_Adlerbacteria		0.561336	0.997991	0.197342		-0.029632		-0.363994	0.999792	-0.590968		-0.226974						0.0065443	0.0107851	0.011128	0.00666988		0	0	0	0	0	0	true	0	0	0	0	#NUM!	0	0	0	FALSE	FALSE	PeripheralNode
clust_3	3f0282349e798f7ad31cd007fc0abd43	Bacteria	Patescibacteria	Parcubacteria	Candidatus_Kaiserbacteria	Candidatus_Kaiserbacteria	Candidatus_Kaiserbacteria	groundwater_metagenome	-0.596466	0.997991	-0.624855		-0.621336		-0.0283892	0.999792	-0.0248708		0.00351843						0.0114465	0.00617269	0.011128	0.00666988		0	0	0	0	0	0	true	0	0	0	0	#NUM!	0	0	0	FALSE	FALSE	PeripheralNode
clust_3	7344ba6b26ba0a2e093c28a2ddb6a96b	Bacteria	Patescibacteria	Parcubacteria	Candidatus_Nomurabacteria	Candidatus_Nomurabacteria	Candidatus_Nomurabacteria	Candidatus_Nomurabacteria	-0.0773492	0.997991	-0.573727		-0.866843		-0.496378	0.999792	-0.789494		-0.293115						0.0138976	0.0130913	0.011128	0.00666988		0	0	0	0	0	0	true	0	0	0	0	#NUM!	0	0	0	FALSE	FALSE	PeripheralNode
clust_3	add4391a8305a8e58f4091559607a07c	Bacteria	Patescibacteria	Gracilibacteria	Absconditabacteriales_(SR1)	Absconditabacteriales_(SR1)	Absconditabacteriales_(SR1)	SR1_bacterium	-0.279826	0.997991	-0.293049		-0.289526		-0.013223	0.999792	-0.0097003		0.00352271						0.00817837	0.00617269	0.011128	0.00666988		0	0	0	0	0	0	true	0	0	0	0	#NUM!	0	0	0	FALSE	FALSE	PeripheralNode
clust_3	c6343c914eb1d56af52a41c22b94bc30	Bacteria	Patescibacteria	Gracilibacteria	Absconditabacteriales_(SR1)	Absconditabacteriales_(SR1)	Absconditabacteriales_(SR1)		0.444602	0.997991	0.156024		-0.0216561		-0.288578	0.999792	-0.466258		-0.17768						0.0065443	0.00924765	0.011128	0.00666988		0	0	0	0	0	0	true	0	0	0	0	#NUM!	0	0	0	FALSE	FALSE	PeripheralNode
clust_3	8723aaf04afb519c1f2f0affc2bdb120	Bacteria	Elusimicrobiota	Elusimicrobia	Lineage_IV	Lineage_IV	Lineage_IV	uncultured_Termite	-0.596947	0.997991	-0.625161		-0.62206		-0.0282135	0.999792	-0.0251129		0.00310056						0.0114794	0.00617269	0.011128	0.00666988		0	0	0	0	0	0	true	0	0	0	0	#NUM!	0	0	0	FALSE	FALSE	PeripheralNode
clust_3	28f063b1e6a1872967c9356210d58224	Bacteria	Deinococcota	Deinococci	Deinococcales	Deinococcaceae	Deinococcus	Deinococcus_radiomollis	0.0034145	0.997991	1.16904		-0.0523622		1.16563	0.999792	-0.0557767		-1.2214						0.0065443	0.00617269	0.0442716	0.00666988	1	11.3094	0	0.0884221	0	1	26	false	17	0	1	0	0.427256	0	0	0	FALSE	FALSE	PeripheralNode
clust_3	bef4eb6bf1c2390b9f96f991d5fc36f2	Bacteria	Deinococcota	Deinococci	Deinococcales	Deinococcaceae	Deinococcus		0.00315149	0.997991	-0.0804996	0.969693	1.61901	0.267731	-0.0836511	0.999792	1.61586		1.69951	0.264294					0.0065443	0.00617269	0.011128	0.083096	1	8.67956	0	0.115213	0	1	22	false	18	0	1	0	0.573358	0	0	0	FALSE	FALSE	PeripheralNode
clust_3	08eafdcb14252aeb2eedc057201d26b7	Bacteria	Deinococcota	Deinococci	Deinococcales	Deinococcaceae	Deinococcus	Deinococcus_geothermalis	0.00338564	0.997991	-0.017572		0.439569		-0.0209576	0.999792	0.436183		0.457141						0.0065443	0.00617269	0.011128	0.00950604	4	1.94444	0	0.514286	0	1	2	false	18	0	1	0	0.947531	0	0	0	FALSE	FALSE	PeripheralNode
clust_3	2e66b6e7f2b81ffbeb42593457faa4c7	Bacteria	Deinococcota	Deinococci	Deinococcales	Deinococcaceae	Deinococcus		0.00365655	0.997991	-0.0175632		0.440932		-0.0212198	0.999792	0.437276		0.458496						0.0065443	0.00617269	0.011128	0.00953068	2	15.3867	0	0.064991	0	1	24	false	15	0	1	0	0.200737	0	0	0	FALSE	FALSE	PeripheralNode
clust_3	101d35d50cf3ea65c3c8a2496dc50e35	Bacteria	Deinococcota	Deinococci	Deinococcales	Deinococcaceae	Deinococcus		0.846519	0.997991	-0.037145		-0.0336045		-0.883664	0.999792	-0.880123		0.00354055						0.0065443	0.0153614	0.011128	0.00666988		0	0	0	0	0	0	true	0	0	0	0	#NUM!	0	0	0	FALSE	FALSE	PeripheralNode
clust_3	b5af76dd8f7c3b55913ce0d6863ff54c	Bacteria	Actinobacteriota	Coriobacteriia	Coriobacteriales	Atopobiaceae	Atopobium		0.00355783	0.997991	0.00331423		0.00681998		-0.000243601	0.999792	0.00326215		0.00350575					Y	0.0065443	0.00617269	0.011128	0.00666988
clust_3	1e38b99149b77609c8acbcd2a24ae107	Bacteria	Chloroflexi	KD4-96	KD4-96	KD4-96	KD4-96		0.00338564	0.997991	-0.017572		0.439569		-0.0209576	0.999792	0.436183		0.457141						0.0065443	0.00617269	0.011128	0.00950604		0	0	0	0	0	0	true	0	0	0	0	#NUM!	0	0	0	FALSE	FALSE	PeripheralNode
clust_3	111e2002502e1079abe7c7557646b977	Bacteria	Chloroflexi	Chloroflexia	Thermomicrobiales	JG30-KF-CM45	JG30-KF-CM45		-0.86796	0.997991	-0.910096		-0.906603		-0.0421356	0.999792	-0.0386429		0.00349268						0.0171657	0.00617269	0.011128	0.00666988		0	0	0	0	0	0	true	0	0	0	0	#NUM!	0	0	0	FALSE	FALSE	PeripheralNode
clust_3	d5170ae4a8dbee942c0a112792995bb9	Bacteria	Abditibacteriota	Abditibacteria	Abditibacteriales	Abditibacteriaceae	Abditibacterium	uncultured_actinobacterium	-0.594526	0.997991	-0.622934		-0.619328		-0.0284083	0.999792	-0.024802		0.00360625						0.0114273	0.00617269	0.011128	0.00666988		0	0	0	0	0	0	true	0	0	0	0	#NUM!	0	0	0	FALSE	FALSE	PeripheralNode
clust_3	3ff5c0c20c4c86cbc34f596f3ea3a06a	Bacteria	Armatimonadota	Fimbriimonadia	Fimbriimonadales	Fimbriimonadaceae	Fimbriimonadaceae		0.00361513	0.997991	0.438335		-0.0142248		0.43472	0.999792	-0.0178399		-0.45256						0.0065443	0.00617269	0.0159273	0.00666988	15	2.14286	0	0.466667	0	1	3	false	5	0	1	0	0.771429	0	0	0	FALSE	FALSE	PeripheralNode
clust_3	5198c8cd79dffaa15ac94b4ee7a1015e	Bacteria	Armatimonadota	Fimbriimonadia	Fimbriimonadales	Fimbriimonadaceae	Fimbriimonadaceae		0.603625	0.997991	-0.02509		-0.0212265		-0.628715	0.999792	-0.624851		0.00386358						0.0065443	0.0108161	0.011128	0.00666988	2	17.1436	0	0.0583306	0	1	26	false	10	0	1	0	0.103131	0	0	0	FALSE	FALSE	PeripheralNode
clust_3	07e6f671d283ec64369eb02b3d35fcc8	Bacteria	Armatimonadota	Fimbriimonadia	Fimbriimonadales	Fimbriimonadaceae	Fimbriimonadaceae	uncultured_Fimbriimonas	0.00355783	0.997991	0.00331423		0.00681998		-0.000243601	0.999792	0.00326215		0.00350575					Y	0.0065443	0.00617269	0.011128	0.00666988
clust_3	e92595eba401609c772191f2d42b3d95	Bacteria	Armatimonadota	Fimbriimonadia	Fimbriimonadales	Fimbriimonadaceae	Fimbriimonadaceae	uncultured_Fimbriimonas	-0.463557	0.997991	-0.485489		-0.48213		-0.0219315	0.999792	-0.0185726		0.00335893						0.00981244	0.00617269	0.011128	0.00666988		0	0	0	0	0	0	true	0	0	0	0	#NUM!	0	0	0	FALSE	FALSE	PeripheralNode
clust_3	a3c77ae144fce54239f2fb62dc66f0ee	Bacteria	Armatimonadota	Fimbriimonadia	Fimbriimonadales	Fimbriimonadaceae	Fimbriimonadaceae		0.00355783	0.997991	0.00331423		0.00681998		-0.000243601	0.999792	0.00326215		0.00350575					Y	0.0065443	0.00617269	0.011128	0.00666988
clust_3	24a12cc4fa7b0eaf3ec186ab8779d0b9	Bacteria	Deinococcota	Deinococci	Thermales	Thermaceae	Thermus		0.00344386	0.997991	0.880037		0.43213		0.876593	0.999792	0.428686		-0.447906						0.0065443	0.00617269	0.0269107	0.00952161	1	9.51934	0.18895	0.105049	0	2	24	false	15	0	2	0	0.526703	0	8740	0.5	FALSE	FALSE	PeripheralNode
clust_3	f042d1e61724f9c912071855e587826a	Bacteria	Verrucomicrobiota	Verrucomicrobiae	Opitutales	Opitutaceae	Lacunisphaera	Oleiharenicola_alkalitolerans	-0.77658	0.997991	0.897003	0.537332	0.0663938	0.97946	1.67358	0.999792	0.842974		-0.830609	0.691909					0.0122635	0.00617269	0.126795	0.0481853	5	9.55801	0	0.104624	0	1	19	false	3	0	1	0	0.524555	0	0	0	FALSE	FALSE	PeripheralNode
clust_3	ba393619b12874a334dce9f22c2791b3	Bacteria	Verrucomicrobiota	Verrucomicrobiae	Chthoniobacterales	Terrimicrobiaceae	Terrimicrobium		0.00347042	0.997991	1.10315		0.337002	0.909322	1.09968	0.999792	0.333532		-0.766151						0.0065443	0.00617269	0.0539089	0.00666988	3	9.61326	0	0.104023	0	1	15	false	12	0	1	0	0.521486	0	0	0	FALSE	FALSE	PeripheralNode
clust_3	e9488baffe3302d4fa32c1dcad4646f0	Bacteria	Verrucomicrobiota	Chlamydiae	Chlamydiales	Parachlamydiaceae	Neochlamydia	uncultured_Chlamydiales	-0.93852	0.997991	-0.984295		-0.980861		-0.0457749	0.999792	-0.0423406		0.00343435						0.0195656	0.00617269	0.011128	0.00666988	7	2.38462	0	0.419355	0	1	5	false	10	0	1	0	0.861538	0	0	0	FALSE	FALSE	PeripheralNode
clust_3	a1833d153a0e8557a12084f37451d985	Bacteria	Verrucomicrobiota	Chlamydiae	Chlamydiales	Simkaniaceae	uncultured		-0.952994	0.997991	-0.998571		-0.995246		-0.0455767	0.999792	-0.0422519		0.00332472						0.0147146	0.00617269	0.011128	0.00666988	29	9.74033	0.125169	0.102666	0	3	23	false	4.33333	0	3	0	0.514426	0	5710	0.333333	FALSE	FALSE	Hub
clust_3	4c6150cc805a6d839307ee3b1a999345	Bacteria	Verrucomicrobiota	Chlamydiae	Chlamydiales	Simkaniaceae	uncultured		0.00343234	0.997991	-0.0354425		0.792232		-0.0388748	0.999792	0.7888		0.827675						0.0065443	0.00617269	0.011128	0.014233	4	1.94444	0	0.514286	0	1	2	false	18	0	1	0	0.947531	0	0	0	FALSE	FALSE	PeripheralNode
clust_3	90940bfea83e38c02ac9930009122553	Bacteria	Planctomycetota	BD7-11	BD7-11	BD7-11	BD7-11	uncultured_bacterium	1.23685	0.997991	-0.21695	0.969693	0.0188932	0.985827	-1.4538	0.999792	-1.21796	0.423923	0.235843	0.993833					0.0254022	0.0610936	0.0634157	0.079343
clust_3	cf4b8afa40cacdbee89e04d03b621c1b	Bacteria	Planctomycetota	BD7-11	BD7-11	BD7-11	BD7-11	uncultured_bacterium	-0.688466	0.997991	-3.99097	0.00107649	-3.74636	0.00215388	-3.3025	0.10438	-3.05789	0.0106006	0.244609	0.993833					0.130573	0.0867348	0.011128	0.00666988		0	0	0	0	0	0	true	0	0	0	0	#NUM!	0	0	0	TRUE	FALSE	PeripheralNode
clust_3	016f69fb0585e492d7f68d9c8a14f3cf	Bacteria	Planctomycetota	Planctomycetes	Planctomycetales	uncultured	uncultured	metagenome	0.00366463	0.997991	-0.0298481		0.680704		-0.0335128	0.999792	0.677039		0.710552						0.0065443	0.00617269	0.011128	0.0123311		0	0	0	0	0	0	true	0	0	0	0	#NUM!	0	0	0	FALSE	FALSE	PeripheralNode	GCA_900114265.1
clust_3	dcc2e90407e2f9abb403ab3fecb12a53	Bacteria	Planctomycetota	Planctomycetes	Gemmatales	Gemmataceae	Fimbriiglobus		0.00329404	0.997991	1.34618		-0.0614995	0.97946	1.34289	0.999792	-0.0647935		-1.40768						0.0065443	0.00617269	0.0650002	0.00666988	5	8.58011	0	0.116549	0	1	18	false	13	0	1	0	0.578883	0	0	0	FALSE	FALSE	PeripheralNode
clust_3	923b7587e552ad96b110e40dcfee514b	Bacteria	Planctomycetota	Planctomycetes	Planctomycetales	uncultured	uncultured		-0.379872	0.997991	-0.397811		-0.394443		-0.0179382	0.999792	-0.0145703		0.00336797						0.0089954	0.00617269	0.011128	0.00666988		0	0	0	0	0	0	true	0	0	0	0	#NUM!	0	0	0	FALSE	FALSE	PeripheralNode
clust_3	e036a9b09248075d1eedcd26df1982db	Bacteria	Planctomycetota	Planctomycetes	Planctomycetales	uncultured	uncultured		-0.269582	0.997991	-0.176081		-0.283602		0.0935009	0.999792	-0.0140197		-0.107521						0.00818412	0.00617269	0.011128	0.00666988		0	0	0	0	0	0	true	0	0	0	0	#NUM!	0	0	0	FALSE	FALSE	PeripheralNode
clust_3	6153775a182ca11b8fbe1f814ec19a2c	Bacteria	Acidobacteriota	Holophagae	Holophagales	Holophagaceae	uncultured	uncultured_Holophaga	-0.988101	0.997991	-4.27953	6.87669e-05	-3.9397	0.000174614	-3.29143	0.0353326	-2.95159	0.0057429	0.339838	0.993833					0.130064	0.0695807	0.011128	0.00666988	46	1	0	1	0	1	1	false	1	0	1	0	1	0	0	0	TRUE	FALSE	PeripheralNode
clust_3	d40c5e3e3abdc4f2a15c8cd72e105a83	Bacteria	Acidobacteriota	Blastocatellia	Blastocatellales	Blastocatellaceae			-1.39768	0.997991	-1.46718	0.335018	-1.46281	0.328709	-0.0695004	0.999792	-0.065132		0.00436845	0.99913					0.0743581	0.00617269	0.011128	0.00666988		0	0	0	0	0	0	true	0	0	0	0	#NUM!	0	0	0	FALSE	FALSE	PeripheralNode
clust_3	01077db763277405b66acc163addfdc6	Bacteria	Acidobacteriota	Blastocatellia	Blastocatellales	Blastocatellaceae	JGI_0001001-H03		0.727705	0.997991	-1.20618	0.439149	-1.2022	0.42429	-1.93388	0.999792	-1.92991		0.00397136						0.0220679	0.0377374	0.011128	0.00666988		0	0	0	0	0	0	true	0	0	0	0	#NUM!	0	0	0	FALSE	FALSE	PeripheralNode
clust_3	6f8c7ef1a572d76522040ea9e6a03041	Bacteria	Acidobacteriota	Acidobacteriae	Bryobacterales	Bryobacteraceae	Bryobacter		1.47523	0.997991	-1.15352	0.501617	0.50497	0.812633	-2.62875	0.607667	-0.970261		1.65849	0.344622					0.0336013	0.0422831	0.011128	0.0264841	13	2.33333	0	0.428571	0	1	4	false	6	0	1	0	0.777778	0	0	0	FALSE	FALSE	PeripheralNode
clust_3	6593dc89f196b9dd2d84f04498f29dd3	Bacteria	Acidobacteriota	Acidobacteriae	Acidobacteriae	Acidobacteriae	Paludibaculum		0.924205	0.997991	-0.0411231		-0.0376004		-0.965328	0.999792	-0.961805		0.00352274						0.0065443	0.0176586	0.011128	0.00666988		0	0	0	0	0	0	true	0	0	0	0	#NUM!	0	0	0	FALSE	FALSE	PeripheralNode
clust_3	b35e4a415cc7208b02ad9e4a42919121	Bacteria	Acidobacteriota	Acidobacteriae	Bryobacterales	Bryobacteraceae	Bryobacter		-1.03049	0.997991	-1.0809		-1.07722		-0.0504077	0.999792	-0.0467302		0.00367749						0.023702	0.00617269	0.011128	0.00666988	9	11.6188	0	0.0860675	0	1	25	false	10	0	1	0	0.410068	0	0	0	FALSE	FALSE	PeripheralNode
clust_3	a557fefb6906ed3c7d2ffb852cbc957a	Bacteria	Acidobacteriota	Acidobacteriae	Solibacterales	Solibacteraceae	Candidatus_Solibacter		-0.462986	0.997991	-0.485007		-0.481388		-0.0220205	0.999792	-0.0184022		0.00361828						0.00979963	0.00617269	0.011128	0.00666988	7	2.38462	0	0.419355	0	1	5	false	10	0	1	0	0.861538	0	0	0	FALSE	FALSE	PeripheralNode
clust_3	0a6292e749b5c5e26abdb874847937e1	Bacteria	Acidobacteriota	Acidobacteriae	Subgroup_2	Subgroup_2	Subgroup_2		0.927252	0.997991	-0.0346921	0.980558	0.269148	0.958568	-0.961944	0.999792	-0.658104	0.634811	0.30384	0.993833					0.12262	0.130443	0.0635373	0.056716
clust_3	78f2a95c0101fa3bc803b940b9b9ff83	Bacteria	Acidobacteriota	Acidobacteriae	Subgroup_2	Subgroup_2	Subgroup_2		0.19262	0.997991	-0.594495		-0.965456	0.504528	-0.787115	0.999792	-1.15808		-0.370961						0.0188429	0.0199558	0.011128	0.00666988		0	0	0	0	0	0	true	0	0	0	0	#NUM!	0	0	0	FALSE	FALSE	PeripheralNode
clust_3	372dea4fa3e44bc351d90c7f927092b1	Bacteria	Acidobacteriota	Acidobacteriae	Subgroup_2	Subgroup_2	Subgroup_2		0.655384	0.997991	-0.0274082		-0.0242265		-0.682792	0.999792	-0.67961		0.00318163						0.0065443	0.0115539	0.011128	0.00666988		0	0	0	0	0	0	true	0	0	0	0	#NUM!	0	0	0	FALSE	FALSE	PeripheralNode
clust_3	5229629ee40b264b1c204bcec07e28f1	Bacteria	Acidobacteriota	Acidobacteriae	Subgroup_2	Subgroup_2	Subgroup_2		0.00365742	0.997991	-0.0177374		0.439899		-0.0213948	0.999792	0.436241		0.457636						0.0065443	0.00617269	0.011128	0.00950047		0	0	0	0	0	0	true	0	0	0	0	#NUM!	0	0	0	FALSE	FALSE	PeripheralNode
clust_3	64a1d665bd7f7e1442396b354343fe17	Bacteria	Acidobacteriota	Acidobacteriae	Subgroup_2	Subgroup_2	Subgroup_2		-0.596123	0.997991	-0.624703		-0.621358		-0.0285793	0.999792	-0.0252347		0.0033446						0.0114465	0.00617269	0.011128	0.00666988		0	0	0	0	0	0	true	0	0	0	0	#NUM!	0	0	0	FALSE	FALSE	PeripheralNode
clust_3	f525674412eb26614729ba9eed316162	Bacteria	Acidobacteriota	Vicinamibacteria	Subgroup_17	Subgroup_17	Subgroup_17		0.00344149	0.997991	-0.0264589		0.614257		-0.0299003	0.999792	0.610816		0.640716						0.0065443	0.00617269	0.011128	0.0114228		0	0	0	0	0	0	true	0	0	0	0	#NUM!	0	0	0	FALSE	FALSE	PeripheralNode
clust_3	18ac6cd4816f403766eac3596649af27	Bacteria	Acidobacteriota	Vicinamibacteria	Vicinamibacterales	Vicinamibacteraceae			0.00339377	0.997991	-0.0296671		0.680274		-0.0330608	0.999792	0.67688		0.709941						0.0065443	0.00617269	0.011128	0.0123422	4	1.94444	0	0.514286	0	1	2	false	18	0	1	0	0.947531	0	0	0	FALSE	FALSE	PeripheralNode
clust_3	40190a95c6d56f41f9fe91d6eb462b67	Bacteria	Acidobacteriota	Subgroup_5	Subgroup_5	Subgroup_5	Subgroup_5	uncultured_bacterium	0.769871	0.997991	0.270799		-0.0447407		-0.499072	0.999792	-0.814611		-0.31554						0.0065443	0.0153976	0.011128	0.00666988		0	0	0	0	0	0	true	0	0	0	0	#NUM!	0	0	0	FALSE	FALSE	PeripheralNode
clust_3	2841fbc7a7aa2a4c407441cd07a09eaf	Bacteria	Bacteroidota	Kapabacteria	Kapabacteriales	Kapabacteriales	Kapabacteriales	uncultured_Ignavibacteriales	0.00352828	0.997991	0.951486		-0.0404681		0.947958	0.999792	-0.0439964		-0.991954						0.0065443	0.00617269	0.0300672	0.00666988		0	0	0	0	0	0	true	0	0	0	0	#NUM!	0	0	0	FALSE	FALSE	PeripheralNode
clust_3	3acf1091e436d3d80accb46b9193fd72	Bacteria	Bacteroidota	Bacteroidia	Cytophagales	Microscillaceae	Ohtaekwangia		0.00361513	0.997991	0.438335		-0.0142248		0.43472	0.999792	-0.0178399		-0.45256						0.0065443	0.00617269	0.0159273	0.00666988	15	2.14286	0	0.466667	0	1	3	false	5	0	1	0	0.771429	0	0	0	FALSE	FALSE	PeripheralNode
clust_3	275c1ac49f92221e309900678e268671	Bacteria	Bacteroidota	Bacteroidia	Flavobacteriales	Flavobacteriaceae	Flavobacterium	Flavobacterium_johnsoniae	0.00342924	0.997991	-0.0746126		1.55066	0.264358	-0.0780418	0.999792	1.54723		1.62527						0.0065443	0.00617269	0.011128	0.034997	1	8.20442	0.364273	0.121886	0	2	22	false	15.5	0	2	0	0.599754	0	17716	0.5	FALSE	FALSE	PeripheralNode
clust_3	f7af57ac0ee738af0318ef1117e13ef8	Bacteria	Bacteroidota	Bacteroidia	Flavobacteriales	Flavobacteriaceae	Flavobacterium		0.00355783	0.997991	0.00331423		0.00681998		-0.000243601	0.999792	0.00326215		0.00350575					Y	0.0065443	0.00617269	0.011128	0.00666988
clust_3	a32d660cb9191500336f842b81887fd2	Bacteria	Bacteroidota	Bacteroidia	Sphingobacteriales	env.OPS_17	env.OPS_17	uncultured_bacterium	0.0033729	0.997991	-0.0988652		2.0375	0.113089	-0.102238	0.999792	2.03412		2.13636						0.0065443	0.00617269	0.011128	0.0538669		0	0	0	0	0	0	true	0	0	0	0	#NUM!	0	0	0	FALSE	FALSE	PeripheralNode
clust_3	4cd796415f4b2fdaece16110f6862c75	Bacteria	Bacteroidota	Bacteroidia	Sphingobacteriales	env.OPS_17	env.OPS_17	Tuber_borchii	0.369642	0.997991	0.562115		-0.0367606		0.192472	0.999792	-0.406403		-0.598875						0.0065443	0.00847891	0.0159058	0.00666988		0	0	0	0	0	0	true	0	0	0	0	#NUM!	0	0	0	FALSE	FALSE	PeripheralNode
clust_3	aff97a4b04d0060e1b3ec609e7f0419f	Bacteria	Bacteroidota	Bacteroidia	Sphingobacteriales	env.OPS_17	env.OPS_17	uncultured_Sphingobacteriia	-0.207027	0.997991	-0.968888		-0.965457		-0.761861	0.999792	-0.75843		0.00343079						0.0171241	0.01159	0.011128	0.00666988		0	0	0	0	0	0	true	0	0	0	0	#NUM!	0	0	0	FALSE	FALSE	PeripheralNode
clust_3	56d6cac5b62f41ba277500b4fbe00f3b	Bacteria	Bacteroidota	Bacteroidia	Sphingobacteriales	env.OPS_17	env.OPS_17	uncultured_bacterium	0.00355783	0.997991	0.00331423		0.00681998		-0.000243601	0.999792	0.00326215		0.00350575					Y	0.0065443	0.00617269	0.011128	0.00666988
clust_3	bff58b5733b2b3467a8ace98d5cabb2f	Bacteria	Bacteroidota	Bacteroidia	Flavobacteriales	Weeksellaceae	Chryseobacterium		0.00346938	0.997991	1.04181		-0.045384		1.03834	0.999792	-0.0488534		-1.08719						0.0065443	0.00617269	0.0350167	0.00666988	10	11.326	0	0.0882927	0	1	17	false	10	0	1	0	0.426335	0	0	0	FALSE	FALSE	PeripheralNode
clust_3	ee15bea689b1e28c10ae587630f1ce21	Bacteria	Bacteroidota	Bacteroidia	Flavobacteriales	Weeksellaceae	Chryseobacterium		-0.90811	0.997991	-0.599258		-0.9648		0.308852	0.999792	-0.0566897		-0.365542						0.0179828	0.00617269	0.014297	0.00666988		0	0	0	0	0	0	true	0	0	0	0	#NUM!	0	0	0	FALSE	FALSE	PeripheralNode
clust_3	6afeb46224ec8c84781dc37d8dd5963d	Bacteria	Bacteroidota	Bacteroidia	Flavobacteriales	Weeksellaceae	Empedobacter		0.00375413	0.997991	-0.0548339		1.15448		-0.058588	0.999792	1.15073		1.20932						0.0065443	0.00617269	0.011128	0.0255776	4	1.94444	0	0.514286	0	1	2	false	18	0	1	0	0.947531	0	0	0	FALSE	FALSE	PeripheralNode
clust_3	52f2568d93eb8fbe5874e0305cc2a5bd	Bacteria	Bacteroidota	Bacteroidia	Sphingobacteriales	KD3-93	KD3-93		-1.1099	0.997991	-1.20102		-0.427281	0.827514	-0.091116	0.999792	0.682618		0.773734						0.0269701	0.00617269	0.011128	0.0123311		0	0	0	0	0	0	true	0	0	0	0	#NUM!	0	0	0	FALSE	FALSE	PeripheralNode
clust_3	49687018c6de8ae8d752770109a4b14f	Bacteria	Bacteroidota	Bacteroidia	Chitinophagales	Chitinophagaceae	Aurantisolimonas		0.00355235	0.997991	-0.0442151		0.957273		-0.0477675	0.999792	0.953721		1.00149						0.0065443	0.00617269	0.011128	0.0180768		0	0	0	0	0	0	true	0	0	0	0	#NUM!	0	0	0	FALSE	FALSE	PeripheralNode
clust_3	d03b56c148c240b9a38ecaecaffe3457	Bacteria	Bacteroidota	Bacteroidia	Chitinophagales	Chitinophagaceae	Terrimonas		-1.89394	0.997991	-1.98716	0.122267	-1.98381	0.149921	-0.0932203	0.999792	-0.0898718		0.00334852						0.048213	0.00617269	0.011128	0.00666988	29	8.87845	0.13407	0.112632	0	2	22	false	5.5	0	2	0	0.562308	0	6136	0.5	FALSE	FALSE	PeripheralNode
clust_3	00a01b4994bbc23f2a81bbaca637c92b	Bacteria	Bacteroidota	Bacteroidia	Chitinophagales	Chitinophagaceae	uncultured		0.00338027	0.997991	0.325301		-0.00895968		0.321921	0.999792	-0.01234		-0.33426						0.0065443	0.00617269	0.0143361	0.00666988	14	1.75	0	0.571429	0	1	2	false	4	0	1	0	0.8125	0	0	0	FALSE	FALSE	PeripheralNode
clust_3	614b96660dbe1d0f5cd89b7dc4acbe64	Bacteria	Bacteroidota	Bacteroidia	Chitinophagales	Chitinophagaceae			2.79317	0.314263	0.185214	0.969693	-2.72512	0.073223	-2.60796	0.428605	-5.51829	1.43365e-06	-2.91033	0.0746277					0.0595234	0.340532	0.120672	0.00666988	14	1.75	0	0.571429	0	1	2	false	4	0	1	0	0.8125	0	0	0	TRUE	FALSE	PeripheralNode
clust_3	18ed1745310f276f57edcadf0dbb8cf7	Bacteria	Bacteroidota	Bacteroidia	Chitinophagales	Chitinophagaceae	Hydrotalea	uncultured_bacterium	0.00415385	0.997991	1.23141		1.20195	0.409546	1.22725	0.999792	1.1978		-0.0294558						0.0065443	0.00617269	0.0491555	0.0274684	12	1.83333	0	0.545455	0	1	2	false	6	0	1	0	0.861111	0	0	0	FALSE	FALSE	PeripheralNode
clust_3	b04ac99f85325f0b833cc0622ea84cc0	Bacteria	Bacteroidota	Bacteroidia	Chitinophagales	Chitinophagaceae	Sediminibacterium		1.08881	0.997991	1.33882	0.381425	-1.17132	0.474431	0.250011	0.999792	-2.26014	0.087506	-2.51015	0.0917089					0.0442266	0.092883	0.109142	0.00952161
clust_3	cc8ddb772341339ab2570136a9e1eb50	Bacteria	Bacteroidota	Bacteroidia	Chitinophagales	Chitinophagaceae	Sediminibacterium		0.00364018	0.997991	0.791076		-0.0319085		0.787436	0.999792	-0.0355487		-0.822985						0.0065443	0.00617269	0.0238687	0.00666988	10	11.326	0	0.0882927	0	1	17	false	10	0	1	0	0.426335	0	0	0	FALSE	FALSE	PeripheralNode
clust_3	4ea167bc5d921a5cbac1576437ecd09a	Bacteria	Bacteroidota	Bacteroidia	Chitinophagales	Chitinophagaceae	uncultured		0.981935	0.997991	3.31131	0.0233448	3.01917	0.0529526	2.32937	0.926007	2.03724	0.145732	-0.292134	0.993833					0.018023	0.0375675	0.447115	0.164269	25	10.453	0	0.095666	0	1	16	false	4	0	1	0	0.474831	0	0	0	TRUE	FALSE	PeripheralNode
clust_3	9032ca45274d28b85b47934d9a40d8c4	Bacteria	Bacteroidota	Bacteroidia	Chitinophagales	Chitinophagaceae	Parafilimonas		0.0036141	0.997991	0.532225		-0.0188979		0.528611	0.999792	-0.022512		-0.551123						0.0065443	0.00617269	0.017527	0.00666988	15	2.14286	0	0.466667	0	1	3	false	5	0	1	0	0.771429	0	0	0	FALSE	FALSE	PeripheralNode
clust_3	c6f977752fd65d28f8d9efa58edf1e01	Bacteria	Bacteroidota	Bacteroidia	Cytophagales	Hymenobacteraceae	Hymenobacter		-1.22924	0.997991	-1.28957		-1.28724	0.391387	-0.0603216	0.999792	-0.0579995		0.00232206						0.0400427	0.00617269	0.011128	0.00666988		0	0	0	0	0	0	true	0	0	0	0	#NUM!	0	0	0	FALSE	FALSE	PeripheralNode
clust_3	84551d10d84228b1deb1552a5a0a1c74	Bacteria	Bacteroidota	Bacteroidia	Cytophagales	Hymenobacteraceae	Hymenobacter		-2.47853	0.440821	-4.24763	0.000464905	-4.24427	0.00033033	-1.7691	0.999792	-1.76575	0.183243	0.00335302	0.99913					0.23343	0.061305	0.011128	0.00666988	36	1.33333	0.666667	0.75	0	2	2	false	1.5	0	2	0	0.833333	0	4	0.5	TRUE	FALSE	Connector
clust_3	ee78787e59849c42be3cbadef6585b9f	Bacteria	Bacteroidota	Bacteroidia	Cytophagales	Hymenobacteraceae	Hymenobacter		0.743995	0.997991	0.261744		-0.0427944		-0.482251	0.999792	-0.786789		-0.304538						0.0065443	0.0146288	0.011128	0.00666988	6	10.8453	0	0.0922058	0	1	24	false	8	0	1	0	0.453039	0	0	0	FALSE	FALSE	PeripheralNode
clust_3	76a6e8da1b03a7b3db53cf65d1a777c3	Bacteria	Bacteroidota	Bacteroidia	Cytophagales	Hymenobacteraceae	Hymenobacter		0.727724	0.997991	-0.15526	0.969693	2.42669	0.0749925	-0.882984	0.999792	1.69896		2.58195	0.0865686					0.0065443	0.01159	0.011128	0.108598	2	15.2652	0.114794	0.0655085	0	2	24	false	12.5	0	2	0	0.207489	0	6182	0.5	FALSE	FALSE	PeripheralNode
clust_3	26c1a013827e2aa776f318869612aa1b	Bacteria	Bacteroidota	Bacteroidia	Cytophagales	Hymenobacteraceae	Hymenobacter		-2.67854	0.790528	-2.46257	0.117852	-0.252522	0.977268	0.215969	0.999792	2.42602	0.087506	2.21005	0.215705					0.122411	0.0162334	0.123626	0.128137	3	13.3315	0	0.0750104	0	1	21	false	3	0	1	0	0.314917	0	0	0	FALSE	FALSE	PeripheralNode
clust_3	842c10d7e48266f1a915306cee94490c	Bacteria	Bacteroidota	Bacteroidia	Cytophagales	Hymenobacteraceae	Hymenobacter		0.951297	0.997991	-0.112304		1.29183	0.392784	-1.0636	0.999792	0.340535		1.40414						0.0065443	0.0170073	0.011128	0.033286	1	9.72928	0	0.102783	0	1	24	false	13	0	1	0	0.51504	0	0	0	FALSE	FALSE	PeripheralNode
clust_3	2cfa33f9f3b5b01f279629b07bbfbd55	Bacteria	Bacteroidota	Bacteroidia	Cytophagales	Hymenobacteraceae	Hymenobacter		0.00355783	0.997991	0.00331423		0.00681998		-0.000243601	0.999792	0.00326215		0.00350575				Y		0.0065443	0.00617269	0.011128	0.00666988
clust_3	667e6e589051f394ee35ab8292119107	Bacteria	Bacteroidota	Bacteroidia	Cytophagales	Cytophagaceae	Siphonobacter	Siphonobacter_sp.	-1.04455	0.997991	-1.09553		-1.09251		-0.0509843	0.999792	-0.0479668		0.00301757						0.024519	0.00617269	0.011128	0.00666988		0	0	0	0	0	0	true	0	0	0	0	#NUM!	0	0	0	FALSE	FALSE	PeripheralNode
clust_3	15c95f4291fc0d06a20f55bb1a4a50f0	Bacteria	Bacteroidota	Bacteroidia	Cytophagales	Microscillaceae	uncultured		0.00355783	0.997991	0.00331423		0.00681998		-0.000243601	0.999792	0.00326215		0.00350575				Y		0.0065443	0.00617269	0.011128	0.00666988
clust_3	c8d89c0c970cc542582b628b8f1aaee9	Bacteria	Bacteroidota	Bacteroidia	Cytophagales	Spirosomaceae			-1.14722	0.997991	-1.20389		-1.2007	0.403135	-0.0566642	0.999792	-0.0534725		0.0031917						0.0317731	0.00617269	0.011128	0.00666988	18	1.92308	0.384615	0.52	0	2	3	false	6	0	2	0	0.907692	0	60	0.5	FALSE	FALSE	PeripheralNode
clust_3	b5e7d5bad16c13a120cc9d18b403114d	Bacteria	Bacteroidota	Bacteroidia	Cytophagales	Spirosomaceae	Spirosoma	Spirosoma_agri	0.00365087	0.997991	-0.0515508		1.09482		-0.0552017	0.999792	1.09116		1.14637						0.0065443	0.00617269	0.011128	0.0228297	1	9.72928	0	0.102783	0	1	24	false	13	0	1	0	0.51504	0	0	0	FALSE	FALSE	PeripheralNode
clust_3	225c6c035e6a095dfdd594724ad5201c	Bacteria	Bacteroidota	Bacteroidia	Cytophagales	Spirosomaceae	Spirosoma	Spirosoma_oryzae	-0.882077	0.997991	0.12552		-0.595356	0.735654	1.0076	0.999792	0.286721		-0.720877						0.0155317	0.00617269	0.0428176	0.00666988	45	9.60221	0.0110497	0.104143	0	2	15	false	6.5	0	2	0	0.522099	0	582	0.5	FALSE	FALSE	PeripheralNode
clust_3	6a68264b1e2aa660513e4f9d65d5689e	Bacteria	Bacteroidota	Bacteroidia	Cytophagales	Spirosomaceae	Spirosoma	Spirosoma_oryzae	0.00355783	0.997991	0.00331423		0.00681998		-0.000243601	0.999792	0.00326215		0.00350575					Y	0.0065443	0.00617269	0.011128	0.00666988
clust_3	48746f974c24d2f2585dca1ed1b6744d	Bacteria	Bacteroidota	Bacteroidia	Cytophagales	Spirosomaceae	Spirosoma		0.00349609	0.997991	-0.0381368		0.841606		-0.0416329	0.999792	0.83811		0.879743						0.0065443	0.00617269	0.011128	0.0152251	1	9.72928	0	0.102783	0	1	24	false	13	0	1	0	0.51504	0	0	0	FALSE	FALSE	PeripheralNode
clust_3	d13044775ceabf24f38c6ade2deefb75	Bacteria	Bacteroidota	Bacteroidia	Cytophagales	Spirosomaceae	Spirosoma	Spirosoma_lituiforme	-0.187534	0.997991	-1.19472		-0.113343	0.97946	-1.00719	0.999792	0.0741908		1.08138						0.0211933	0.0139117	0.011128	0.0171262	2	17.1436	0	0.0583306	0	1	26	false	10	0	1	0	0.103131	0	0	0	FALSE	FALSE	PeripheralNode
clust_3	5220ddc62c97ffc6a01b8574a77ea843	Bacteria	Proteobacteria	Gammaproteobacteria	Steroidobacterales	Steroidobacteraceae	uncultured	Hypsibius_dujardini	0.874431	0.997991	-0.0385531		-0.0350315		-0.912984	0.999792	-0.909463		0.00352162						0.0065443	0.0161663	0.011128	0.00666988	11	1.83333	0	0.545455	0	1	2	false	6	0	1	0	0.861111	0	0	0	FALSE	FALSE	PeripheralNode
clust_3	2824d4edd61a156913a1aea638af20b5	Bacteria	Proteobacteria	Gammaproteobacteria	Acidithiobacillales	Acidithiobacillaceae	KCM-B-112		-0.27618	0.997991	0.00512437	0.99553	-1.57791	0.311065	0.281305	0.999792	-1.30173		-1.58304						0.0204924	0.0216506	0.0365254	0.00666988	27	2.42857	0	0.411765	0	1	3	false	3	0	1	0	0.714286	0	0	0	FALSE	FALSE	PeripheralNode
clust_3	a7734ef8fc9444c777ccb8aa9bbe41b4	Bacteria	Proteobacteria	Gammaproteobacteria	Acidithiobacillales	Acidithiobacillaceae	KCM-B-112		-0.278703	0.997991	-0.291979		-0.28838		-0.0132755	0.999792	-0.00967735		0.00359813						0.00817197	0.00617269	0.011128	0.00666988	7	2.38462	0	0.419355	0	1	5	false	10	0	1	0	0.861538	0	0	0	FALSE	FALSE	PeripheralNode
clust_3	ebba6087d3218b93db9678f9613b665f	Bacteria	Proteobacteria	Gammaproteobacteria	Enterobacterales	Enterobacteriaceae	Escherichia-Shigella		-0.46386	0.997991	-0.486141		-0.482293		-0.0222811	0.999792	-0.0184328		0.00384831						0.00981244	0.00617269	0.011128	0.00666988		0	0	0	0	0	0	true	0	0	0	0	#NUM!	0	0	0	FALSE	FALSE	PeripheralNode
clust_3	12e54218f3e7e51a677db6f752a7ebb8	Bacteria	Proteobacteria	Gammaproteobacteria	Cellvibrionales	Cellvibrionaceae	Cellvibrio		0.882891	0.997991	0.309432		-0.0535664		-0.573459	0.999792	-0.936458		-0.362999						0.0065443	0.02001	0.011128	0.00666988	6	10.8453	0	0.0922058	0	1	24	false	8	0	1	0	0.453039	0	0	0	FALSE	FALSE	PeripheralNode
clust_3	cb422ce8771127ede586c94d5e72c2f2	Bacteria	Proteobacteria	Gammaproteobacteria	Xanthomonadales	Xanthomonadaceae			-0.269582	0.997991	-0.176081		-0.283602		0.0935009	0.999792	-0.0140197		-0.107521						0.00818412	0.00617269	0.011128	0.00666988		0	0	0	0	0	0	true	0	0	0	0	#NUM!	0	0	0	FALSE	FALSE	PeripheralNode
clust_3	313f9d66d4f4777802be6950397e311b	Bacteria	Proteobacteria	Gammaproteobacteria	Xanthomonadales	Xanthomonadaceae	Stenotrophomonas		0.00355783	0.997991	0.00331423		0.00681998		-0.000243601	0.999792	0.00326215		0.00350575					Y	0.0065443	0.00617269	0.011128	0.00666988
clust_3	7aadd03b337a3bdcab2c42195b421745	Bacteria	Proteobacteria	Gammaproteobacteria	Xanthomonadales	Rhodanobacteraceae			0.745375	0.997991	-0.031926		-0.0283137		-0.777301	0.999792	-0.773688		0.00361236						0.0065443	0.0131378	0.011128	0.00666988		0	0	0	0	0	0	true	0	0	0	0	#NUM!	0	0	0	FALSE	FALSE	PeripheralNode
clust_3	068058a5f8e80992a7abeda6267e8e61	Bacteria	Proteobacteria	Gammaproteobacteria	Legionellales	Legionellaceae	Legionella		0.00355783	0.997991	0.00331423		0.00681998		-0.000243601	0.999792	0.00326215		0.00350575				Y		0.0065443	0.00617269	0.011128	0.00666988
clust_3	04266af9fdb8b751ef7929c0bc51b179	Bacteria	Bdellovibrionota	Bdellovibrionia	Bdellovibrionales	Bdellovibrionaceae	Bdellovibrio	uncultured_bacterium	-0.380127	0.997991	-0.398396		-0.394564		-0.0182691	0.999792	-0.0144364		0.00383261						0.0089954	0.00617269	0.011128	0.00666988		0	0	0	0	0	0	true	0	0	0	0	#NUM!	0	0	0	FALSE	FALSE	PeripheralNode
clust_3	f88d6e1f913ea93c1c24411fa3c77eba	Bacteria	Proteobacteria	Gammaproteobacteria	JG36-TzT-191	JG36-TzT-191	JG36-TzT-191		0.00355783	0.997991	0.00331423		0.00681998		-0.000243601	0.999792	0.00326215		0.00350575					Y	0.0065443	0.00617269	0.011128	0.00666988
clust_3	a28d8bff71f5d875bdb0930f83d7627a	Bacteria	Proteobacteria	Gammaproteobacteria	Xanthomonadales	Rhodanobacteraceae			0.607809	0.997991	0.213828		-0.0328903		-0.393981	0.999792	-0.640699		-0.246719						0.0065443	0.0115539	0.011128	0.00666988	6	10.8453	0	0.0922058	0	1	24	false	8	0	1	0	0.453039	0	0	0	FALSE	FALSE	PeripheralNode
clust_3	a2490dbee915f38bdd5444957b40fa10	Bacteria	Proteobacteria	Gammaproteobacteria	Xanthomonadales	Rhodanobacteraceae			0.00337776	0.997991	-0.0222233		0.533101		-0.0256011	0.999792	0.529723		0.555324						0.0065443	0.00617269	0.011128	0.0104514	4	1.94444	0	0.514286	0	1	2	false	18	0	1	0	0.947531	0	0	0	FALSE	FALSE	PeripheralNode
clust_3	c2f6ba655b1e78d92136a4e16d634c9a	Bacteria	Proteobacteria	Gammaproteobacteria	Burkholderiales	Comamonadaceae			-0.463557	0.997991	-0.485489		-0.48213		-0.0219315	0.999792	-0.0185726		0.00335893						0.00981244	0.00617269	0.011128	0.00666988		0	0	0	0	0	0	true	0	0	0	0	#NUM!	0	0	0	FALSE	FALSE	PeripheralNode
clust_3	278257576135ab74be87b4b29aac52e2	Bacteria	Proteobacteria	Gammaproteobacteria	Burkholderiales	Comamonadaceae			-0.269533	0.997991	-0.287438		-0.172668		-0.017905	0.999792	0.0968656		0.114771						0.00818412	0.00617269	0.011128	0.00666988		0	0	0	0	0	0	true	0	0	0	0	#NUM!	0	0	0	FALSE	FALSE	PeripheralNode
clust_3	78ef68abf9533ab9124c13089df44585	Bacteria	Proteobacteria	Gammaproteobacteria	Burkholderiales	Comamonadaceae			0.520981	0.997991	1.40639		-0.0903554	0.97946	0.885412	0.999792	-0.611337		-1.49675						0.0065443	0.0092356	0.0745071	0.00666988		0	0	0	0	0	0	true	0	0	0	0	#NUM!	0	0	0	FALSE	FALSE	PeripheralNode
clust_3	08ac63365fdfeff81d864b6337f04ebc	Bacteria	Proteobacteria	Gammaproteobacteria	Burkholderiales	Comamonadaceae			-0.379872	0.997991	-0.397811		-0.394443		-0.0179382	0.999792	-0.0145703		0.00336797						0.0089954	0.00617269	0.011128	0.00666988		0	0	0	0	0	0	true	0	0	0	0	#NUM!	0	0	0	FALSE	FALSE	PeripheralNode
clust_3	ce4fa7ebb06af490d236d763bbc605a0	Bacteria	Proteobacteria	Gammaproteobacteria	Burkholderiales	Comamonadaceae			0.00355783	0.997991	0.00331423		0.00681998		-0.000243601	0.999792	0.00326215		0.00350575				Y		0.0065443	0.00617269	0.011128	0.00666988
clust_3	a622dd31c1894fe55a42b38adb26b063	Bacteria	Proteobacteria	Gammaproteobacteria	Burkholderiales	Comamonadaceae			-0.279272	0.997991	-0.292751		-0.288968		-0.0134786	0.999792	-0.00969526		0.00378334						0.00817837	0.00617269	0.011128	0.00666988		0	0	0	0	0	0	true	0	0	0	0	#NUM!	0	0	0	FALSE	FALSE	PeripheralNode
clust_3	829ba6f179f1b834279aa42d6c335825	Bacteria	Proteobacteria	Gammaproteobacteria	Burkholderiales	Comamonadaceae			0.00365742	0.997991	-0.0177374		0.439899		-0.0213948	0.999792	0.436241		0.457636						0.0065443	0.00617269	0.011128	0.00950047		0	0	0	0	0	0	true	0	0	0	0	#NUM!	0	0	0	FALSE	FALSE	PeripheralNode
clust_3	c03f3fa4eedb943d640224e1ddd27a38	Bacteria	Proteobacteria	Gammaproteobacteria	Burkholderiales	Comamonadaceae			0.16635	0.997991	0.122354	0.969693	-1.12672	0.472259	-0.0439966	0.999792	-1.29307		-1.24907						0.0171657	0.0231984	0.0363803	0.00666988		0	0	0	0	0	0	true	0	0	0	0	#NUM!	0	0	0	FALSE	FALSE	PeripheralNode
clust_3	b99634f998df78e009013ef3cb99e329	Bacteria	Proteobacteria	Gammaproteobacteria	Burkholderiales	Comamonadaceae			0.00366697	0.997991	-0.026382		0.612506		-0.030049	0.999792	0.608839		0.638888						0.0065443	0.00617269	0.011128	0.0113875		0	0	0	0	0	0	true	0	0	0	0	#NUM!	0	0	0	FALSE	FALSE	PeripheralNode
clust_3	9706370068a69f30e71cb51cab115ca8	Bacteria	Proteobacteria	Gammaproteobacteria	Burkholderiales	Hydrogenophilaceae	Hydrogenophilus		0.00354536	0.997991	0.953529		-0.0405631		0.949984	0.999792	-0.0441085		-0.994092						0.0065443	0.00617269	0.030239	0.00666988	10	11.326	0	0.0882927	0	1	17	false	10	0	1	0	0.426335	0	0	0	FALSE	FALSE	PeripheralNode
clust_3	a9af6d1350c4d0653dc856573844264b	Bacteria	Proteobacteria	Gammaproteobacteria	Burkholderiales	Burkholderiaceae	Ralstonia		0.00355783	0.997991	0.00331423		0.00681998		-0.000243601	0.999792	0.00326215		0.00350575					Y	0.0065443	0.00617269	0.011128	0.00666988
clust_3	5263a7b9950f9c3af8ebbff4fbe9cd22	Bacteria	Proteobacteria	Gammaproteobacteria	Burkholderiales	Burkholderiaceae	Burkholderia-Caballeronia-Paraburkholderia		0.00355783	0.997991	0.00331423		0.00681998		-0.000243601	0.999792	0.00326215		0.00350575					Y	0.0065443	0.00617269	0.011128	0.00666988
clust_3	24f564578088745ee43703a290a4a693	Bacteria	Proteobacteria	Gammaproteobacteria	Burkholderiales	Hydrogenophilaceae	uncultured		2.14453	0.997991	0.574253	0.7806	1.45122	0.360111	-1.57028	0.999792	-0.693312		0.876971	0.691909					0.0065443	0.04538	0.0301417	0.0453547	43	18.1271	0	0.0551661	0	1	27	false	2	0	1	0	0.048496	0	0	0	FALSE	FALSE	PeripheralNode
clust_3	75c6ea13df1e4da7ce4dfb0275cfd4d4	Bacteria	Proteobacteria	Gammaproteobacteria	Burkholderiales	Nitrosomonadaceae	DSSD61	uncultured_bacterium	-0.0346888	0.997991	-0.674632		-1.07603	0.463092	-0.639943	0.999792	-1.04135		-0.401403						0.0179828	0.0215475	0.011128	0.00666988	6	8.9337	0.0849601	0.111936	0	2	22	false	8	0	2	0	0.559239	0	3856	0.5	FALSE	FALSE	PeripheralNode
clust_3	5b82ea5bbba08e28d2ceafbfb4f8dc05	Bacteria	Proteobacteria	Gammaproteobacteria	Burkholderiales	TRA3-20	TRA3-20		-0.0388904	0.997991	-0.711036		-0.707076	0.639516	-0.672146	0.999792	-0.668186		0.00395986						0.0164145	0.0146288	0.011128	0.00666988		0	0	0	0	0	0	true	0	0	0	0	#NUM!	0	0	0	FALSE	FALSE	PeripheralNode
clust_3	e74f1b8c2db1eb1930317136adece72b	Bacteria	Proteobacteria	Gammaproteobacteria	Burkholderiales	Comamonadaceae			0.00338564	0.997991	-0.017572		0.439569		-0.0209576	0.999792	0.436183		0.457141						0.0065443	0.00617269	0.011128	0.00950604		0	0	0	0	0	0	true	0	0	0	0	#NUM!	0	0	0	FALSE	FALSE	PeripheralNode
clust_3	84f91a79d151c11d3e652cbd44614a65	Bacteria	Proteobacteria	Gammaproteobacteria	Burkholderiales	Oxalobacteraceae	Massilia		0.00361563	0.997991	0.436363		-0.0139919		0.432747	0.999792	-0.0176075		-0.450354						0.0065443	0.00617269	0.0158628	0.00666988	1	11.3094	0	0.0884221	0	1	26	false	17	0	1	0	0.427256	0	0	0	FALSE	FALSE	PeripheralNode
clust_3	04bf0401cc7a3c61674645a542c72a1d	Bacteria	Proteobacteria	Gammaproteobacteria	Gammaproteobacteria_Incertae_Sedis	Unknown_Family	Acidibacter		0.387879	0.997991	-0.0143798		-0.010731		-0.402259	0.999792	-0.39861		0.00364879						0.0065443	0.00849439	0.011128	0.00666988		0	0	0	0	0	0	true	0	0	0	0	#NUM!	0	0	0	FALSE	FALSE	PeripheralNode
clust_3	1d3e6166e7bd601d0e5aa62de5ac9c1f	Bacteria	Proteobacteria	Gammaproteobacteria	Xanthomonadales	Rhodanobacteraceae			0.00355783	0.997991	0.00331423		0.00681998		-0.000243601	0.999792	0.00326215		0.00350575				Y		0.0065443	0.00617269	0.011128	0.00666988
clust_3	5db961f7ac0c42df08b10addd14ca4bc	Bacteria	Proteobacteria	Gammaproteobacteria	Xanthomonadales	Rhodanobacteraceae	Dyella		-0.649514	0.997991	-0.680717		-0.677359		-0.0312027	0.999792	-0.0278451		0.00335759						0.0122635	0.00617269	0.011128	0.00666988	39	12.6022	0	0.0793512	0	1	26	false	2	0	1	0	0.355433	0	0	0	FALSE	FALSE	PeripheralNode
clust_3	5b69e9002e4692dedb5b8c0e176576d5	Bacteria	Proteobacteria	Gammaproteobacteria	Xanthomonadales	Xanthomonadaceae			-0.380834	0.997991	-0.398805		-0.395281		-0.0179714	0.999792	-0.0144469		0.00352449						0.0089954	0.00617269	0.011128	0.00666988	6	9.0221	0	0.110839	0	1	22	false	8	0	1	0	0.554328	0	0	0	FALSE	FALSE	PeripheralNode
clust_3	a082cdbb66320fc5212b78983925cc78	Bacteria	Proteobacteria	Gammaproteobacteria	Xanthomonadales	Xanthomonadaceae	Stenotrophomonas		-0.545127	0.997991	-0.234339		-0.58281		0.310788	0.999792	-0.0376833		-0.348471						0.0106295	0.00617269	0.0143132	0.00666988	28	11.3039	0.0220381	0.0884653	0	3	17	false	4	0	3	0	0.427563	0	1162	0.333333	FALSE	FALSE	Hub
clust_3	36f7d3e5f6e353bfc26dd359b9f4baf5	Bacteria	Proteobacteria	Gammaproteobacteria	Xanthomonadales	Xanthomonadaceae	Stenotrophomonas		0.44583	0.997991	-0.0255354		0.159909		-0.471366	0.999792	-0.285922		0.185444						0.0065443	0.00926828	0.011128	0.00666988		0	0	0	0	0	0	true	0	0	0	0	#NUM!	0	0	0	FALSE	FALSE	PeripheralNode
clust_3	9f1de1852e742e80d889cf57e255f318	Bacteria	Proteobacteria	Gammaproteobacteria	Xanthomonadales	Xanthomonadaceae	Stenotrophomonas		0.0439579	0.997991	-0.567145	0.713594	-4.35116	0.000111023	-0.611103	0.999792	-4.39512	4.80053e-05	-3.78401	0.00294561					0.173223	0.141115	0.194508	0.00666988
clust_3	6209147dc4674ac5b6f8fb4f5a3e3d65	Bacteria	Proteobacteria	Gammaproteobacteria	Xanthomonadales	Rhodanobacteraceae	Luteibacter	Luteibacter_anthropi	1.0255	0.997991	-0.762404	0.664407	-2.07666	0.195142	-1.7879	0.999792	-3.10216	0.012456	-1.31425	0.542793					0.0678218	0.0669701	0.0650002	0.00666988	33	1	0	1	0	1	1	false	1	0	1	0	1	0	0	0	TRUE	FALSE	PeripheralNode
clust_3	0fb4b2158ceaefa574b4b8b58a4709cb	Bacteria	Proteobacteria	Gammaproteobacteria	Xanthomonadales	Rhodanobacteraceae	Dyella		0.94284	0.997991	-0.622545	0.808405	2.46193	0.19293	-1.56538	0.999792	1.51909	0.396007	3.08448	0.0917089					0.0963818	0.163108	0.132805	0.172059
clust_3	07f39250444ac32e0b7a260402848e2a	Bacteria	Proteobacteria	Gammaproteobacteria	Xanthomonadales	Rhodanobacteraceae			0.00355783	0.997991	0.00331423		0.00681998		-0.000243601	0.999792	0.00326215		0.00350575					Y	0.0065443	0.00617269	0.011128	0.00666988
clust_3	e4ad2c3f5697cfd6b618baa25b7d5ddc	Bacteria	Proteobacteria	Gammaproteobacteria	Xanthomonadales	Rhodanobacteraceae	Dyella		-1.60876	0.997991	-2.38303	0.102638	-1.92152	0.185089	-0.774272	0.999792	-0.312759		0.461512	0.978006					0.0556815	0.0361535	0.011128	0.0124234	35	1	0	1	0	1	1	false	1	0	1	0	1	0	0	0	FALSE	FALSE	PeripheralNode
clust_3	11cf196d304ae05ebc7394cbcf8bdc2d	Bacteria	Proteobacteria	Gammaproteobacteria	Xanthomonadales	Rhodanobacteraceae	Dyella		-0.808221	0.997991	-0.525248		-0.860105		0.282973	0.999792	-0.0518838		-0.334857						0.018023	0.00617269	0.011128	0.00666988		0	0	0	0	0	0	true	0	0	0	0	#NUM!	0	0	0	FALSE	FALSE	PeripheralNode
clust_3	bd38816748223c634361cf4e9a2a762f	Bacteria	Proteobacteria	Gammaproteobacteria	Xanthomonadales	Rhodanobacteraceae			-0.642465	0.997991	-0.685573		-0.413957		-0.043108	0.999792	0.228508		0.271616						0.0131036	0.00617269	0.011128	0.00666988	13	2.33333	0	0.428571	0	1	4	false	6	0	1	0	0.777778	0	0	0	FALSE	FALSE	PeripheralNode
clust_3	e9ed6ecd8a46c404862fd8a4077c1acd	Bacteria	Proteobacteria	Gammaproteobacteria	Xanthomonadales	Rhodanobacteraceae			-0.438584	0.997991	-0.285654		-0.463725		0.152929	0.999792	-0.0251415		-0.178071						0.00982394	0.00617269	0.011128	0.00666988		0	0	0	0	0	0	true	0	0	0	0	#NUM!	0	0	0	FALSE	FALSE	PeripheralNode
clust_3	5b865c46a85073a56987731963cb66b9	Bacteria	Proteobacteria	Gammaproteobacteria	Xanthomonadales	Xanthomonadaceae	Stenotrophomonas		-0.688958	0.997991	-0.773259		0.329544		-0.0843017	0.999792	1.0185		1.1028						0.0122635	0.00617269	0.011128	0.0198793	17	7.37569	0.625292	0.135581	0	3	20	false	9.33333	0	3	0	0.645795	0	33292	0.333333	FALSE	FALSE	Hub
clust_3	5da8cdb991d59100a23ebf0ea7cc87ff	Bacteria	Proteobacteria	Gammaproteobacteria	Xanthomonadales	Xanthomonadaceae	Luteimonas		0.00360989	0.997991	0.610381		-0.0230944		0.606771	0.999792	-0.0267043		-0.633475						0.0065443	0.00617269	0.0190504	0.00666988	5	8.58011	0	0.116549	0	1	18	false	13	0	1	0	0.578883	0	0	0	FALSE	FALSE	PeripheralNode
clust_3	c29cf765f13bf2ffb9fcf75c33f8d98e	Bacteria	Proteobacteria	Gammaproteobacteria	Xanthomonadales	Xanthomonadaceae	Lysobacter		0.00346327	0.997991	-0.0329882		0.742197		-0.0364514	0.999792	0.738734		0.775185						0.0065443	0.00617269	0.011128	0.0133239	1	9.72928	0	0.102783	0	1	24	false	13	0	1	0	0.51504	0	0	0	FALSE	FALSE	PeripheralNode
clust_3	6086f13bdfda9971798360031daba46b	Bacteria	Proteobacteria	Gammaproteobacteria	Xanthomonadales	Rhodanobacteraceae	Dokdonella		0.225422	0.997991	-0.629317		-1.04552	0.485533	-0.854739	0.999792	-1.27095		-0.416207						0.0171657	0.026294	0.0143132	0.00666988	8	1.88889	0	0.529412	0	1	2	false	9	0	1	0	0.901235	0	0	0	FALSE	FALSE	PeripheralNode
clust_3	e14e023919df7d35cdb61b1f2f47dbb6	Bacteria	Proteobacteria	Gammaproteobacteria	Pseudomonadales	Pseudomonadaceae	Pseudomonas		-0.379872	0.997991	-0.397811		-0.394443		-0.0179382	0.999792	-0.0145703		0.00336797						0.0089954	0.00617269	0.011128	0.00666988		0	0	0	0	0	0	true	0	0	0	0	#NUM!	0	0	0	FALSE	FALSE	PeripheralNode
clust_3	937543e8a07370642cdeadb1236f41b7	Bacteria	Proteobacteria	Gammaproteobacteria	Gammaproteobacteria_Incertae_Sedis	Unknown_Family	Candidatus_Berkiella	uncultured_bacterium	1.10277	0.997991	-0.050368		-0.0469098	0.97946	-1.15314	0.999792	-1.14968		0.00345821						0.0065443	0.0260816	0.011128	0.00666988		0	0	0	0	0	0	true	0	0	0	0	#NUM!	0	0	0	FALSE	FALSE	PeripheralNode
clust_3	5ee8c5f315aecd2a6f0f4c0bf1ef7eab	Bacteria	Proteobacteria	Gammaproteobacteria	Gammaproteobacteria_Incertae_Sedis	Unknown_Family	Candidatus_Berkiella		0.00341095	0.997991	-0.0327248		0.739791		-0.0361358	0.999792	0.73638		0.772516						0.0065443	0.00617269	0.011128	0.0132876		0	0	0	0	0	0	true	0	0	0	0	#NUM!	0	0	0	FALSE	FALSE	PeripheralNode
clust_3	02b79125e9f22ac397f4b1a8ce4bad65	Bacteria	Proteobacteria	Gammaproteobacteria	Coxiellales	Coxiellaceae	Coxiella		0.0035134	0.997991	-0.0547775		1.15484		-0.0582909	0.999792	1.15132		1.20962						0.0065443	0.00617269	0.011128	0.0255405	1	8.67956	0	0.115213	0	1	22	false	18	0	1	0	0.573358	0	0	0	FALSE	FALSE	PeripheralNode
clust_3	190d37df4a5207ee943b0af3c2720031	Bacteria	Proteobacteria	Gammaproteobacteria	Pseudomonadales	Pseudomonadaceae	Pseudomonas		-0.596466	0.997991	-0.624855		-0.621336		-0.0283892	0.999792	-0.0248708		0.00351843						0.0114465	0.00617269	0.011128	0.00666988	20	10.9558	0	0.0912758	0	1	24	false	3	0	1	0	0.4469	0	0	0	FALSE	FALSE	PeripheralNode
clust_3	335410bc80c8887d5ec59d8c0063795b	Bacteria	Proteobacteria	Gammaproteobacteria	Legionellales	Legionellaceae	Legionella		-0.750042	0.997991	0.0774142		-0.519166		0.827456	0.999792	0.230875		-0.596581						0.013055	0.00617269	0.0285573	0.00666988	3	8.32597	0.46593	0.120106	0.333333	3	14	false	6	0	3	0	0.593002	0	29832	0.377778	FALSE	FALSE	Hub
clust_3	31829cacb16a81c69a48e7f134d08d5a	Bacteria	Proteobacteria	Gammaproteobacteria	Legionellales	Legionellaceae	Legionella		-0.667635	0.997991	-0.557033	0.7806	0.755503	0.640399	0.110602	0.999792	1.42314		1.31254	0.492675					0.0351405	0.00926828	0.0317262	0.0387782	24	1	1	1	0	2	1	false	1	0	2	0	1	0	2	0	FALSE	FALSE	Connector
clust_3	01364ae3f7297e4eefa8067aa44e571e	Bacteria	Proteobacteria	Gammaproteobacteria	Pseudomonadales	Moraxellaceae	Acinetobacter		0.00340038	0.997991	0.437588		-0.0142494		0.434188	0.999792	-0.0176498		-0.451838						0.0065443	0.00617269	0.0158815	0.00666988	12	1.83333	0	0.545455	0	1	2	false	6	0	1	0	0.861111	0	0	0	FALSE	FALSE	PeripheralNode
clust_3	8ab6684e5017e43d394fa8c043ae19d6	Bacteria	Proteobacteria	Gammaproteobacteria	Pseudomonadales	Moraxellaceae	Acinetobacter		-0.279826	0.997991	-0.293049		-0.289526		-0.013223	0.999792	-0.0097003		0.00352271						0.00817837	0.00617269	0.011128	0.00666988	6	9.0221	0	0.110839	0	1	22	false	8	0	1	0	0.554328	0	0	0	FALSE	FALSE	PeripheralNode
clust_3	747593e6666ac6e0602cf3c3206c6c41	Bacteria	Proteobacteria	Gammaproteobacteria	Pseudomonadales	Moraxellaceae	Acinetobacter		-0.955934	0.997991	-0.495765		-0.113533	0.97946	0.460169	0.999792	0.842401		0.382232						0.0179828	0.00617269	0.0174659	0.0123311	24	1.5	0	0.666667	0	1	2	false	2	0	1	0	0.75	0	0	0	FALSE	FALSE	PeripheralNode
clust_3	babc328b213c5e7d3f298e438d340a7d	Bacteria	Proteobacteria	Gammaproteobacteria	Pseudomonadales	Moraxellaceae	Acinetobacter		0.00343316	0.997991	1.27413	0.37774	0.384502	0.897823	1.27069	0.999792	0.381068		-0.889626						0.0065443	0.00617269	0.0998587	0.00666988	3	9.61326	0	0.104023	0	1	15	false	12	0	1	0	0.521486	0	0	0	FALSE	FALSE	PeripheralNode
clust_3	858b1294902ec52be3d2555331e35f4c	Bacteria	Proteobacteria	Gammaproteobacteria	Pseudomonadales	Moraxellaceae	Acinetobacter		-0.998054	0.997991	-1.04706		-1.0436		-0.0490057	0.999792	-0.0455479		0.00345774						0.0220679	0.00617269	0.011128	0.00666988	20	10.9558	0	0.0912758	0	1	24	false	3	0	1	0	0.4469	0	0	0	FALSE	FALSE	PeripheralNode
clust_3	205cecf7511e0f00600e943bf0079c43	Bacteria	Proteobacteria	Gammaproteobacteria	Pseudomonadales	Moraxellaceae	Acinetobacter	Acinetobacter_septicus	0.387965	0.997991	-0.0146759		-0.0108084		-0.402641	0.999792	-0.398774		0.00386752						0.0065443	0.00849439	0.011128	0.00666988	2	17.1436	0	0.0583306	0	1	26	false	10	0	1	0	0.103131	0	0	0	FALSE	FALSE	PeripheralNode
clust_3	7bda398560af2a0e834dae62b38fb84a	Bacteria	Proteobacteria	Gammaproteobacteria	Pseudomonadales	Moraxellaceae	Acinetobacter		-0.47523	0.997991	-1.97381	0.253105	-0.837465	0.639516	-1.49858	0.999792	-0.362234	0.837731	1.13635	0.636657					0.150251	0.0463328	0.179082	0.0624128
clust_3	19971d0c987bffd1092bb241fd98ae8a	Bacteria	Proteobacteria	Gammaproteobacteria	Pseudomonadales	Moraxellaceae	Acinetobacter		0.894418	0.997991	1.60008	0.31166	-0.127632	0.97946	0.705665	0.999792	-1.02205		-1.72771	0.280367					0.0065443	0.0153614	0.142124	0.00666988	42	11.2983	0.0110497	0.0885086	0	2	26	false	9	0	2	0	0.42787	0	496	0.5	FALSE	FALSE	PeripheralNode
clust_3	193af6e7b2e5de366da8307e52e0afc4	Bacteria	Proteobacteria	Gammaproteobacteria	Pseudomonadales	Moraxellaceae	Acinetobacter		0.472276	0.997991	-0.0185998		-0.0152245		-0.490876	0.999792	-0.487501		0.00337536						0.0065443	0.00926828	0.011128	0.00666988	8	1.88889	0	0.529412	0	1	2	false	9	0	1	0	0.901235	0	0	0	FALSE	FALSE	PeripheralNode
clust_3	296506209740467290617763bccd69b3	Bacteria	Proteobacteria	Gammaproteobacteria	Pseudomonadales	Moraxellaceae	Acinetobacter		0.00361606	0.997991	0.437472		-0.0144304		0.433856	0.999792	-0.0180465		-0.451902						0.0065443	0.00617269	0.0158815	0.00666988	5	8.58011	0	0.116549	0	1	18	false	13	0	1	0	0.578883	0	0	0	FALSE	FALSE	PeripheralNode
clust_3	a4707571a5896925c72850f6ec9ffc6c	Bacteria	Proteobacteria	Gammaproteobacteria	Pseudomonadales	Moraxellaceae			1.30255	0.997991	0.197791		-0.0674211		-1.10476	0.999792	-1.36997		-0.265212						0.0065443	0.0208252	0.011128	0.00666988	8	1.88889	0	0.529412	0	1	2	false	9	0	1	0	0.901235	0	0	0	FALSE	FALSE	PeripheralNode
clust_3	e5028f6fe82e863a12a8cdc73d592328	Bacteria	Proteobacteria	Gammaproteobacteria	Pseudomonadales	Pseudomonadaceae	Pseudomonas		0.00307778	0.997991	4.14509	0.000216507	0.0814579	0.97946	4.14201	0.00195692	0.0783801	0.959472	-4.06363	0.000636691					0.0065443	0.00617269	1.07401	0.00666988	25	10.453	0	0.095666	0	1	16	false	4	0	1	0	0.474831	0	0	0	TRUE	FALSE	PeripheralNode
clust_3	77ae38ed50e7684cd8826dff5373f811	Bacteria	Proteobacteria	Gammaproteobacteria	Pseudomonadales	Pseudomonadaceae	Pseudomonas		-0.38052	0.997991	-0.398699		-0.395355		-0.0181791	0.999792	-0.0148345		0.00334453						0.0089954	0.00617269	0.011128	0.00666988	9	11.6188	0	0.0860675	0	1	25	false	10	0	1	0	0.410068	0	0	0	FALSE	FALSE	PeripheralNode
clust_3	38b5ed1388078111de28c712af846ded	Bacteria	Proteobacteria	Gammaproteobacteria	Pseudomonadales	Pseudomonadaceae	Pseudomonas		0.00369754	0.997991	0.531554		-0.0186294		0.527856	0.999792	-0.022327		-0.550183						0.0065443	0.00617269	0.0174983	0.00666988	10	11.326	0	0.0882927	0	1	17	false	10	0	1	0	0.426335	0	0	0	FALSE	FALSE	PeripheralNode
clust_3	5b77cef4ca3901abe49ac8212859a3b9	Bacteria	Proteobacteria	Gammaproteobacteria	Pseudomonadales	Pseudomonadaceae	Pseudomonas		-1.97186	0.997991	-2.41686	0.252354	-4.01535	0.0281573	-0.445003	0.999792	-2.04349	0.260846	-1.59849	0.560391					0.383985	0.166509	1.529	0.93029
clust_3	ecb56285ba5404588feb0e66a3fc7a88	Bacteria	Proteobacteria	Gammaproteobacteria	Pseudomonadales	Pseudomonadaceae	Pseudomonas		-1.73089	0.997991	-3.35644	0.0181814	-3.67475	0.00646803	-1.62555	0.999792	-1.94387	0.154795	-0.318311	0.993833					6.44527	3.44394	1.13061	3.30807	23	1.5	0	0.666667	0	1	2	false	2	0	1	0	0.75	0	0	0	TRUE	FALSE	PeripheralNode
clust_3	7124708cbe93e5f1f4d5d6bd06519f24	Bacteria	Proteobacteria	Gammaproteobacteria	Pseudomonadales	Pseudomonadaceae	Pseudomonas		0.38771	0.997991	-0.0143455		-0.0109426		-0.402056	0.999792	-0.398653		0.00340297						0.0065443	0.00849439	0.011128	0.00666988	1	11.4862	0	0.0870611	0	1	26	false	11	0	1	0	0.417434	0	0	0	FALSE	FALSE	PeripheralNode
clust_3	7acc2f4087ad78764ef2628fb83c6831	Bacteria	Proteobacteria	Gammaproteobacteria	Pseudomonadales	Pseudomonadaceae	Pseudomonas		0.00366543	0.997991	-0.0224031		0.533479		-0.0260685	0.999792	0.529813		0.555882						0.0065443	0.00617269	0.011128	0.010444	1	8.67956	0	0.115213	0	1	22	false	18	0	1	0	0.573358	0	0	0	FALSE	FALSE	PeripheralNode
clust_3	eac571eda45162b3ff78f10ec77454a4	Bacteria	Proteobacteria	Gammaproteobacteria	Pseudomonadales	Pseudomonadaceae	Pseudomonas		0.00338564	0.997991	-0.017572		0.439569		-0.0209576	0.999792	0.436183		0.457141						0.0065443	0.00617269	0.011128	0.00950604	4	1.94444	0	0.514286	0	1	2	false	18	0	1	0	0.947531	0	0	0	FALSE	FALSE	PeripheralNode
clust_3	e46cad2aff199fb7e7f740eb7c8f8b9f	Bacteria	Proteobacteria	Gammaproteobacteria	Pseudomonadales	Pseudomonadaceae	Pseudomonas		0.00338777	0.997991	0.678839		-0.026371		0.675451	0.999792	-0.0297588		-0.70521						0.0065443	0.00617269	0.0206349	0.00666988	12	1.83333	0	0.545455	0	1	2	false	6	0	1	0	0.861111	0	0	0	FALSE	FALSE	PeripheralNode
clust_3	e35e9380e00984987274d0323309760f	Bacteria	Proteobacteria	Gammaproteobacteria	Pseudomonadales	Pseudomonadaceae	Pseudomonas		-0.379382	0.997991	-0.397408		-0.393794		-0.0180255	0.999792	-0.0144116		0.00361388						0.0089858	0.00617269	0.011128	0.00666988	7	2.38462	0	0.419355	0	1	5	false	10	0	1	0	0.861538	0	0	0	FALSE	FALSE	PeripheralNode
clust_3	cd7f1d974cb8973b28ec3a0a10acfe0c	Bacteria	Proteobacteria	Gammaproteobacteria	Pseudomonadales	Pseudomonadaceae	Pseudomonas		0.00361884	0.997991	-0.0487639		1.04311		-0.0523827	0.999792	1.03949		1.09187						0.0065443	0.00617269	0.011128	0.0208507	4	1.94444	0	0.514286	0	1	2	false	18	0	1	0	0.947531	0	0	0	FALSE	FALSE	PeripheralNode
clust_3	3d42aa205fc8544d8a521eadb49a65b8	Bacteria	Proteobacteria	Gammaproteobacteria	Pseudomonadales	Pseudomonadaceae	Pseudomonas		-0.278703	0.997991	-0.291979		-0.28838		-0.0132755	0.999792	-0.00967735		0.00359813						0.00817197	0.00617269	0.011128	0.00666988	7	2.38462	0	0.419355	0	1	5	false	10	0	1	0	0.861538	0	0	0	FALSE	FALSE	PeripheralNode
clust_3	2fa012e68983b69278eec0434fff28fe	Bacteria	Proteobacteria	Gammaproteobacteria	Pseudomonadales	Pseudomonadaceae	Pseudomonas		-0.14834	0.997991	-0.590229		-0.586547		-0.441889	0.999792	-0.438207		0.00368237						0.0106135	0.00846987	0.011128	0.00666988	18	2.53846	0.282051	0.393939	0	2	3	false	2	0	2	0	0.846154	0	44	0.5	FALSE	FALSE	PeripheralNode
clust_3	0dc681a8ccacbc38160229d9adc4dd62	Bacteria	Proteobacteria	Gammaproteobacteria	Pseudomonadales	Pseudomonadaceae	Pseudomonas		0.470558	0.997991	-0.0185252		-0.0149608		-0.489083	0.999792	-0.485519		0.00356442						0.0065443	0.0092356	0.011128	0.00666988	16	1.66667	0	0.6	0	1	2	false	3	0	1	0	0.777778	0	0	0	FALSE	FALSE	PeripheralNode
clust_3	761a832de08e2be74ac5e0ea7188bd1b	Bacteria	Proteobacteria	Gammaproteobacteria	Pseudomonadales	Pseudomonadaceae	Pseudomonas		-0.596123	0.997991	-0.624703		-0.621358		-0.0285793	0.999792	-0.0252347		0.0033446						0.0114465	0.00617269	0.011128	0.00666988	9	11.6188	0	0.0860675	0	1	25	false	10	0	1	0	0.410068	0	0	0	FALSE	FALSE	PeripheralNode
clust_3	fcb553a363ce5870f8d600e23f8ebc98	Bacteria	Proteobacteria	Gammaproteobacteria	Pseudomonadales	Pseudomonadaceae	Pseudomonas		1.05195	0.997991	-0.0480428		-0.0446848		-1.1	0.999792	-1.09664		0.00335803						0.0065443	0.0231984	0.011128	0.00666988		0	0	0	0	0	0	true	0	0	0	0	#NUM!	0	0	0	FALSE	FALSE	PeripheralNode
clust_3	884f3a3a22b02bc2d1bb50159b617828	Bacteria	Proteobacteria	Gammaproteobacteria	Pseudomonadales	Pseudomonadaceae	Pseudomonas		-2.08802	0.917461	-2.19108	0.0963531	-2.18744	0.0951224	-0.103058	0.999792	-0.0994178		0.00364007						0.0614172	0.00617269	0.011128	0.00666988	41	1.6	0.4	0.625	0	2	2	false	2.5	0	2	0	0.85	0	8	0.5	FALSE	FALSE	PeripheralNode
clust_3	6d4e27f7a0884430a9934f850b686bc0	Bacteria	Proteobacteria	Gammaproteobacteria	Pseudomonadales	Pseudomonadaceae	Pseudomonas		0.387879	0.997991	-0.0143798		-0.010731		-0.402259	0.999792	-0.39861		0.00364879						0.0065443	0.00849439	0.011128	0.00666988		0	0	0	0	0	0	true	0	0	0	0	#NUM!	0	0	0	FALSE	FALSE	PeripheralNode
clust_3	175a738b99efe9aeb1c51fc0b9910b3f	Bacteria	Proteobacteria	Gammaproteobacteria	Pseudomonadales	Pseudomonadaceae	Pseudomonas		0.00366463	0.997991	-0.0298481		0.680704		-0.0335128	0.999792	0.677039		0.710552						0.0065443	0.00617269	0.011128	0.0123311		0	0	0	0	0	0	true	0	0	0	0	#NUM!	0	0	0	FALSE	FALSE	PeripheralNode
clust_3	eef226de127e8191c4a0c530e2df76db	Bacteria	Proteobacteria	Gammaproteobacteria	Pseudomonadales	Pseudomonadaceae	Pseudomonas		0.00355783	0.997991	0.00331423		0.00681998		-0.000243601	0.999792	0.00326215		0.00350575				Y		0.0065443	0.00617269	0.011128	0.00666988
clust_3	cfda4da154d5d3425585de98a42500e4	Bacteria	Proteobacteria	Gammaproteobacteria	Pseudomonadales	Pseudomonadaceae	Pseudomonas		-3.78179	0.0306637	-5.15323	6.87669e-05	-4.91001	8.17989e-05	-1.37145	0.999792	-1.12822	0.453997	0.243226	0.993833					0.304604	0.0239723	0.011128	0.00666988	41	2.4	0	0.416667	0	1	3	false	2	0	1	0	0.65	0	0	0	TRUE	FALSE	PeripheralNode
clust_3	6eaf0c453927a4b65e4a6ad02b6fae3e	Bacteria	Proteobacteria	Gammaproteobacteria	Pseudomonadales	Pseudomonadaceae	Pseudomonas		-0.379872	0.997991	-0.397811		-0.394443		-0.0179382	0.999792	-0.0145703		0.00336797						0.0089954	0.00617269	0.011128	0.00666988		0	0	0	0	0	0	true	0	0	0	0	#NUM!	0	0	0	FALSE	FALSE	PeripheralNode
clust_3	05af259a9f5b61cf77c3161e94362fb6	Bacteria	Proteobacteria	Gammaproteobacteria	Pseudomonadales	Pseudomonadaceae	Pseudomonas		-1.12865	0.997991	-1.18465		-1.18123	0.403135	-0.0560014	0.999792	-0.052583		0.00341839						0.0302383	0.00617269	0.011128	0.00666988	6	9.0221	0	0.110839	0	1	22	false	8	0	1	0	0.554328	0	0	0	FALSE	FALSE	PeripheralNode
clust_3	7805f13708b0d1eeef2a6053f2853888	Bacteria	Proteobacteria	Gammaproteobacteria	Oceanospirillales	Halomonadaceae	Chromohalobacter		0.00355783	0.997991	0.00331423		0.00681998		-0.000243601	0.999792	0.00326215		0.00350575				Y		0.0065443	0.00617269	0.011128	0.00666988
clust_3	59409721f6529e0fc2a80158d5c48a35	Bacteria	Proteobacteria	Gammaproteobacteria	Pseudomonadales	Moraxellaceae	Moraxella		0.00338733	0.997991	0.531367		-0.0189192		0.52798	0.999792	-0.0223066		-0.550287						0.0065443	0.00617269	0.0174659	0.00666988	12	1.83333	0	0.545455	0	1	2	false	6	0	1	0	0.861111	0	0	0	FALSE	FALSE	PeripheralNode
clust_3	b0e71f52074132502acca40370b94252	Bacteria	Proteobacteria	Gammaproteobacteria	Pseudomonadales	Moraxellaceae	Moraxella		0.00350338	0.997991	1.3319		-0.0594068		1.3284	0.999792	-0.0629101		-1.39131						0.0065443	0.00617269	0.0396944	0.00666988	27	1.57143	0.52381	0.636364	0	3	2	false	2.33333	0	3	0	0.885714	0	22	0.333333	FALSE	FALSE	Hub
clust_3	68dade94308094c3219e6a4c099d9c34	Bacteria	Proteobacteria	Gammaproteobacteria	Pseudomonadales	Moraxellaceae	Enhydrobacter		0.00365742	0.997991	-0.0177374		0.439899		-0.0213948	0.999792	0.436241		0.457636						0.0065443	0.00617269	0.011128	0.00950047	1	8.67956	0	0.115213	0	1	22	false	18	0	1	0	0.573358	0	0	0	FALSE	FALSE	PeripheralNode
clust_3	19884ada817207eab634c18ad93ace92	Bacteria	Proteobacteria	Gammaproteobacteria	Pseudomonadales	Moraxellaceae	Enhydrobacter		-0.696369	0.997991	-0.729888		-0.726513		-0.0335187	0.999792	-0.0301438		0.00337493						0.0130806	0.00617269	0.011128	0.00666988	9	11.6188	0	0.0860675	0	1	25	false	10	0	1	0	0.410068	0	0	0	FALSE	FALSE	PeripheralNode
clust_3	3ba6f261a31fc1a3ade509716ca7a8dd	Bacteria	Proteobacteria	Gammaproteobacteria	Pseudomonadales	Moraxellaceae	Enhydrobacter		-1.49833	0.997991	-3.33504	0.00854916	-2.53878	0.0467877	-1.83671	0.999792	-1.04046	0.448715	0.796253	0.737977					0.103752	0.0530145	0.011128	0.0255405	51	3.22222	0	0.310345	0	1	4	false	2	0	1	0	0.62963	0	0	0	TRUE	FALSE	PeripheralNode
clust_3	a0070eda9d64722850457c5d1d052e10	Bacteria	Proteobacteria	Gammaproteobacteria	Pseudomonadales	Pseudomonadaceae	Pseudomonas		-0.787012	0.997991	-0.511352		-0.837232		0.27566	0.999792	-0.0502204		-0.325881						0.0172031	0.00617269	0.011128	0.00666988		0	0	0	0	0	0	true	0	0	0	0	#NUM!	0	0	0	FALSE	FALSE	PeripheralNode
clust_3	c7c3ec184a9af4c7b01f1b64f6b70bfc	Bacteria	Proteobacteria	Gammaproteobacteria	Pasteurellales	Pasteurellaceae			1.05116	0.997991	-0.0476867		-0.0442063		-1.09884	0.999792	-1.09536		0.00348046						0.0065443	0.0230187	0.011128	0.00666988		0	0	0	0	0	0	true	0	0	0	0	#NUM!	0	0	0	FALSE	FALSE	PeripheralNode
clust_3	31ec5de0da11b4f2affd4e942fac83cd	Bacteria	Proteobacteria	Gammaproteobacteria	Pasteurellales	Pasteurellaceae			0.00367353	0.997991	-0.051436		1.09232		-0.0551095	0.999792	1.08864		1.14375						0.0065443	0.00617269	0.011128	0.0227414	4	1.94444	0	0.514286	0	1	2	false	18	0	1	0	0.947531	0	0	0	FALSE	FALSE	PeripheralNode
clust_3	f792c02a190f5a247ec926cc9851b8f2	Bacteria	Proteobacteria	Gammaproteobacteria	Pasteurellales	Pasteurellaceae			1.1245	0.997991	-0.0517926		-0.0474024	0.97946	-1.17629	0.999792	-1.1719		0.00439023						0.0065443	0.0276974	0.011128	0.00666988	11	1.83333	0	0.545455	0	1	2	false	6	0	1	0	0.861111	0	0	0	FALSE	FALSE	PeripheralNode
clust_3	2c808899d70bde5fae56df0030db71a0	Bacteria	Proteobacteria	Gammaproteobacteria	Pasteurellales	Pasteurellaceae			0.38771	0.997991	-0.0143455		-0.0109426		-0.402056	0.999792	-0.398653		0.00340297						0.0065443	0.00849439	0.011128	0.00666988	1	11.4862	0	0.0870611	0	1	26	false	11	0	1	0	0.417434	0	0	0	FALSE	FALSE	PeripheralNode
clust_3	691cdcd6e3d84534fb369a03cb3e4430	Bacteria	Proteobacteria	Gammaproteobacteria	Enterobacterales	Morganellaceae	Buchnera	uncultured_Enterobacteriaceae	0.00356723	0.997991	0.835927		-0.0343231		0.83236	0.999792	-0.0378904		-0.87025						0.0065443	0.00617269	0.0253324	0.00666988	1	11.3094	0	0.0884221	0	1	26	false	17	0	1	0	0.427256	0	0	0	FALSE	FALSE	PeripheralNode
clust_3	5932c71a4c1fe58b15e9a724491c2b1c	Bacteria	Proteobacteria	Gammaproteobacteria	Enterobacterales	Enterobacteriaceae	Escherichia-Shigella		-2.95882	0.314263	-4.94384	6.87669e-05	-7.45183	2.902e-10	-1.98502	0.999792	-4.49301	0.000263133	-2.50798	0.120779					1.85264	0.361184	0.344486	0.0359268	22	1.5	0	0.666667	0	1	2	false	2	0	1	0	0.75	0	0	0	TRUE	FALSE	PeripheralNode
clust_3	163d96a07f0b46a22ca13f05810f44d8	Bacteria	Proteobacteria	Gammaproteobacteria	Enterobacterales	Enterobacteriaceae	Escherichia-Shigella		-1.45844	0.997991	-1.53027	0.312367	-1.52908	0.311065	-0.071833	0.999792	-0.0706387		0.00119421	0.99913					0.102954	0.00617269	0.011128	0.00666988		0	0	0	0	0	0	true	0	0	0	0	#NUM!	0	0	0	FALSE	FALSE	PeripheralNode
clust_3	88de7925c914d542a1954c5e4d260b9e	Bacteria	Proteobacteria	Gammaproteobacteria	Enterobacterales	Morganellaceae	Providencia		-0.774943	0.997991	-0.812437		-0.808787		-0.037494	0.999792	-0.0338439		0.00365011						0.0147146	0.00617269	0.011128	0.00666988		0	0	0	0	0	0	true	0	0	0	0	#NUM!	0	0	0	FALSE	FALSE	PeripheralNode
clust_3	61552ab1e1e4b88aaf79dc985cbfefd6	Bacteria	Proteobacteria	Gammaproteobacteria	Enterobacterales	Enterobacteriaceae			0.470437	0.997991	-0.018365		-0.0152556		-0.488802	0.999792	-0.485692		0.00310942						0.0065443	0.00924765	0.011128	0.00666988	11	1.83333	0	0.545455	0	1	2	false	6	0	1	0	0.861111	0	0	0	FALSE	FALSE	PeripheralNode
clust_3	66db56c6e25c2de61dfb1cc6ba812252	Bacteria	Proteobacteria	Gammaproteobacteria	Enterobacterales	Enterobacteriaceae			-0.38052	0.997991	-0.398699		-0.395355		-0.0181791	0.999792	-0.0148345		0.00334453						0.0089954	0.00617269	0.011128	0.00666988	9	11.6188	0	0.0860675	0	1	25	false	10	0	1	0	0.410068	0	0	0	FALSE	FALSE	PeripheralNode
clust_3	c513d6d44aa26d4efbe01f9a9b106bc6	Bacteria	Proteobacteria	Gammaproteobacteria	Enterobacterales	Enterobacteriaceae			0.834877	0.997991	-0.0531509		0.296727		-0.888028	0.999792	-0.53815		0.349878						0.0065443	0.0177812	0.011128	0.00666988		0	0	0	0	0	0	true	0	0	0	0	#NUM!	0	0	0	FALSE	FALSE	PeripheralNode
clust_3	38da322ef8a7b97b0c7ce07cd8f74c49	Bacteria	Proteobacteria	Gammaproteobacteria	Enterobacterales	Enterobacteriaceae			-1.47173	0.997991	-1.5434		-1.53982	0.267731	-0.0716692	0.999792	-0.0680899		0.00357932						0.0285818	0.00617269	0.011128	0.00666988	34	10.9282	0	0.0915066	0	1	16	false	2	0	1	0	0.448435	0	0	0	FALSE	FALSE	PeripheralNode
clust_3	06873b030b73110d5f4437bfb467dbdc	Bacteria	Proteobacteria	Gammaproteobacteria	Enterobacterales	Enterobacteriaceae			0.746259	0.997991	-0.0320662		-0.0286208		-0.778325	0.999792	-0.774879		0.00344534						0.0065443	0.0131378	0.011128	0.00666988	8	1.88889	0	0.529412	0	1	2	false	9	0	1	0	0.901235	0	0	0	FALSE	FALSE	PeripheralNode
clust_3	b14caf6db354a47613b9c6b594c2409d	Bacteria	Proteobacteria	Gammaproteobacteria	Enterobacterales	Enterobacteriaceae	Escherichia-Shigella		-0.362713	0.997991	-0.23656		-0.382803		0.126153	0.999792	-0.0200906		-0.146244						0.00900403	0.00617269	0.011128	0.00666988		0	0	0	0	0	0	true	0	0	0	0	#NUM!	0	0	0	FALSE	FALSE	PeripheralNode
[truncated: 156 more columns]

## Sheet: gala_skin_16S
K means Cluster	otu	Kingdom	Phylum	Class	Order	Family	Genus	Species	log2 Fold Change_time_Day 14_v_Day 0	padj_time_Day 14_v_Day 0	log2 Fold Change_time_Day 25_v_Day 0	padj_time_Day 25_v_Day 0	log2 Fold Change_time_Day 49_v_Day 0	padj_time_Day 49_v_Day 0	log2 Fold Change_time_Day 25_v_Day 14	padj_time_Day 25_v_Day 14	log2 Fold Change_time_Day 49_v_Day 14	padj_time_Day 49_v_Day 14	log2 Fold Change_time_Day 49_v_Day 25	padj_time_Day 49_v_Day 25	Indicator_Day 0	Indicator_Day 14	Indicator_Day 25	Indicator_Day 49	Average Relative Abundance Day 0	Average Relative Abundance Day 14	Average Relative Abundance Day 25	Average Relative Abundance Day 49	mclCluster	Average Shortest Path Length	Betweenness Centrality	Closeness Centrality	Clustering Coefficient	Degree	Eccentricity	Is Single Node	Neighborhood Connectivity	Number Of Directed Edges	Number Of Undirected Edges	Partner Of Multi Edged Node Pairs	Radiality	SelfLoops	Stress	Topological Coefficient	sig_any_time	indic_any_time	Role	microbetag..gtdb.genomes	microbetag..namespace
clust_1	3f0b08958bb6c894f94a20441d203563	Eukaryota	Basidiomycota	Exobasidiomycetes	Microstromatales	Microstromataceae	Microstroma	Pseudomicrostroma_juglandis	-0.000275654	0.999967	1.6386	0.996217	0.250086	0.991509	1.63887		0.250362		-1.38851						0.00829927	0.00901023	0.0121927	0.0867918
clust_1	abb4477935fc851917b626e134644d86	Eukaryota	Basidiomycota	Tremellomycetes	Filobasidiales	Filobasidiaceae	Naganishia		-0.903711	0.999967	-1.2153	0.996217	-1.07386	0.991509	-0.311585		-0.170145		0.14144						0.0247908	0.00901023	0.0121927	0.0139047
clust_1	d33da78d30d5e93bdbf26dc34d6cb0e8	Archaea	Crenarchaeota	Nitrososphaeria	Nitrososphaerales	Nitrososphaeraceae			-0.000103486	0.999967	0.00562759	0.996217	0.011559	0.991509	0.00573107		0.0116624		0.00593138				Y		0.00829927	0.00901023	0.0121927	0.0139047
clust_1	0306f6e388518a832f37981d61fa13bb	Bacteria	Proteobacteria	Gammaproteobacteria	Burkholderiales	Rhodocyclaceae			1.16515	0.999967	-0.0549252	0.996217	-0.262653	0.991509	-1.22007		-1.4278		-0.207728						0.00829927	0.0269979	0.0121927	0.0139047		7.7641	0.458155	0.128798	0	3	16	false	8	0	3	0	0.6779	0	17332	0.333333	FALSE	FALSE	Hub
clust_1	a4622e22fc2bfda49d044c87e76a79db	Bacteria	Proteobacteria	Gammaproteobacteria	Burkholderiales	Rhodocyclaceae	Azospira	Azospira_oryzae	-0.000158761	0.999967	1.33339	0.996217	-0.168428	0.991509	1.33355		-0.168269		-1.50182						0.00829927	0.00901023	0.0121927	0.045142	4	10.7128	0.289823	0.0933461	0.0047619	21	20	false	1.2381	0	21	0	0.537485	0	10964	0.0666667	FALSE	FALSE	Hub
clust_1	04ba38167c12e93c41d4600165d8b6e7	Bacteria	Proteobacteria	Gammaproteobacteria	Burkholderiales	Rhodocyclaceae			-0.000103486	0.999967	0.00562759	0.996217	0.011559	0.991509	0.00573107		0.0116624		0.00593138				Y		0.00829927	0.00901023	0.0121927	0.0139047
clust_1	1b2a8d17af1f2f3fc0c09e6c91303102	Bacteria	Proteobacteria	Gammaproteobacteria	Burkholderiales	Comamonadaceae			-0.428091	0.999967	-0.624517	0.996217	-0.257617	0.991509	-0.196426		0.170475		0.3669				Y		0.0124523	0.00901023	0.0121927	0.0139047		0	0	0	0	0	0	true	0	0	0	0	#NUM!	0	0	0	FALSE	TRUE	PeripheralNode
clust_1	6f8982f0eac1b8289fa0b5836671abe0	Bacteria	Proteobacteria	Gammaproteobacteria	Burkholderiales	Burkholderiaceae	Burkholderia-Caballeronia-Paraburkholderia		1.3295	0.999967	-1.95297	0.996217	-4.93046	0.00831718	-3.28247	0.0901917	-6.25996	5.35748e-05	-2.97749	0.266253					0.425143	0.666667	0.0121927	1.1558
clust_1	96743eeaad9e0aa10fae924f1ca02399	Bacteria	Proteobacteria	Gammaproteobacteria	Burkholderiales	Burkholderiaceae	Burkholderia-Caballeronia-Paraburkholderia		-1.09426	0.999967	-2.07748	0.996217	0.733107	0.991509	-0.983226	0.702964	1.82736	0.265158	2.81059	0.224188					0.0351959	0.00901023	0.108481	0.0139047	32	4.92105	0	0.203209	1	2	6	false	2.5	0	2	0	0.873514	0	0	0.833333	FALSE	FALSE	PeripheralNode
clust_1	ea0fecc19559af5de311256387913556	Bacteria	Proteobacteria	Gammaproteobacteria	Burkholderiales	Comamonadaceae			0.537695	0.999967	-0.25212	0.996217	0.211454	0.991509	-0.789814		-0.326241		0.463574						0.00829927	0.0157741	0.0121927	0.0139047		0	0	0	0	0	0	true	0	0	0	0	#NUM!	0	0	0	FALSE	FALSE	PeripheralNode
clust_1	cb7a2f8114e1ac7e8aea794ebc45752d	Bacteria	Proteobacteria	Gammaproteobacteria	Burkholderiales	Burkholderiaceae			0.490968	0.999967	0.187707	0.996217	-0.129818	0.991509	-0.30326		-0.620786		-0.317525				Y		0.00829927	0.0146467	0.0121927	0.0139047	11	11.7846	0.129157	0.0848564	0	13	21	false	1.23077	0	13	0	0.486447	0	4886	0.0769231	FALSE	TRUE	Hub
clust_1	74fc768ae73478481caf13192da0d097	Bacteria	Proteobacteria	Gammaproteobacteria	Burkholderiales	Oxalobacteraceae	Massilia		0.291304	0.999967	-1.77792	0.996217	-3.8778	0.145909	-2.06922	0.396436	-4.1691	0.0158121	-2.09988	0.535225					0.409323	0.524648	0.438269	0.513702
clust_1	7b35b516a35582d58416568593a8b1b6	Bacteria	Proteobacteria	Gammaproteobacteria	Burkholderiales	Oxalobacteraceae	Massilia		-1.24595	0.999967	-1.8186	0.996217	-2.34571	0.991509	-0.572648	0.828771	-1.09976	0.616931	-0.527108	0.927543					0.635019	0.547378	0.970628	0.499819	47	1.5	0	0.666667	0	1	2	false	2	0	1	0	0.75	0	0	0	FALSE	FALSE	PeripheralNode
clust_1	ae47566e7b3269fa9f67eb6f564009f6	Bacteria	Proteobacteria	Gammaproteobacteria	Burkholderiales	Neisseriaceae	Kingella	uncultured_bacterium	-0.000103486	0.999967	0.00562759	0.996217	0.011559	0.991509	0.00573107		0.0116624		0.00593138				Y		0.00829927	0.00901023	0.0121927	0.0139047
clust_1	3bc4d5e8a411c29a451886b523989855	Bacteria	Proteobacteria	Gammaproteobacteria	Burkholderiales	Neisseriaceae	Neisseria		-4.31457e-05	0.999967	-0.173598	0.996217	0.720963	0.991509	-0.173555		0.721006		0.894561						0.00829927	0.00901023	0.0218215	0.0139047	3	2.80263	0.782807	0.356808	0	31	5	false	1.3871	0	31	0	0.941851	0	4462	0.0322581	FALSE	FALSE	Keystone
clust_1	a9e1a3ce4d35293fb54014a0efba0626	Bacteria	Proteobacteria	Gammaproteobacteria	Burkholderiales	Neisseriaceae	Neisseria		0.0821065	0.999967	-0.368637	0.996217	-0.924339	0.991509	-0.450743		-1.00645		-0.555702						0.0175757	0.0169014	0.0121927	0.0139047	62	12.7692	0.0102564	0.0783133	0	2	22	false	7	0	2	0	0.43956	0	388	0.5	FALSE	FALSE	PeripheralNode
clust_1	cd61840812197c9002f08a10b9acc809	Bacteria	Proteobacteria	Gammaproteobacteria	Burkholderiales	Neisseriaceae	Neisseria	Neisseria_oralis	-0.68704	0.999967	-0.426391	0.996217	-0.878856	0.991509	0.260648		-0.191817		-0.452465						0.0186819	0.00901023	0.0121927	0.0139047	16	9.32308	0.109701	0.107261	0	9	18	false	1.55556	0	9	0	0.603663	0	4150	0.111111	FALSE	FALSE	Hub
clust_1	8c96f18e45468e8d2dc14c1f9a197387	Bacteria	Proteobacteria	Gammaproteobacteria	Burkholderiales	Neisseriaceae	uncultured	uncultured_bacterium	1.91993	0.999967	-1.88365	0.996217	-2.00659	0.991509	-3.80358	0.0376946	-3.92652	0.0106826	-0.122941	0.966529					0.0342559	0.164578	0.0121927	0.0139047	82	3.375	0	0.296296	0	1	5	false	2	0	1	0	0.875	0	0	0	TRUE	FALSE	PeripheralNode
clust_1	c8f5f821882161756a128f61f4337800	Bacteria	Proteobacteria	Gammaproteobacteria	Burkholderiales	Burkholderiaceae	Cupriavidus		2.31308	0.479732	-0.197904	0.996217	-0.135032	0.991509	-2.51098	0.194391	-2.44811	0.0893155	0.062872	0.972056					0.00829927	0.0831255	0.0121927	0.0139047	69	10	0	0.1	0	1	15	false	4	0	1	0	0.571429	0	0	0	FALSE	FALSE	PeripheralNode
clust_1	b4fc237ff84d348b6bd80ecdb29e0cc2	Bacteria	Proteobacteria	Gammaproteobacteria	Burkholderiales	Burkholderiaceae	Cupriavidus		4.36194	4.59418e-05	-0.734206	0.996217	0.251291	0.991509	-5.09615	0.000445868	-4.11065	0.000720228	0.985497	0.77848			Y		0.00829927	0.34484	0.0121927	0.0139047	35	1	1	1	0	2	1	false	1	0	2	0	1	0	2	0	TRUE	TRUE	Connector
clust_1	c81d842c20b85637e3875e77e2f472e0	Bacteria	Proteobacteria	Gammaproteobacteria	Burkholderiales	Burkholderiaceae	Cupriavidus		-4.06734e-05	0.999967	-0.105076	0.996217	0.452272	0.991509	-0.105036		0.452312		0.557348				Y		0.00829927	0.00901023	0.0170071	0.0139047	17	3.65789	0.12807	0.273381	0	6	6	false	6	0	6	0	0.914261	0	730	0.166667	FALSE	TRUE	Hub
clust_1	69bfdf0641f62395a38940d022d29cd1	Bacteria	Proteobacteria	Gammaproteobacteria	Burkholderiales	TRA3-20	TRA3-20		0.657057	0.999967	0.249491	0.996217	-0.182118	0.991509	-0.407566		-0.839175		-0.431608						0.00829927	0.019156	0.0121927	0.0139047		0	0	0	0	0	0	true	0	0	0	0	#NUM!	0	0	0	FALSE	FALSE	PeripheralNode
clust_1	06cfe81cfc000feae44951c53e82c964	Bacteria	Proteobacteria	Gammaproteobacteria	Burkholderiales	Burkholderiaceae			-0.267611	0.999967	-0.386816	0.996217	-0.157372	0.991509	-0.119204		0.11024		0.229444				Y		0.0103758	0.00901023	0.0121927	0.0139047	1	3.48684	0.60386	0.286792	0.00246305	29	6	false	1.10345	0	29	0	0.919779	0	3442	0.0574713	FALSE	TRUE	Hub
clust_1	e7386aa73658d41aebf490897454461b	Bacteria	Proteobacteria	Gammaproteobacteria	Burkholderiales	Oxalobacteraceae	Duganella		0.924397	0.999967	-0.320483	0.996217	-0.175054	0.991509	-1.24488		-1.09945		0.145429						0.00829927	0.0281744	0.0121927	0.0139047	7	7.35385	0.644885	0.135983	0	18	15	false	1.27778	0	18	0	0.697436	0	24396	0.0555556	FALSE	FALSE	Hub
clust_1	de19a51ef79b1a916d34cdfbd9f86364	Bacteria	Proteobacteria	Gammaproteobacteria	Burkholderiales	Oxalobacteraceae	Duganella		1.1996	0.999967	0.422018	0.996217	-0.40693	0.991509	-0.777582	0.75131	-1.60653	0.370337	-0.828947	0.860463					0.00829927	0.353965	0.0121927	0.0139047	8	1.5	0.9375	0.666667	0	19	3	false	1.52632	0	19	0	0.973684	0	930	0.0526316	FALSE	FALSE	Keystone
clust_1	8c5242ddf330195c312b821d6ee87dc8	Bacteria	Proteobacteria	Gammaproteobacteria	Burkholderiales	Oxalobacteraceae	Massilia		1.07008	0.999967	1.74012	0.996217	-0.0954817	0.991509	0.670038	0.75131	-1.16556	0.490835	-1.8356	0.525431					0.00829927	0.0631208	0.0121927	0.0590253	21	13.1538	0.0102564	0.0760234	0	2	22	false	1.5	0	2	0	0.421245	0	388	0.5	FALSE	FALSE	PeripheralNode
clust_1	909d64fb62fb69c90b6de65af47084e1	Bacteria	Proteobacteria	Gammaproteobacteria	Burkholderiales	Burkholderiaceae	Ralstonia		-0.674653	0.999967	-0.898833	0.996217	-0.796371	0.991509	-0.22418		-0.121718		0.102462						0.0165751	0.00901023	0.0121927	0.0139047	12	9.38462	0.459794	0.106557	0	13	18	false	1.38462	0	13	0	0.600733	0	17394	0.0769231	FALSE	FALSE	Hub
clust_1	7dce139de1fe80d2ae42810c7fd69d17	Bacteria	Proteobacteria	Gammaproteobacteria	Burkholderiales	Burkholderiaceae	Ralstonia		0.581172	0.999967	-0.190555	0.996217	-0.102467	0.991509	-0.771727		-0.683639		0.0880886						0.00829927	0.0157741	0.0121927	0.0139047	9	9.85641	0.129157	0.101457	0.0190476	15	15	false	1.46667	0	15	0	0.578266	0	4886	0.104762	FALSE	FALSE	Hub
clust_1	6e0470cdea2319b878800588f25ee087	Bacteria	Proteobacteria	Gammaproteobacteria	Burkholderiales	Oxalobacteraceae	Massilia		-1.05381	0.999967	0.436787	0.996217	-1.19136	0.991509	1.4906	0.457289	-0.137544	0.923154	-1.62814	0.573928					0.0550212	0.00901023	0.0121927	0.041843	52	2.44444	0	0.409091	0	1	4	false	5	0	1	0	0.711111	0	0	0	FALSE	FALSE	PeripheralNode
clust_1	cc106e37f293612ab49911c484791ff6	Bacteria	Proteobacteria	Gammaproteobacteria	Burkholderiales	Oxalobacteraceae			0.328557	0.999967	0.172205	0.996217	0.17814	0.991509	-0.156352		-0.150417		0.0059348				Y		0.00829927	0.0123921	0.0121927	0.0139047		0	0	0	0	0	0	true	0	0	0	0	#NUM!	0	0	0	FALSE	TRUE	PeripheralNode
clust_1	1d1cdb59171b8f2ed9c1c59c6ac5f311	Bacteria	Proteobacteria	Gammaproteobacteria	Burkholderiales	Burkholderiaceae	Robbsia		-0.12684	0.999967	-1.17991	0.996217	-0.861201	0.991509	-1.05307	0.66431	-0.734361	0.680868	0.318707	0.927543					0.0415237	0.026916	0.0121927	0.0139047	1	4.46053	0	0.224189	1	2	7	false	15.5	0	2	0	0.88837	0	0	0.534483	FALSE	FALSE	PeripheralNode
clust_1	6900249b05fc820ee21c02eb4534eec7	Bacteria	Proteobacteria	Gammaproteobacteria	Burkholderiales	Burkholderiaceae			0.6869	0.999967	0.260435	0.996217	-0.192126	0.991509	-0.426464		-0.879026		-0.452561						0.00829927	0.0202833	0.0121927	0.0139047	27	2.09375	0.33871	0.477612	0	5	4	false	5	0	5	0	0.942434	0	336	0.2	FALSE	FALSE	Hub
clust_1	7de344f01632514ab78752f59fea3dff	Bacteria	Proteobacteria	Gammaproteobacteria	Burkholderiales	Burkholderiaceae	Burkholderia-Caballeronia-Paraburkholderia		-0.0666226	0.999967	-2.95918	0.639736	-5.16592	0.000154733	-2.89256	0.0901917	-5.0993	6.0965e-05	-2.20674	0.356353					0.721166	0.716957	0.173476	0.569235
clust_1	d04b40a17f70a408a393b15a7e81a5e0	Bacteria	Proteobacteria	Gammaproteobacteria	Burkholderiales	Burkholderiaceae	Burkholderia-Caballeronia-Paraburkholderia		0.48735	0.999967	-0.226316	0.996217	0.192601	0.991509	-0.713665		-0.294749		0.418916				Y		0.00829927	0.0146467	0.0121927	0.0139047	29	1.2	0.9	0.833333	0	4	2	false	1.25	0	4	0	0.95	0	18	0.25	FALSE	TRUE	Keystone
clust_1	5dc980b479a6bba7276f7f245d2813f7	Bacteria	Proteobacteria	Gammaproteobacteria	Burkholderiales	Burkholderiaceae	Burkholderia-Caballeronia-Paraburkholderia		1.22738	0.999967	-0.452814	0.996217	-0.242121	0.991509	-1.68019	0.406966	-1.4695	0.396464	0.210693	0.927543					0.00829927	0.0631208	0.0121927	0.0139047	36	9.31282	0.0102564	0.107379	0	2	17	false	1.5	0	2	0	0.604151	0	388	0.5	FALSE	FALSE	PeripheralNode
clust_1	1fe860b46475edb7598b120912306169	Bacteria	Proteobacteria	Gammaproteobacteria	Burkholderiales	Alcaligenaceae	Verticiella		1.93018	0.999967	-0.70375	0.996217	-0.394353	0.991509	-2.63393	0.167662	-2.32453	0.120997	0.309397	0.927543					0.00829927	0.0743938	0.0121927	0.0139047	9	10.8462	0	0.0921986	1	2	16	false	8.5	0	2	0	0.531136	0	0	0.566667	FALSE	FALSE	PeripheralNode
clust_1	aa423deb6f7a2ceef9bb4cf42b645214	Bacteria	Proteobacteria	Gammaproteobacteria	Burkholderiales	Alcaligenaceae	Verticiella		0.358314	0.999967	0.137984	0.996217	-0.0903764	0.991509	-0.22033		-0.448691		-0.228361				Y		0.00829927	0.0123921	0.0121927	0.0139047	11	12.7795	0	0.0782504	0	1	22	false	13	0	1	0	0.439072	0	0	0	FALSE	TRUE	PeripheralNode
clust_1	0440830ee817fa217e40df65c8ded9eb	Bacteria	Proteobacteria	Gammaproteobacteria	Burkholderiales	Comamonadaceae			-0.0179433	0.999967	-1.2404	0.996217	-0.981138	0.991509	-1.22245	0.624735	-0.963195	0.62347	0.259257	0.927543					0.0726717	0.0642481	0.0121927	0.0139047		0	0	0	0	0	0	true	0	0	0	0	#NUM!	0	0	0	FALSE	FALSE	PeripheralNode
clust_1	040de2f23b472cf8cae97bf52832c916	Bacteria	Proteobacteria	Gammaproteobacteria	Burkholderiales	Comamonadaceae			-7.94287e-05	0.999967	1.18252	0.996217	-0.148153	0.991509	1.1826		-0.148073		-1.33067						0.00829927	0.00901023	0.0121927	0.0382004		0	0	0	0	0	0	true	0	0	0	0	#NUM!	0	0	0	FALSE	FALSE	PeripheralNode
clust_1	880fb172a8113e807d39c51a6846745b	Bacteria	Proteobacteria	Gammaproteobacteria	Burkholderiales	Comamonadaceae			0.625045	0.999967	1.52869	0.996217	-3.4288	0.263152	0.903641	0.75131	-4.05384	0.0151074	-4.95749	0.0361396					2.76079	0.551338	0.450305	1.40936		0	0	0	0	0	0	true	0	0	0	0	#NUM!	0	0	0	TRUE	FALSE	PeripheralNode
clust_1	b4cb67ca0520b5048b8381b4ff0f9399	Bacteria	Proteobacteria	Gammaproteobacteria	Burkholderiales	Comamonadaceae			1.14098	0.999967	-0.660822	0.996217	0.413545	0.991509	-1.8018	0.393238	-0.727436	0.680868	1.07437	0.77848					0.00829927	0.113849	0.0121927	0.0139047		0	0	0	0	0	0	true	0	0	0	0	#NUM!	0	0	0	FALSE	FALSE	PeripheralNode
clust_1	e26a888cc7478fde19955a601438e264	Bacteria	Proteobacteria	Gammaproteobacteria	Burkholderiales	Comamonadaceae			0.115634	0.999967	-0.0896683	0.996217	-0.846004	0.991509	-0.205302		-0.961638		-0.756335						0.0207584	0.026916	0.0121927	0.0139047		0	0	0	0	0	0	true	0	0	0	0	#NUM!	0	0	0	FALSE	FALSE	PeripheralNode
clust_1	50d6ae638b43b59c613edb99e85fa791	Bacteria	Proteobacteria	Gammaproteobacteria	Burkholderiales	Comamonadaceae			-1.3469	0.999967	-1.30816	0.996217	-1.35878	0.991509	0.0387425		-0.0118756		-0.0506181						0.0341276	0.00901023	0.0121927	0.0139047		0	0	0	0	0	0	true	0	0	0	0	#NUM!	0	0	0	FALSE	FALSE	PeripheralNode
clust_1	54445e80a8cee8d0cf7ecd7e0d53dc7c	Bacteria	Proteobacteria	Gammaproteobacteria	Burkholderiales	Oxalobacteraceae	Massilia		-0.43116	0.999967	-0.265702	0.996217	-0.542514	0.991509	0.165458		-0.111354		-0.276812				Y		0.0124523	0.00901023	0.0121927	0.0139047	10	12.4872	0.100132	0.0800821	0.0181818	11	22	false	1.27273	0	11	0	0.452991	0	3788	0.151515	FALSE	TRUE	Hub
clust_1	6b300db9758c4baf3c2dccbf2a6b3fdd	Bacteria	Proteobacteria	Gammaproteobacteria	Burkholderiales	Comamonadaceae			-0.713581	0.999967	-0.44331	0.996217	-0.914557	0.991509	0.270271		-0.200976		-0.471247						0.0197202	0.00901023	0.0121927	0.0139047		0	0	0	0	0	0	true	0	0	0	0	#NUM!	0	0	0	FALSE	FALSE	PeripheralNode
clust_1	65ad8b7e0dfd763a0f48cff135cc228f	Bacteria	Proteobacteria	Gammaproteobacteria	Xanthomonadales	Rhodanobacteraceae			0.375943	0.999967	-0.119241	0.996217	-0.0610831	0.991509	-0.495185		-0.437026		0.0581582				Y		0.00829927	0.0123921	0.0121927	0.0139047	9	10.8513	0	0.092155	0	1	16	false	15	0	1	0	0.530891	0	0	0	FALSE	TRUE	PeripheralNode
clust_1	174217a2518b78ef5e4cd687a02062aa	Bacteria	Proteobacteria	Alphaproteobacteria	Rhizobiales	Beijerinckiaceae	Methylobacterium-Methylorubrum		-0.487793	0.999967	-0.714288	0.996217	-0.294948	0.991509	-0.226496		0.192844		0.41934				Y		0.0134906	0.00901023	0.0121927	0.0139047	1	4.47368	0	0.223529	0	1	7	false	29	0	1	0	0.887946	0	0	0	FALSE	TRUE	PeripheralNode
clust_1	4b94439bb6f99d414e1230ddc444a935	Bacteria	Proteobacteria	Gammaproteobacteria	Beggiatoales	Beggiatoaceae	uncultured	uncultured_gamma	0.239605	0.999967	0.0397333	0.996217	-0.373524	0.991509	-0.199872		-0.61313		-0.413258						0.0103758	0.0146058	0.0121927	0.0139047		0	0	0	0	0	0	true	0	0	0	0	#NUM!	0	0	0	FALSE	FALSE	PeripheralNode
clust_1	874d4700224d60c4ecdadbf5c1881804	Bacteria	Cyanobacteria	Cyanobacteriia	Cyanobacteriales	Nostocaceae	Scytonema_UTEX_2349		-0.000103486	0.999967	0.00562759	0.996217	0.011559	0.991509	0.00573107		0.0116624		0.00593138				Y		0.00829927	0.00901023	0.0121927	0.0139047
clust_1	431422b74c4f6f08ccf9f46955178373	Bacteria	Cyanobacteria	Vampirivibrionia	Obscuribacterales	Obscuribacteraceae	Obscuribacteraceae	uncultured_bacterium	0.757861	0.999967	0.286122	0.996217	-0.216229	0.991509	-0.471739		-0.97409		-0.502351						0.00829927	0.0235587	0.0121927	0.0139047		0	0	0	0	0	0	true	0	0	0	0	#NUM!	0	0	0	FALSE	FALSE	PeripheralNode
clust_1	df06e6395205deb80d7a9a52080afd4f	Bacteria	Cyanobacteria	Sericytochromatia	Sericytochromatia	Sericytochromatia	Sericytochromatia	uncultured_bacterium	0.489874	0.999967	0.187328	0.996217	-0.129338	0.991509	-0.302547		-0.619212		-0.316665				Y		0.00829927	0.0146058	0.0121927	0.0139047		0	0	0	0	0	0	true	0	0	0	0	#NUM!	0	0	0	FALSE	TRUE	PeripheralNode
clust_1	18176e5be07ce26aaf4b9bde91167a18	Bacteria	Proteobacteria	Alphaproteobacteria	Sphingomonadales	Sphingomonadaceae	Sphingomonas		1.34263	0.999967	-0.184867	0.996217	-0.0845454	0.991509	-1.52749	0.477394	-1.42717	0.40625	0.100322	0.966529					0.0301028	0.150739	0.0892234	0.0659669	64	10.9128	0	0.0916353	0	1	16	false	3	0	1	0	0.527961	0	0	0	FALSE	FALSE	PeripheralNode
clust_1	9b8ab7cbbb3581abe6d1636bb0037bf9	Bacteria	Proteobacteria	Alphaproteobacteria	Sphingomonadales	Sphingomonadaceae			-0.43116	0.999967	-0.265702	0.996217	-0.542514	0.991509	0.165458		-0.111354		-0.276812				Y		0.0124523	0.00901023	0.0121927	0.0139047	10	13.4821	0	0.0741727	0	1	23	false	11	0	1	0	0.405617	0	0	0	FALSE	TRUE	PeripheralNode
clust_1	0ccd6fc2833890f1022bd07345e02792	Bacteria	Proteobacteria	Alphaproteobacteria	Sphingomonadales	Sphingomonadaceae	Sphingomonas		-0.699772	0.999967	-0.93797	0.996217	0.940206	0.991509	-0.238199		1.63998		1.87818						0.0238732	0.00901023	0.0458936	0.0243172	24	11.2154	0.02046	0.0891632	0	3	20	false	1.33333	0	3	0	0.513553	0	774	0.333333	FALSE	FALSE	Hub
clust_1	0853ed3c9a8363fae615be3c269cbd7e	Bacteria	Proteobacteria	Alphaproteobacteria	Sphingomonadales	Sphingomonadaceae	Sphingomonas		0.174197	0.999967	-1.92534	0.996217	-1.5909	0.991509	-2.09954	0.311417	-1.76509	0.255343	0.33444	0.927543					2.73739	2.99737	2.95335	2.37494	22	2.5	0	0.4	0	1	4	false	2	0	1	0	0.25	0	0	0	FALSE	FALSE	PeripheralNode
clust_1	394c1d74f12f33efbfebba6da71dfd9d	Bacteria	Proteobacteria	Alphaproteobacteria	Sphingomonadales	Sphingomonadaceae	Sphingomonas		-2.56899	0.987484	0.436973	0.996217	-3.09391	0.412987	3.00596	0.2486	-0.524926	0.780042	-3.53089	0.179806					0.658394	0.340696	0.60967	0.597001	56	1	0	1	0	1	1	false	1	0	1	0	1	0	0	0	FALSE	FALSE	PeripheralNode
clust_1	b13e12bb20806da3446f4f45e6dfc2de	Bacteria	Proteobacteria	Alphaproteobacteria	Sphingomonadales	Sphingomonadaceae	Sphingomonas		0.777548	0.999967	0.293124	0.996217	-0.22318	0.991509	-0.484424		-1.00073		-0.516304						0.00829927	0.0246778	0.0121927	0.0139047		0	0	0	0	0	0	true	0	0	0	0	#NUM!	0	0	0	FALSE	FALSE	PeripheralNode
clust_1	ef0b597088759c6d76234534b0a918d9	Bacteria	Proteobacteria	Alphaproteobacteria	Sphingomonadales	Sphingomonadaceae	Sphingomonas		-0.780965	0.999967	-1.04469	0.996217	-0.925024	0.991509	-0.263725		-0.144059		0.119666						0.0196372	0.00901023	0.0121927	0.0139047	2	1.15152	0.982955	0.868421	0.0026455	28	2	false	1.25	0	28	0	0.994589	0	1038	0.0459184	FALSE	FALSE	Keystone
clust_1	0d46838a177a09d03886c63a06ede078	Bacteria	Proteobacteria	Alphaproteobacteria	Sphingomonadales	Sphingomonadaceae	Sphingomonas		-1.25915	0.999967	-1.1443	0.996217	-1.3349	0.991509	0.11485		-0.0757426		-0.190592						0.0330743	0.00901023	0.0121927	0.0139047	49	10.1949	0	0.0980885	0	1	17	false	3	0	1	0	0.562149	0	0	0	FALSE	FALSE	PeripheralNode
clust_1	be308ed3996f66b0e9d155898628c2a7	Bacteria	Proteobacteria	Alphaproteobacteria	Sphingomonadales	Sphingomonadaceae	Sphingomonas		0.581265	0.999967	-0.275131	0.996217	0.227665	0.991509	-0.856396		-0.3536		0.502796						0.00829927	0.0169014	0.0121927	0.0139047	13	1	1	1	0	10	1	false	1	0	10	0	1	0	90	0	FALSE	FALSE	Keystone
clust_1	06f35c0058041c8c687cc22a32db2f1c	Bacteria	Proteobacteria	Alphaproteobacteria	Sphingomonadales	Sphingomonadaceae	Sphingomonas		-1.08676	0.999967	-3.51666	0.502062	-0.82361	0.991509	-2.4299	0.306705	0.263148	0.870403	2.69305	0.275225					0.0795472	0.0552297	0.101259	0.0139047	39	1.5	0	0.666667	0	1	2	false	2	0	1	0	0.75	0	0	0	FALSE	FALSE	PeripheralNode
clust_1	4fc46def6553bfea723c2d1ea6f70c4c	Bacteria	Proteobacteria	Alphaproteobacteria	Sphingomonadales	Sphingomonadaceae	Sphingomonas		1.99909	0.987484	0.946338	0.996217	-1.29088	0.991509	-1.05275	0.583793	-3.28997	0.0240335	-2.23721	0.356353					0.0289137	0.0956733	0.0121927	0.0555974	33	3.55556	0	0.28125	0	1	5	false	2	0	1	0	0.488889	0	0	0	TRUE	FALSE	PeripheralNode
clust_1	1eddde76573b0a3fae4fcc14dd90988e	Bacteria	Proteobacteria	Alphaproteobacteria	Sphingomonadales	Sphingomonadaceae	Novosphingobium		-0.712534	0.999967	-0.442573	0.996217	-0.912907	0.991509	0.269961		-0.200373		-0.470334						0.0196372	0.00901023	0.0121927	0.0139047	23	8.55385	0.468993	0.116906	0	6	16	false	2	0	6	0	0.640293	0	17742	0.166667	FALSE	FALSE	Hub
clust_1	8c7733a2ffd0e3e9ff5ebe10da030880	Bacteria	Proteobacteria	Alphaproteobacteria	Azospirillales	Azospirillaceae	Azospirillaceae	Rhodocista_sp.	-7.94287e-05	0.999967	1.18252	0.996217	-0.148153	0.991509	1.1826		-0.148073		-1.33067						0.00829927	0.00901023	0.0121927	0.0382004		0	0	0	0	0	0	true	0	0	0	0	#NUM!	0	0	0	FALSE	FALSE	PeripheralNode
clust_1	99251e57a5cf6b37be55152c5b516b09	Bacteria	Proteobacteria	Alphaproteobacteria	Azospirillales	Azospirillaceae	Skermanella		-1.08804	0.999967	-0.953888	0.996217	-1.35908	0.991509	0.134148		-0.271044		-0.405192						0.0248059	0.00901023	0.0121927	0.0139047	23	8.9641	0.41586	0.111556	0	2	17	false	9.5	0	2	0	0.620757	0	15732	0.5	FALSE	FALSE	PeripheralNode
clust_1	2873b4c807f6d3be7df8ff78a6564e93	Bacteria	Proteobacteria	Alphaproteobacteria	Azospirillales	Azospirillaceae	Azospirillum		-5.76094e-05	0.999967	0.988489	0.996217	-0.121602	0.991509	0.988547		-0.121544		-1.11009						0.00829927	0.00901023	0.0121927	0.0312588		0	0	0	0	0	0	true	0	0	0	0	#NUM!	0	0	0	FALSE	FALSE	PeripheralNode
clust_1	01146cd3c1ba58bb9ac6afbf75f9c5c2	Bacteria	Proteobacteria	Alphaproteobacteria	Rhodospirillales	uncultured	uncultured	uncultured_Rhodospirillaceae	-0.000103486	0.999967	0.00562759	0.996217	0.011559	0.991509	0.00573107		0.0116624		0.00593138				Y		0.00829927	0.00901023	0.0121927	0.0139047
clust_1	c9fbb16d9401c5fdd76ef969c32260c6	Bacteria	Proteobacteria	Alphaproteobacteria	Rickettsiales	AB1	AB1		-9.95209e-05	0.999967	-0.174362	0.996217	0.723371	0.991509	-0.174262		0.723471		0.897733						0.00829927	0.00901023	0.021952	0.0139047		0	0	0	0	0	0	true	0	0	0	0	#NUM!	0	0	0	FALSE	FALSE	PeripheralNode
clust_1	2f5c4361c87a6e3698578631bbaef98f	Bacteria	Proteobacteria	Alphaproteobacteria	Reyranellales	Reyranellaceae	Reyranella		-0.68593	0.999967	-0.88892	0.996217	-2.6733	0.314318	-0.20299	0.91917	-1.98737	0.203037	-1.78438	0.51903					0.0454843	0.0281252	0.0121927	0.0347296		0	0	0	0	0	0	true	0	0	0	0	#NUM!	0	0	0	FALSE	FALSE	PeripheralNode
clust_1	75620bee17971aba42f3ae77f3782541	Bacteria	Proteobacteria	Alphaproteobacteria	Reyranellales	Reyranellaceae	Reyranella		0.730582	0.999967	-0.497262	0.996217	-1.23914	0.991509	-1.22784		-1.96972		-0.741876						0.0176436	0.0348727	0.0121927	0.0139047	18	8.44103	0.280835	0.118469	0	3	17	false	5	0	3	0	0.645665	0	10624	0.333333	FALSE	FALSE	Hub
clust_1	35c9e1199fb60af12d1162a57a43e4c7	Bacteria	Proteobacteria	Alphaproteobacteria	Reyranellales	Reyranellaceae	Reyranella	Reyranella_sp.	-0.000103486	0.999967	0.00562759	0.996217	0.011559	0.991509	0.00573107		0.0116624		0.00593138				Y		0.00829927	0.00901023	0.0121927	0.0139047
clust_1	c4d861fde277aa14658f0fc0c30799a6	Bacteria	Proteobacteria	Alphaproteobacteria	Defluviicoccales	Defluviicoccaceae	Defluviicoccus		-0.428381	0.999967	-0.625154	0.996217	-0.257827	0.991509	-0.196773		0.170554		0.367327				Y		0.0124523	0.00901023	0.0121927	0.0139047	1	4.47368	0	0.223529	0	1	7	false	29	0	1	0	0.887946	0	0	0	FALSE	TRUE	PeripheralNode
clust_1	b6ded15198bdcdbe311e4f1788f2d715	Bacteria	Proteobacteria	Alphaproteobacteria	Acetobacterales	Acetobacteraceae			0.623685	0.999967	0.237186	0.996217	-0.171256	0.991509	-0.386499		-0.794941		-0.408442						0.00829927	0.0180287	0.0121927	0.0139047	51	2.9375	0.122984	0.340426	0	3	5	false	2.33333	0	3	0	0.898026	0	122	0.333333	FALSE	FALSE	Hub
clust_1	2cb0117a86e926fb40eec0385be2d4a3	Bacteria	Proteobacteria	Alphaproteobacteria	Acetobacterales	Acetobacteraceae	Acidocella		0.960235	0.999967	-0.335117	0.996217	-0.182869	0.991509	-1.29535		-1.1431		0.152249						0.00829927	0.030429	0.0121927	0.0139047	36	8.32821	0.0204071	0.120074	0	2	16	false	10	0	2	0	0.651038	0	772	0.5	FALSE	FALSE	PeripheralNode
clust_1	c91e5bf668141d3062aaae7da98bf056	Bacteria	Proteobacteria	Alphaproteobacteria	Acetobacterales	Acetobacteraceae	Komagataeibacter		-0.000959406	0.999967	4.58435	0.0147967	0.52639	0.991509	4.58531	0.00245145	0.527349	0.774049	-4.05796	0.0370474					0.00829927	0.00901023	0.0121927	6.77884	54	2	0.222222	0.5	0.333333	3	4	false	3	0	3	0	0.8	0	16	0.444444	TRUE	FALSE	Hub
clust_1	4e3a31288fbfe51530214bd0922cddfa	Bacteria	Proteobacteria	Alphaproteobacteria	Acetobacterales	Acetobacteraceae			-0.000262484	0.999967	1.49338	0.996217	0.229825	0.991509	1.49364		0.230087		-1.26356						0.00829927	0.00901023	0.0121927	0.0694377	5	9.27692	0.21253	0.107794	0.0147059	17	18	false	1.41176	0	17	0	0.605861	0	8040	0.092437	FALSE	FALSE	Hub
clust_1	fecf3677c075c91fede302666da6e074	Bacteria	Proteobacteria	Alphaproteobacteria	Acetobacterales	Acetobacteraceae	Commensalibacter	Commensalibacter_intestini	-0.000256573	0.999967	1.42244	0.996217	0.219843	0.991509	1.42269		0.2201		-1.20259						0.00829927	0.00901023	0.0121927	0.0624961	5	10.2718	0	0.097354	0	1	19	false	17	0	1	0	0.558486	0	0	0	FALSE	FALSE	PeripheralNode
clust_1	718f45487297edc40c86e2bfe5240936	Bacteria	Proteobacteria	Alphaproteobacteria	Acetobacterales	Acetobacteraceae	Commensalibacter		-0.000183905	0.999967	1.5136	0.996217	-0.193097	0.991509	1.51378		-0.192913		-1.7067						0.00829927	0.00901023	0.0121927	0.0555545	59	11.6974	0.0102564	0.0854888	0	2	21	false	11	0	2	0	0.490598	0	388	0.5	FALSE	FALSE	PeripheralNode
clust_1	4a1e2e678380262ec5fe03766c066003	Bacteria	Proteobacteria	Alphaproteobacteria	Acetobacterales	Acetobacteraceae	Commensalibacter		-0.428091	0.999967	-0.624517	0.996217	-0.257617	0.991509	-0.196426		0.170475		0.3669				Y		0.0124523	0.00901023	0.0121927	0.0139047		0	0	0	0	0	0	true	0	0	0	0	#NUM!	0	0	0	FALSE	TRUE	PeripheralNode
clust_1	f945545e71f3e5dd79975619e80eeb81	Bacteria	Proteobacteria	Alphaproteobacteria	Acetobacterales	Acetobacteraceae	Gluconobacter		-0.442645	0.999967	3.51739	0.287861	0.469086	0.991509	3.96003	0.0187198	0.911731	0.633396	-3.0483	0.166903					0.0299444	0.0157741	0.0218215	0.545497	70	2.88889	0	0.346154	0	1	5	false	3	0	1	0	0.622222	0	0	0	TRUE	FALSE	PeripheralNode
clust_1	76414549da25810c2350aff1e88d1d9f	Bacteria	Proteobacteria	Alphaproteobacteria	Acetobacterales	Acetobacteraceae	Gluconobacter		-5.40103e-05	0.999967	-0.199743	0.996217	0.822276	0.991509	-0.199689		0.82233		1.02202						0.00829927	0.00901023	0.0242287	0.0139047	31	3.71053	0.0778947	0.269504	0	4	6	false	8.5	0	4	0	0.912564	0	444	0.25	FALSE	FALSE	Hub
clust_1	76aa4481d44ae6514c60de70ee443617	Bacteria	Proteobacteria	Alphaproteobacteria	Acetobacterales	Acetobacteraceae	Gluconobacter		0.375943	0.999967	-0.119241	0.996217	-0.0610831	0.991509	-0.495185		-0.437026		0.0581582				Y		0.00829927	0.0123921	0.0121927	0.0139047	9	10.8513	0	0.092155	0	1	16	false	15	0	1	0	0.530891	0	0	0	FALSE	TRUE	PeripheralNode
clust_1	09f475dc7863c603d4440e571145168f	Bacteria	Proteobacteria	Alphaproteobacteria	Acetobacterales	Acetobacteraceae	Gluconobacter		-0.51452	0.999967	1.31298	0.996217	1.21323	0.991509	1.8275	0.457289	1.72775	0.397552	-0.0997485	0.966529					0.280409	0.0135194	0.168342	0.298511	56	1	0	1	0	1	1	false	1	0	1	0	1	0	0	0	FALSE	FALSE	PeripheralNode
clust_1	1fd12304a76ebc9df5464644c299fdd5	Bacteria	Proteobacteria	Alphaproteobacteria	Acetobacterales	Acetobacteraceae	Acetobacter		-0.000514717	0.999967	3.49336	0.0981504	0.489536	0.991509	3.49387	0.016345	0.490051	0.774049	-3.00382	0.129433					0.00829927	0.00901023	0.0121927	0.32416	70	2	0.222222	0.5	0.333333	3	4	false	3	0	3	0	0.8	0	16	0.444444	TRUE	FALSE	Hub
clust_1	47a558ad753571398c6474f58faa8521	Bacteria	Proteobacteria	Alphaproteobacteria	Acetobacterales	Acetobacteraceae			0.35624	0.999967	-0.161554	0.996217	0.143398	0.991509	-0.517793		-0.212842		0.304951				Y		0.00829927	0.0123921	0.0121927	0.0139047	73	1.6	0.4	0.625	0	2	2	false	2.5	0	2	0	0.85	0	8	0.5	FALSE	TRUE	PeripheralNode
clust_1	ba4174886b44bf4dc486694a98a9f470	Bacteria	Proteobacteria	Alphaproteobacteria	Acetobacterales	Acetobacteraceae	Roseomonas		-0.139797	0.999967	-0.412095	0.996217	-1.10276	0.991509	-0.272298		-0.962958		-0.69066						0.0186592	0.0246778	0.0121927	0.0243816	33	2	0.388889	0.5	0	2	3	false	3.5	0	2	0	0.8	0	28	0.5	FALSE	FALSE	PeripheralNode
clust_1	541876340dcf7e537bb11c41cf5573b6	Bacteria	Proteobacteria	Alphaproteobacteria	Acetobacterales	Acetobacteraceae			-1.06633	0.999967	-1.44541	0.996217	-1.27176	0.991509	-0.379075		-0.205434		0.173641						0.0361287	0.00901023	0.0121927	0.0139047	57	2.06061	0.0606061	0.485294	0	2	3	false	14.5	0	2	0	0.962121	0	64	0.5	FALSE	FALSE	PeripheralNode
clust_1	2485ea4b0bcab24d97074e5c6b96a659	Bacteria	Proteobacteria	Alphaproteobacteria	Acetobacterales	Acetobacteraceae	Roseomonas	Acetobacteraceae_bacterium	-0.719096	0.999967	0.524651	0.996217	-1.01333	0.991509	1.24375		-0.294237		-1.53798						0.025912	0.0123921	0.0170723	0.0486128	65	2	0.2	0.5	0	2	3	false	4	0	2	0	0.857143	0	18	0.5	FALSE	FALSE	PeripheralNode
clust_1	b4bd4d261d4585c952d9a4f172b6853f	Bacteria	Proteobacteria	Alphaproteobacteria	Acetobacterales	Acetobacteraceae	Roseomonas		-0.000103486	0.999967	0.00562759	0.996217	0.011559	0.991509	0.00573107		0.0116624		0.00593138				Y		0.00829927	0.00901023	0.0121927	0.0139047
clust_1	69dd721e3f435000cf99f89b7d8a8a3b	Bacteria	Proteobacteria	Alphaproteobacteria	Acetobacterales	Acetobacteraceae	Roseomonas		-0.000164989	0.999967	0.103489	0.996217	0.55275	0.991509	0.103654		0.552915		0.449261						0.00829927	0.00901023	0.0195121	0.0139047	19	1.3	0.911111	0.769231	0	7	2	false	1.42857	0	7	0	0.957143	0	82	0.142857	FALSE	FALSE	Keystone
clust_1	cf803e853fbd36820ec6e187e9226c33	Bacteria	Proteobacteria	Alphaproteobacteria	Acetobacterales	Acetobacteraceae	Roseomonas		0.101413	0.999967	-0.556686	0.996217	-0.372896	0.991509	-0.658099		-0.474308		0.183791						0.0124523	0.0157741	0.0121927	0.0139047	67	10.3077	0.0102564	0.0970149	0	2	19	false	5	0	2	0	0.556777	0	388	0.5	FALSE	FALSE	PeripheralNode
clust_1	db4cc39d04b8ef804b3067fd692c2ec4	Bacteria	Proteobacteria	Alphaproteobacteria	Acetobacterales	Acetobacteraceae	Belnapia		0.376561	0.999967	-0.119267	0.996217	-0.0614551	0.991509	-0.495828		-0.438016		0.0578123				Y		0.00829927	0.0123921	0.0121927	0.0139047	7	8.34872	0	0.119779	0	1	16	false	18	0	1	0	0.650061	0	0	0	FALSE	TRUE	PeripheralNode
clust_1	2d23f696f42826150e55ae01c69956e4	Bacteria	Proteobacteria	Alphaproteobacteria	Acetobacterales	Acetobacteraceae			-9.92475e-05	0.999967	0.545376	0.996217	-0.0609519	0.991509	0.545475		-0.0608527		-0.606328						0.00829927	0.00901023	0.0121927	0.0208463	4	11.7077	0	0.0854139	0	1	21	false	21	0	1	0	0.49011	0	0	0	FALSE	FALSE	PeripheralNode
clust_1	7a756d098e312cfd0723bbd9fcc1fbd7	Bacteria	Proteobacteria	Alphaproteobacteria	Acetobacterales	Acetobacteraceae			-0.000103486	0.999967	0.00562759	0.996217	0.011559	0.991509	0.00573107		0.0116624		0.00593138				Y		0.00829927	0.00901023	0.0121927	0.0139047
clust_1	4212c464d7f93a9af5e1bd428803aad9	Bacteria	Proteobacteria	Alphaproteobacteria	Acetobacterales	Acetobacteraceae	Acidiphilium		0.267265	0.999967	-0.119073	0.996217	0.110058	0.991509	-0.386338		-0.157207		0.22913				Y		0.00829927	0.0112648	0.0121927	0.0139047		0	0	0	0	0	0	true	0	0	0	0	#NUM!	0	0	0	FALSE	TRUE	PeripheralNode
clust_1	6397b9f58e2294b56f74b49cb47c0e17	Bacteria	Proteobacteria	Alphaproteobacteria	Acetobacterales	Acetobacteraceae	Acidiphilium		0.534528	0.999967	1.46454	0.996217	3.01648	0.399722	0.930011	0.710198	2.48195	0.16249	1.55194	0.614592					0.0197202	0.0293017	0.354147	0.142325	42	2.7	0	0.37037	0	1	4	false	3	0	1	0	0.757143	0	0	0	FALSE	FALSE	PeripheralNode
clust_1	f3132b4005462faf03f60eaeed4f4303	Bacteria	Proteobacteria	Alphaproteobacteria	Acetobacterales	Acetobacteraceae			-0.000103486	0.999967	0.00562759	0.996217	0.011559	0.991509	0.00573107		0.0116624		0.00593138				Y		0.00829927	0.00901023	0.0121927	0.0139047
clust_1	9d2581348aaf917efff2ff2957faf294	Bacteria	Proteobacteria	Alphaproteobacteria	Acetobacterales	Acetobacteraceae			-0.334327	0.999967	-1.02173	0.996217	0.315978	0.991509	-0.687402	0.761645	0.650305	0.697796	1.33771	0.643019					0.0238581	0.0225379	0.171069	0.0694377
clust_1	bc2e43a297de5f24c6a22cb17f864fe5	Bacteria	Proteobacteria	Alphaproteobacteria	Holosporales	Holosporaceae	uncultured		-0.000103486	0.999967	0.00562759	0.996217	0.011559	0.991509	0.00573107		0.0116624		0.00593138				Y		0.00829927	0.00901023	0.0121927	0.0139047
clust_1	694a222d1209b7ced6c732e7e7ee411a	Bacteria	Proteobacteria	Alphaproteobacteria	Holosporales	Holosporaceae	uncultured		-9.92475e-05	0.999967	0.545376	0.996217	-0.0609519	0.991509	0.545475		-0.0608527		-0.606328						0.00829927	0.00901023	0.0121927	0.0208463	4	11.7077	0	0.0854139	0	1	21	false	21	0	1	0	0.49011	0	0	0	FALSE	FALSE	PeripheralNode
clust_1	4287036732bafd7b4cd2e89c6e2771e2	Bacteria	Proteobacteria	Alphaproteobacteria	Rickettsiales	Mitochondria	Mitochondria	uncultured_bacterium	-0.75523	0.999967	1.19701	0.996217	-0.5414	0.991509	1.95224	0.315127	0.21383	0.883332	-1.73841	0.520366					0.0186819	0.00901023	0.0121927	0.156208
clust_1	b9d55383a5436c1c45937e61647c3258	Bacteria	Proteobacteria	Alphaproteobacteria	Rickettsiales	Mitochondria	Mitochondria		-1.19215	0.999967	-1.38335	0.996217	-1.43959	0.991509	-0.191194		-0.247434		-0.0562407				Y		0.0227633	0.00901023	0.0121927	0.0139047
clust_1	2d0c0f9f10344d71ab784b8e706b2887	Bacteria	Proteobacteria	Alphaproteobacteria	Rickettsiales	Mitochondria	Mitochondria		-0.0522822	0.999967	0.92801	0.996217	-0.547545	0.991509	0.980292		-0.495263		-1.47555						0.0155143	0.0157741	0.0121927	0.0382004
clust_1	8dd2911926f25027510a9df3df7825ca	Bacteria	Proteobacteria	Alphaproteobacteria	Rickettsiales	Mitochondria	Mitochondria	Botryosphaeria_dothidea	-0.396253	0.999967	-1.79524	0.996217	0.0130961	0.991509	-1.39899	0.56793	0.409349	0.802024	1.80834	0.535225					0.0434982	0.04706	0.0603369	0.0139047
clust_1	4a7b954784819149eb7e95bbd5e515de	Bacteria	Proteobacteria	Alphaproteobacteria	Rickettsiales	Mitochondria	Mitochondria		0.267459	0.999967	-0.119353	0.996217	0.110104	0.991509	-0.386812		-0.157356		0.229456				Y		0.00829927	0.0112648	0.0121927	0.0139047
clust_1	f4dbd507179edb3cdebba89eb90ebaa3	Bacteria	Proteobacteria	Alphaproteobacteria	Rickettsiales	Mitochondria	Mitochondria	Botryosphaeria_dothidea	-0.235744	0.999967	1.7754	0.996217	1.55252	0.991509	2.01114	0.346298	1.78826	0.305269	-0.222881	0.927543					0.0175757	0.00901023	0.298651	0.124971
clust_1	77f47c0b9859bb2ae9d787ba7ead3e2b	Bacteria	Proteobacteria	Alphaproteobacteria	Rickettsiales	Mitochondria	Mitochondria		-0.000183905	0.999967	1.5136	0.996217	-0.193097	0.991509	1.51378		-0.192913		-1.7067						0.00829927	0.00901023	0.0121927	0.0555545
clust_1	2c9ed851b93a751a8a983ff1b8d452fd	Bacteria	Proteobacteria	Alphaproteobacteria	Rickettsiales	Mitochondria	Mitochondria		-0.000175852	0.999967	1.45808	0.996217	-0.185492	0.991509	1.45826		-0.185317		-1.64357						0.00829927	0.00901023	0.0121927	0.0520837
clust_1	084dd406bc576c7fd22502d17d7b8530	Bacteria	Proteobacteria	Alphaproteobacteria	Rickettsiales	Mitochondria	Mitochondria		-0.000176436	0.999967	0.656769	0.996217	0.10715	0.991509	0.656945		0.107327		-0.549618						0.00829927	0.00901023	0.0121927	0.0243172
clust_1	031b1e615bc87658c0630207bb020a0e	Bacteria	Proteobacteria	Alphaproteobacteria	Rickettsiales	Mitochondria	Mitochondria	uncultured_bacterium	-0.585939	0.999967	-0.362583	0.996217	-0.744857	0.991509	0.223357		-0.158917		-0.382274						0.0155671	0.00901023	0.0121927	0.0139047
clust_1	c8e39a68eb45433466f833bcd3b8df55	Bacteria	Proteobacteria	Alphaproteobacteria	Rickettsiales	Mitochondria	Mitochondria	Botryosphaeria_dothidea	-0.278276	0.999967	-0.364481	0.996217	-0.32007	0.991509	-0.0862054		-0.0417947		0.0444107				Y		0.0103682	0.00901023	0.0121927	0.0139047
clust_1	eec50db8064ada0fc46828c458637c8a	Bacteria	Proteobacteria	Alphaproteobacteria	Rickettsiales	Mitochondria	Mitochondria		-0.226519	0.999967	-0.198829	0.996217	-1.25294	0.991509	0.0276897	0.994682	-1.02642	0.581411	-1.05411	0.77848					0.0612508	0.0157741	0.0121927	0.0243172
clust_1	586bf0fa31a15b7a12fd8d9f660638b2	Bacteria	Proteobacteria	Alphaproteobacteria	Rickettsiales	Mitochondria	Mitochondria	Botryosphaeria_dothidea	-0.278296	0.999967	-0.364423	0.996217	-0.320377	0.991509	-0.0861272		-0.0420811		0.0440461				Y		0.0103607	0.00901023	0.0121927	0.0139047
clust_1	1ec16faab7b9ec7b8eac0dd0892abf95	Bacteria	Proteobacteria	Alphaproteobacteria	Rickettsiales	Mitochondria	Mitochondria		-0.944161	0.999967	-1.26011	0.996217	-1.12066	0.991509	-0.315948		-0.176495		0.139453						0.0206754	0.00901023	0.0121927	0.0139047
clust_1	ba37ccbe3b43fbeed8c2302fdce9d6b5	Bacteria	Proteobacteria	Alphaproteobacteria	Rickettsiales	Mitochondria	Mitochondria		-0.357542	0.999967	-0.219708	0.996217	-0.447344	0.991509	0.137834		-0.0898022		-0.227636				Y		0.0113914	0.00901023	0.0121927	0.0139047
clust_1	2c93df2912f1e1974b35f4f5298272ba	Bacteria	Proteobacteria	Alphaproteobacteria	Rickettsiales	Mitochondria	Mitochondria		-0.744499	0.999967	-1.10034	0.996217	-1.70618	0.991509	-0.355844		-0.961682	0.579069	-0.605838						0.0331647	0.0191232	0.0121927	0.0139047
clust_1	f3f06a7ce53b1ae10b4a6d84dbb40195	Bacteria	Proteobacteria	Alphaproteobacteria	Rickettsiales	Mitochondria	Mitochondria		-0.922936	0.999967	-1.24232	0.996217	-1.09777	0.991509	-0.319385		-0.174833		0.144551						0.0258855	0.00901023	0.0121927	0.0139047
clust_1	51c3b177b9650c7a89cd29badd436fd1	Bacteria	Proteobacteria	Alphaproteobacteria	Rickettsiales	Mitochondria	Mitochondria		-2.0954	0.999967	-0.760316	0.996217	-4.45948	0.00831718	1.33508	0.56793	-2.36408	0.1734	-3.69917	0.0991234					0.493823	0.136027	0.125332	0.975384
clust_1	d93b7726d76d7d0016b369ea93eaf990	Bacteria	Proteobacteria	Alphaproteobacteria	Rickettsiales	Mitochondria	Mitochondria		-2.92335	0.226225	-1.27926	0.996217	-4.33832	0.00308123	1.64409	0.406856	-1.41497	0.397552	-3.05906	0.144705					0.338223	0.0640515	0.0699657	0.343632
clust_1	8d5cc0080c2051feb018980e5ef7d29b	Bacteria	Proteobacteria	Alphaproteobacteria	Rickettsiales	Mitochondria	Mitochondria		-4.06734e-05	0.999967	-0.105076	0.996217	0.452272	0.991509	-0.105036		0.452312		0.557348				Y		0.00829927	0.00901023	0.0170071	0.0139047
clust_1	03522f1c262b820604621fd6b8514bd3	Bacteria	Proteobacteria	Alphaproteobacteria	Rickettsiales	Mitochondria	Mitochondria		-0.375517	0.999967	-0.4944	0.996217	-0.436741	0.991509	-0.118883		-0.0612245		0.0576588				Y		0.0113914	0.00901023	0.0121927	0.0139047
clust_1	3da22cebc16f07c6dce5bb886eb3b3f5	Bacteria	Proteobacteria	Alphaproteobacteria	Rickettsiales	Mitochondria	Mitochondria		-0.538158	0.999967	-0.790445	0.996217	-0.326447	0.991509	-0.252287		0.211711		0.463998						0.0145289	0.00901023	0.0121927	0.0139047
clust_1	898ee15b373efabeac30a0a355a0641e	Bacteria	Proteobacteria	Alphaproteobacteria	Rickettsiales	Mitochondria	Mitochondria		-4.06734e-05	0.999967	-0.105076	0.996217	0.452272	0.991509	-0.105036		0.452312		0.557348				Y		0.00829927	0.00901023	0.0170071	0.0139047
clust_1	a5caa01ebcef1ae06a4682c5fb006c7e	Bacteria	Proteobacteria	Alphaproteobacteria	Rickettsiales	Mitochondria	Mitochondria		-0.375517	0.999967	-0.4944	0.996217	-0.436741	0.991509	-0.118883		-0.0612245		0.0576588				Y		0.0113914	0.00901023	0.0121927	0.0139047
clust_1	7a06f8a92386a2661b156d2c59395f42	Bacteria	Proteobacteria	Alphaproteobacteria	Rickettsiales	Mitochondria	Mitochondria	Botryosphaeria_dothidea	0.813976	0.999967	0.971505	0.996217	1.75219	0.991509	0.157529	0.954926	0.93821	0.581411	0.780681	0.855101					0.00829927	0.0180287	0.176537	0.0312588
clust_1	0c9b06d94852925a6ad9595b385aa088	Bacteria	Proteobacteria	Alphaproteobacteria	Rickettsiales	Mitochondria	Mitochondria		-1.24666	0.999967	-1.73687	0.996217	-1.19313	0.991509	-0.490202		0.0535345		0.543737						0.0279809	0.00901023	0.0121927	0.0139047
clust_1	229a686ca5895ebf39198b7c5b5e71c0	Bacteria	Proteobacteria	Alphaproteobacteria	Rickettsiales	Mitochondria	Mitochondria		-0.685708	0.999967	-0.425567	0.996217	-0.877063	0.991509	0.260141		-0.191355		-0.451497						0.0186065	0.00901023	0.0121927	0.0139047
clust_1	fd12967b68b1c2cfc4d0c3b2ec0c3b38	Bacteria	Proteobacteria	Alphaproteobacteria	Rickettsiales	Mitochondria	Mitochondria		-0.357542	0.999967	-0.219708	0.996217	-0.447344	0.991509	0.137834		-0.0898022		-0.227636				Y		0.0113914	0.00901023	0.0121927	0.0139047
clust_1	c1311c09d6cd7f3d759409efaeb27b8f	Bacteria	Proteobacteria	Alphaproteobacteria	Rickettsiales	Mitochondria	Mitochondria		0.489874	0.999967	0.187328	0.996217	-0.129338	0.991509	-0.302547		-0.619212		-0.316665				Y		0.00829927	0.0146058	0.0121927	0.0139047
clust_1	cc70cea8d4ce132fb5e8f9dfb878edf7	Bacteria	Proteobacteria	Alphaproteobacteria	Rickettsiales	Mitochondria	Mitochondria	Botryosphaeria_dothidea	-0.684148	0.999967	-0.905977	0.996217	-0.806404	0.991509	-0.221829		-0.122256		0.0995731				Y		0.0144949	0.00901023	0.0121927	0.0139047
clust_1	74a5a7be4ac8ac4838f3ac64cf3ba4db	Bacteria	Proteobacteria	Alphaproteobacteria	Rickettsiales	Mitochondria	Mitochondria		0.268498	0.999967	0.104407	0.996217	-0.0644264	0.991509	-0.164091		-0.332925		-0.168833				Y		0.00829927	0.0112648	0.0121927	0.0139047
clust_1	3d3c0bca545861551dd3aeb3d894eca2	Bacteria	Proteobacteria	Alphaproteobacteria	Rickettsiales	Mitochondria	Mitochondria	Fusarium_circinatum	-0.000903875	0.999967	-1.05542	0.996217	3.55739	0.027175	-1.05452	0.648244	3.55829	0.00691829	4.61281	0.00839149					0.00829927	0.00901023	3.92812	0.0139047
clust_1	1ab4493f281d0535f424ade73ed2499d	Bacteria	Proteobacteria	Alphaproteobacteria	Rickettsiales	Mitochondria	Mitochondria	Clonostachys_rosea	-0.358643	0.999967	-0.220374	0.996217	-0.448611	0.991509	0.138269		-0.0899682		-0.228238				Y		0.0114141	0.00901023	0.0121927	0.0139047
clust_1	d075b2ee5edf73816d98a257cd27b6f7	Bacteria	Proteobacteria	Alphaproteobacteria	Rickettsiales	Mitochondria	Mitochondria	Annulohypoxylon_stygium	-5.40103e-05	0.999967	-0.199743	0.996217	0.822276	0.991509	-0.199689		0.82233		1.02202						0.00829927	0.00901023	0.0242287	0.0139047
clust_1	9d29f31d0af77f27642d7f9e343b7915	Bacteria	Proteobacteria	Alphaproteobacteria	Rickettsiales	Mitochondria	Mitochondria	Annulohypoxylon_stygium	0.2177	0.999967	-0.0768999	0.996217	0.0940098	0.991509	-0.2946		-0.12369		0.17091						0.0114141	0.0146467	0.0121927	0.0243172
clust_1	e4fb8e13d05f5e19fa0434f94c7ec475	Bacteria	Proteobacteria	Alphaproteobacteria	Rickettsiales	Mitochondria	Mitochondria		-9.92475e-05	0.999967	0.545376	0.996217	-0.0609519	0.991509	0.545475		-0.0608527		-0.606328						0.00829927	0.00901023	0.0121927	0.0208463
clust_1	513c77dbafa7746ee36c9965a8050fd8	Bacteria	Proteobacteria	Alphaproteobacteria	Rickettsiales	Mitochondria	Mitochondria	Annulohypoxylon_stygium	-0.428432	0.999967	1.27816	0.996217	-0.744771	0.991509	1.70659		-0.31634		-2.02293						0.0124523	0.00901023	0.0121927	0.0590253
clust_1	9bbc3ebc0a107d295566831712a25fdd	Bacteria	Proteobacteria	Alphaproteobacteria	Rickettsiales	Mitochondria	Mitochondria	Annulohypoxylon_stygium	-0.000103486	0.999967	0.00562759	0.996217	0.011559	0.991509	0.00573107		0.0116624		0.00593138				Y		0.00829927	0.00901023	0.0121927	0.0139047
clust_1	55f0931232d8de8d5c11d04080a31006	Bacteria	Proteobacteria	Alphaproteobacteria	Rickettsiales	Mitochondria	Mitochondria	Annulohypoxylon_stygium	-0.674653	0.999967	-0.898833	0.996217	-0.796371	0.991509	-0.22418		-0.121718		0.102462						0.0165751	0.00901023	0.0121927	0.0139047
clust_1	86586571d487d0b52ef744ddf6453523	Bacteria	Proteobacteria	Alphaproteobacteria	Rickettsiales	Mitochondria	Mitochondria		-0.268823	0.999967	-0.164152	0.996217	-0.33286	0.991509	0.104671		-0.0640372		-0.168708				Y		0.0103758	0.00901023	0.0121927	0.0139047
clust_1	f0fe34aaae940fd36a7e61baff6d2926	Bacteria	Proteobacteria	Alphaproteobacteria	Rickettsiales	Mitochondria	Mitochondria		0.538092	0.999967	1.50876	0.996217	-0.317185	0.991509	0.970671		-0.855277		-1.82595						0.00829927	0.0157741	0.0121927	0.045142
clust_1	8894ab069b9c6b564ef3d0f3598a8b69	Bacteria	Proteobacteria	Alphaproteobacteria	Rickettsiales	Mitochondria	Mitochondria		-0.511905	0.999967	-0.0116582	0.996217	1.02126	0.991509	0.500247		1.53317		1.03292						0.0134906	0.00901023	0.050708	0.027788
clust_1	ce5ff2c148e9dfaf29d5d30356cced8e	Bacteria	Proteobacteria	Alphaproteobacteria	Rickettsiales	Mitochondria	Mitochondria		0.375943	0.999967	-0.119241	0.996217	-0.0610831	0.991509	-0.495185		-0.437026		0.0581582				Y		0.00829927	0.0123921	0.0121927	0.0139047
clust_1	e46c03ee76ad98944c7f34a7ffbd960f	Bacteria	Proteobacteria	Alphaproteobacteria	Rickettsiales	Mitochondria	Mitochondria		-9.22633e-05	0.999967	-0.14335	0.996217	0.602379	0.991509	-0.143257		0.602472		0.745729						0.00829927	0.00901023	0.0195121	0.0139047
clust_1	581cfd1900dd7a95051c6c3ff4320863	Bacteria	Proteobacteria	Alphaproteobacteria	Rickettsiales	Mitochondria	Mitochondria	Rhynchosporium_secalis	-0.542076	0.999967	-0.335096	0.996217	-0.687366	0.991509	0.20698		-0.14529		-0.352269						0.0145289	0.00901023	0.0121927	0.0139047
clust_1	d665627aa77bfbc1d8f4411c443852a5	Bacteria	Proteobacteria	Alphaproteobacteria	Rickettsiales	Mitochondria	Mitochondria	Rhynchosporium_secalis	-0.267417	0.999967	-0.386341	0.996217	-0.157223	0.991509	-0.118924		0.110194		0.229118				Y		0.0103758	0.00901023	0.0121927	0.0139047
clust_1	c1d6e937089aa4416950b5afb9535c80	Bacteria	Proteobacteria	Alphaproteobacteria	Rickettsiales	Mitochondria	Mitochondria	Sclerotinia_borealis	-0.786608	0.999967	-1.65769	0.996217	-1.9504	0.991509	-0.87108	0.75131	-1.16379	0.563091	-0.292709	0.927543					0.1526	0.0179631	0.0121927	0.0139047
clust_1	40c139c76243af3ef26bcfee7932a8ca	Bacteria	Proteobacteria	Alphaproteobacteria	Rickettsiales	Mitochondria	Mitochondria	Rhynchosporium_secalis	-0.683112	0.999967	-1.02183	0.996217	-0.381955	0.991509	-0.338718		0.301157		0.639876						0.0186065	0.00901023	0.0194143	0.0139047
clust_1	72451ab4ebfdd4ead5561f7cf9d80dc0	Bacteria	Proteobacteria	Alphaproteobacteria	Rickettsiales	Mitochondria	Mitochondria	Rhynchosporium_secalis	-3.74638e-05	0.999967	-0.14269	0.996217	0.600281	0.991509	-0.142652		0.600318		0.74297						0.00829927	0.00901023	0.0194143	0.0139047
clust_1	8002a0748fffd5b8eadaf0a69681c5f0	Bacteria	Proteobacteria	Alphaproteobacteria	Rickettsiales	Mitochondria	Mitochondria	Rhynchosporium_secalis	-1.05762	0.999967	-1.17849	0.996217	-0.587156	0.991509	-0.120873		0.470459		0.591332						0.0207282	0.00901023	0.0218215	0.0139047
clust_1	55c5ae112e7e77ee43edac8e9a52cd28	Bacteria	Proteobacteria	Alphaproteobacteria	Rickettsiales	Mitochondria	Mitochondria	Rhynchosporium_secalis	-0.000113391	0.999967	0.866341	0.996217	-0.104573	0.991509	0.866454		-0.10446		-0.970914						0.00829927	0.00901023	0.0121927	0.027788
clust_1	c810200589c15ae466a75bb17ac898f5	Bacteria	Proteobacteria	Alphaproteobacteria	Rickettsiales	Mitochondria	Mitochondria	Rhynchosporium_secalis	-0.585939	0.999967	-0.362583	0.996217	-0.744857	0.991509	0.223357		-0.158917		-0.382274						0.0155671	0.00901023	0.0121927	0.0139047
clust_1	1f18887a88344f6c654f5348212ba0db	Bacteria	Proteobacteria	Alphaproteobacteria	Rickettsiales	Mitochondria	Mitochondria	Rhynchosporium_secalis	-0.825281	0.999967	0.181669	0.996217	0.568617	0.991509	1.00695	0.66431	1.3939	0.397676	0.386947	0.927543					0.0299821	0.0134867	0.16144	0.0555545
clust_1	5cde6161292756dba0eed120f4f8c290	Bacteria	Proteobacteria	Alphaproteobacteria	Rickettsiales	Mitochondria	Mitochondria	Rhynchosporium_secalis	-1.08804	0.999967	-0.953888	0.996217	-1.35908	0.991509	0.134148		-0.271044		-0.405192						0.0248059	0.00901023	0.0121927	0.0139047
clust_1	047d5c0e75aa3d4196c7abccf4d073b5	Bacteria	Proteobacteria	Alphaproteobacteria	Rickettsiales	Mitochondria	Mitochondria	Rhynchosporium_secalis	-0.455496	0.999967	-0.601751	0.996217	-0.532651	0.991509	-0.146256		-0.0771554		0.0691003				Y		0.0124221	0.00901023	0.0121927	0.0139047
clust_1	e2d0e8277f92eb7e8f53b4d385189ccd	Bacteria	Proteobacteria	Alphaproteobacteria	Rickettsiales	Mitochondria	Mitochondria		-0.357542	0.999967	-0.219708	0.996217	-0.447344	0.991509	0.137834		-0.0898022		-0.227636				Y		0.0113914	0.00901023	0.0121927	0.0139047
clust_1	65b19f108375731b5ea2950ebcae07a5	Bacteria	Proteobacteria	Alphaproteobacteria	Rickettsiales	Mitochondria	Mitochondria		0.618009	0.999967	1.80694	0.996217	-0.380864	0.991509	1.18893		-0.998873		-2.1878						0.00829927	0.0179631	0.0121927	0.0624961
clust_1	0b439dcbfacb3708932ac0eae22824ed	Bacteria	Proteobacteria	Alphaproteobacteria	Rickettsiales	Mitochondria	Mitochondria		-1.01631	0.999967	-1.13351	0.996217	-0.0986811	0.991509	-0.117204		0.917629		1.03483						0.0217967	0.00901023	0.0266359	0.0139047
clust_1	4a004ab617362a7a33d669df4ede2628	Bacteria	Proteobacteria	Alphaproteobacteria	Rickettsiales	Mitochondria	Mitochondria		-0.268823	0.999967	-0.164152	0.996217	-0.33286	0.991509	0.104671		-0.0640372		-0.168708				Y		0.0103758	0.00901023	0.0121927	0.0139047
clust_1	e3f290d79734727cee0f2ac1baba3dd3	Bacteria	Proteobacteria	Alphaproteobacteria	Rickettsiales	Mitochondria	Mitochondria		-0.000103486	0.999967	0.00562759	0.996217	0.011559	0.991509	0.00573107		0.0116624		0.00593138				Y		0.00829927	0.00901023	0.0121927	0.0139047
clust_1	0888d57a5ddb8449b88cc2c1eb00f415	Bacteria	Proteobacteria	Alphaproteobacteria	Rickettsiales	Mitochondria	Mitochondria		-0.986937	0.999967	-0.757544	0.996217	-1.17178	0.991509	0.229393		-0.184841	0.887142	-0.414234						0.0351961	0.0169014	0.0290431	0.027788
clust_1	13b0f5a0841ab0f6e4eed93ee7fb1041	Bacteria	Proteobacteria	Alphaproteobacteria	Rickettsiales	Mitochondria	Mitochondria		-0.713581	0.999967	-0.44331	0.996217	-0.914557	0.991509	0.270271		-0.200976		-0.471247						0.0197202	0.00901023	0.0121927	0.0139047
clust_1	eef2be7abe2d012b408fefdb1b29af15	Bacteria	Proteobacteria	Alphaproteobacteria	Rickettsiales	Mitochondria	Mitochondria	Plasmopara_viticola	1.3103	0.999967	0.0743488	0.996217	-0.320667	0.991509	-1.23595		-1.63097		-0.395016						0.00829927	0.0336962	0.0121927	0.0139047
clust_1	e6b6987ccebe08101d7a2e4c3eb8b219	Bacteria	Proteobacteria	Alphaproteobacteria	Rickettsiales	Mitochondria	Mitochondria		1.01954	0.999967	0.375376	0.996217	-0.318918	0.991509	-0.644164		-1.33846	0.404819	-0.694294						0.00829927	0.0541024	0.0121927	0.0139047
clust_1	08cff8229cde527435a9ba5287ef5d41	Bacteria	Proteobacteria	Alphaproteobacteria	Rickettsiales	Mitochondria	Mitochondria		-0.806191	0.999967	-1.12063	0.996217	-0.730768	0.991509	-0.314435		0.0754233		0.389858				Y		0.0165752	0.00901023	0.0121927	0.0139047
clust_1	2139ee1a1a0a52eaf1b69992e3705396	Bacteria	Proteobacteria	Alphaproteobacteria	Rickettsiales	Mitochondria	Mitochondria		-0.869479	0.999967	-1.14362	0.996217	-1.89751	0.991509	-0.274144		-1.02803	0.545562	-0.75389						0.0392548	0.0157741	0.0121927	0.0139047
clust_1	c57a19285eb586695d72e4919ba72a9b	Bacteria	Proteobacteria	Alphaproteobacteria	Rickettsiales	Mitochondria	Mitochondria	uncultured_bacterium	-0.430044	0.999967	-0.265002	0.996217	-0.54119	0.991509	0.165042		-0.111146		-0.276188				Y		0.0124221	0.00901023	0.0121927	0.0139047
clust_1	2a4d64b007d2208be1b7db5d89339908	Bacteria	Proteobacteria	Alphaproteobacteria	Rickettsiales	Mitochondria	Mitochondria	uncultured_bacterium	-0.000167428	0.999967	1.39846	0.996217	-0.177335	0.991509	1.39863		-0.177168		-1.5758						0.00829927	0.00901023	0.0121927	0.0486128
clust_1	1b1bc61243839ac804160f8fc87fd047	Bacteria	Proteobacteria	Alphaproteobacteria	Rickettsiales	Mitochondria	Mitochondria	uncultured_bacterium	0.6833	0.999967	0.354973	0.996217	0.360899	0.991509	-0.328328		-0.322402		0.00592612						0.00829927	0.0270471	0.0121927	0.0139047
clust_1	d0e4df2c4b0e2cfcf26b1a4cb49a6d67	Bacteria	Proteobacteria	Alphaproteobacteria	Rickettsiales	Mitochondria	Mitochondria		0.429907	0.999967	0.164868	0.996217	-0.111301	0.991509	-0.265039		-0.541208		-0.27617				Y		0.00829927	0.0134867	0.0121927	0.0139047
clust_1	b3da7fd7799a205570764d9c8342dffd	Bacteria	Proteobacteria	Alphaproteobacteria	Rickettsiales	Mitochondria	Mitochondria		-0.428381	0.999967	-0.625154	0.996217	-0.257827	0.991509	-0.196773		0.170554		0.367327				Y		0.0124523	0.00901023	0.0121927	0.0139047
clust_1	53ab9c66a283cc0894db74dd421da509	Bacteria	Proteobacteria	Alphaproteobacteria	Rickettsiales	Mitochondria	Mitochondria		-3.07289	0.188263	-3.02067	0.76618	-6.61527	9.50069e-07	0.0522149	0.994682	-3.54238	0.0151074	-3.59459	0.0991234					2.54034	0.468734	0.12312	0.784425
clust_1	419f6fd801447c548d30d3d27045b262	Bacteria	Proteobacteria	Alphaproteobacteria	Rickettsiales	Mitochondria	Mitochondria	uncultured_bacterium	-0.375517	0.999967	-0.4944	0.996217	-0.436741	0.991509	-0.118883		-0.0612245		0.0576588				Y		0.0113914	0.00901023	0.0121927	0.0139047
clust_1	b18690bbb421de48cd1d68322e9e7bfb	Bacteria	Proteobacteria	Alphaproteobacteria	Rickettsiales	Rickettsiaceae	uncultured		-0.580625	0.999967	-0.770714	0.996217	-0.683095	0.991509	-0.190088		-0.10247		0.0876184						0.0144836	0.00901023	0.0121927	0.0139047	25	1.93939	0.176136	0.515625	0	4	3	false	7.75	0	4	0	0.96645	0	186	0.25	FALSE	FALSE	Hub
clust_1	3dfc3c45eb6cf8392ab680f974cf917c	Bacteria	Proteobacteria	Alphaproteobacteria	Rickettsiales	Rickettsiaceae	uncultured		-0.357542	0.999967	-0.219708	0.996217	-0.447344	0.991509	0.137834		-0.0898022		-0.227636				Y		0.0113914	0.00901023	0.0121927	0.0139047	6	10.5744	0.167116	0.0945684	0	17	19	false	1.11765	0	17	0	0.544078	0	6322	0.0588235	FALSE	TRUE	Hub
clust_1	b944b20ef9a5b06b6ecb282b9cf07b31	Bacteria	Proteobacteria	Alphaproteobacteria	Rickettsiales	Anaplasmataceae	Wolbachia		0.279077	0.999967	-0.0864269	0.996217	-0.0422656	0.991509	-0.365504		-0.321343		0.0441613				Y		0.00829927	0.0112648	0.0121927	0.0139047	7	8.34872	0	0.119779	0	1	16	false	18	0	1	0	0.650061	0	0	0	FALSE	TRUE	PeripheralNode
clust_1	3e493bf576bd79cf3506c426f7fb5f69	Bacteria	Bdellovibrionota	Oligoflexia	0319-6G20	0319-6G20	0319-6G20		0.267265	0.999967	-0.119073	0.996217	0.110058	0.991509	-0.386338		-0.157207		0.22913				Y		0.00829927	0.0112648	0.0121927	0.0139047		0	0	0	0	0	0	true	0	0	0	0	#NUM!	0	0	0	FALSE	TRUE	PeripheralNode
clust_1	f2b309c988e199bc8986db3a8fea1268	Bacteria	Proteobacteria	Alphaproteobacteria	Rhizobiales	Beijerinckiaceae	Microvirga		-0.592306	0.999967	0.611364	0.996217	-0.89904	0.991509	1.20367		-0.306733		-1.5104						0.0196372	0.00901023	0.0121927	0.0729085	46	8.34359	0	0.119852	1	2	13	false	3	0	2	0	0.650305	0	0	0.75	FALSE	FALSE	PeripheralNode
clust_1	51e9c6a428c624a2e24c5297754d58a9	Bacteria	Proteobacteria	Alphaproteobacteria	Rhizobiales	Beijerinckiaceae	Methylobacterium-Methylorubrum		0.190347	0.999967	0.579359	0.996217	-1.29279	0.991509	0.389012	0.850794	-1.48314	0.397676	-1.87215	0.515851					0.042313	0.0214106	0.0121927	0.201329	45	7.39487	0.581443	0.135229	0	3	12	false	3	0	3	0	0.695482	0	21996	0.333333	FALSE	FALSE	Hub
clust_1	55b7a7728284235a4e3ff05a4b0ca4d8	Bacteria	Proteobacteria	Alphaproteobacteria	Rhizobiales	Beijerinckiaceae	Methylobacterium-Methylorubrum		-0.455496	0.999967	-0.601751	0.996217	-0.532651	0.991509	-0.146256		-0.0771554		0.0691003				Y		0.0124221	0.00901023	0.0121927	0.0139047	77	2.06061	0.0606061	0.485294	0	2	3	false	14.5	0	2	0	0.962121	0	64	0.5	FALSE	TRUE	PeripheralNode
clust_1	aaa7282c32d99183368853ba784c7550	Bacteria	Proteobacteria	Alphaproteobacteria	Rhizobiales	Beijerinckiaceae	Methylobacterium-Methylorubrum		0.914308	0.999967	-0.805334	0.996217	-1.43553	0.991509	-1.71964	0.346298	-2.34984	0.0747045	-0.630193	0.860463					2.70838	4.58733	3.55414	3.67332	22	1.75	0.5	0.571429	0	2	3	false	1.5	0	2	0	0.625	0	6	0.5	FALSE	FALSE	PeripheralNode
clust_1	047570d087234c21c39516d709b5cfaf	Bacteria	Proteobacteria	Alphaproteobacteria	Rhizobiales	Beijerinckiaceae	Methylobacterium-Methylorubrum		-0.000100752	0.999967	-0.259953	0.996217	1.05255	0.991509	-0.259852		1.05265		1.3125						0.00829927	0.00901023	0.0314503	0.0139047	3	3.78947	0	0.263889	0	1	6	false	31	0	1	0	0.910017	0	0	0	FALSE	FALSE	PeripheralNode
clust_1	8699dab82cd73e8658b5bcb4149a3ba5	Bacteria	Proteobacteria	Alphaproteobacteria	Rhizobiales	Beijerinckiaceae	Methylobacterium-Methylorubrum		-0.000164989	0.999967	0.103489	0.996217	0.55275	0.991509	0.103654		0.552915		0.449261						0.00829927	0.00901023	0.0195121	0.0139047	19	2.2	0	0.454545	0	1	3	false	7	0	1	0	0.828571	0	0	0	FALSE	FALSE	PeripheralNode
clust_1	a10a41d41a0a902004925065324a29d4	Bacteria	Proteobacteria	Alphaproteobacteria	Rhizobiales	Beijerinckiaceae	Methylobacterium-Methylorubrum		0.0502879	0.999967	1.44007	0.996217	-0.627774	0.991509	1.38978	0.467746	-0.678062	0.701905	-2.06785	0.446746					0.0197202	0.0315563	0.0121927	0.0798502	21	14.1487	0	0.0706778	0	1	23	false	2	0	1	0	0.373871	0	0	0	FALSE	FALSE	PeripheralNode
clust_1	fc0900a1c013d777e677a2788cc3d5c0	Bacteria	Proteobacteria	Alphaproteobacteria	Rhizobiales	Beijerinckiaceae	Methylobacterium-Methylorubrum		-0.455496	0.999967	-0.601751	0.996217	-0.532651	0.991509	-0.146256		-0.0771554		0.0691003				Y		0.0124221	0.00901023	0.0121927	0.0139047	2	2.12121	0	0.471429	0	1	3	false	28	0	1	0	0.959957	0	0	0	FALSE	TRUE	PeripheralNode
clust_1	6fde62ea86757c1456260d4c5657862e	Bacteria	Proteobacteria	Alphaproteobacteria	Rhizobiales	Beijerinckiaceae	Methylobacterium-Methylorubrum	Methylobacterium_jeotgali	-0.366817	0.999967	-0.537972	0.996217	-0.224298	0.991509	-0.171154	0.954926	0.142519	0.923154	0.313673	0.927543					1.62468	0.0123921	0.0121927	0.0139047		0	0	0	0	0	0	true	0	0	0	0	#NUM!	0	0	0	FALSE	FALSE	PeripheralNode
clust_1	89c2e851d84ac4e3c6fcae8539e47616	Bacteria	Proteobacteria	Alphaproteobacteria	Rhizobiales	Beijerinckiaceae	Methylobacterium-Methylorubrum	Methylobacterium_jeotgali	-0.455496	0.999967	-0.601751	0.996217	-0.532651	0.991509	-0.146256		-0.0771554		0.0691003				Y		0.0124221	0.00901023	0.0121927	0.0139047	2	2.12121	0	0.471429	0	1	3	false	28	0	1	0	0.959957	0	0	0	FALSE	TRUE	PeripheralNode
clust_1	781b5b2fa1291045a23c6a5169201a07	Bacteria	Proteobacteria	Alphaproteobacteria	Rhizobiales	Beijerinckiaceae	Methylobacterium-Methylorubrum		-0.375517	0.999967	-0.4944	0.996217	-0.436741	0.991509	-0.118883		-0.0612245		0.0576588				Y		0.0113914	0.00901023	0.0121927	0.0139047	2	2.12121	0	0.471429	0	1	3	false	28	0	1	0	0.959957	0	0	0	FALSE	TRUE	PeripheralNode
clust_1	9cb06992136a3690a22f007e48db857d	Bacteria	Proteobacteria	Alphaproteobacteria	Rhizobiales	Beijerinckiaceae	Methylobacterium-Methylorubrum		-0.000113391	0.999967	0.866341	0.996217	-0.104573	0.991509	0.866454		-0.10446		-0.970914						0.00829927	0.00901023	0.0121927	0.027788	50	1	1	1	0	2	1	false	1	0	2	0	1	0	2	0	FALSE	FALSE	Connector
clust_1	ba521953cc162766355ca845fdfad82d	Bacteria	Proteobacteria	Alphaproteobacteria	Rhizobiales	Beijerinckiaceae	Methylobacterium-Methylorubrum		1.20509	0.999967	-2.10085	0.996217	-3.12729	0.386926	-3.30594	0.134393	-4.33238	0.00777177	-1.02643	0.793025					0.711255	0.929817	1.30263	2.38794	48	1	1	1	0	2	1	false	1	0	2	0	1	0	2	0	TRUE	FALSE	Connector
clust_1	d1912124cd3d07ab9d4ba058e279f49b	Bacteria	Proteobacteria	Alphaproteobacteria	Rhizobiales	Beijerinckiaceae	Methylobacterium-Methylorubrum		-0.000100752	0.999967	-0.259953	0.996217	1.05255	0.991509	-0.259852		1.05265		1.3125						0.00829927	0.00901023	0.0314503	0.0139047	3	3.78947	0	0.263889	0	1	6	false	31	0	1	0	0.910017	0	0	0	FALSE	FALSE	PeripheralNode
clust_1	c2efc06f520eb93d34789db3904e5ab2	Bacteria	Proteobacteria	Alphaproteobacteria	Rhizobiales	Beijerinckiaceae	Methylobacterium-Methylorubrum		0.680806	0.999967	-0.329685	0.996217	0.264264	0.991509	-1.01049		-0.416542		0.593949						0.00829927	0.0202833	0.0121927	0.0139047		0	0	0	0	0	0	true	0	0	0	0	#NUM!	0	0	0	FALSE	FALSE	PeripheralNode
clust_1	7f5cbf1c1f770bdacd87587be210667c	Bacteria	Proteobacteria	Alphaproteobacteria	Rhizobiales	Beijerinckiaceae	Methylobacterium-Methylorubrum		-0.000206727	0.999967	-0.338022	0.996217	1.34389	0.991509	-0.337815		1.3441		1.68191						0.00829927	0.00901023	0.0458936	0.0139047	31	4.69737	0	0.212885	0	1	7	false	4	0	1	0	0.88073	0	0	0	FALSE	FALSE	PeripheralNode
clust_1	b478431dabab00865efcbcc93161b463	Bacteria	Proteobacteria	Alphaproteobacteria	Rhizobiales	Beijerinckiaceae	Methylobacterium-Methylorubrum		0.0669146	0.999967	-1.95921	0.996217	-2.33333	0.571314	-2.02612	0.32208	-2.40024	0.0992584	-0.374117	0.927543					3.61616	4.57333	4.02788	5.56399	34	1	1	1	0	2	1	false	1	0	2	0	1	0	2	0	FALSE	FALSE	Connector
clust_1	91dac7fda0ab5bed11b5acd9dce86c93	Bacteria	Proteobacteria	Alphaproteobacteria	Rhizobiales	Beijerinckiaceae	Methylobacterium-Methylorubrum		-0.268657	0.999967	-0.164098	0.996217	-0.332941	0.991509	0.104559		-0.0642843		-0.168844				Y		0.0103758	0.00901023	0.0121927	0.0139047	43	10.2974	0.02046	0.0971116	0	3	19	false	3.66667	0	3	0	0.557265	0	774	0.333333	FALSE	TRUE	Hub
clust_1	57e0a72981adc85d0ba95aa2f05a6ca4	Bacteria	Proteobacteria	Alphaproteobacteria	Rhizobiales	Beijerinckiaceae	Methylobacterium-Methylorubrum		0.427962	0.999967	-0.19659	0.996217	0.170326	0.991509	-0.624552		-0.257636		0.366916				Y		0.00829927	0.0135194	0.0121927	0.0139047		0	0	0	0	0	0	true	0	0	0	0	#NUM!	0	0	0	FALSE	TRUE	PeripheralNode
clust_1	d30d1c038ad8ddac75c6f303520eec28	Bacteria	Proteobacteria	Alphaproteobacteria	Rhizobiales	Beijerinckiaceae	Methylobacterium-Methylorubrum		1.15814	0.999967	0.415918	0.996217	-0.382234	0.991509	-0.742222	0.75131	-1.54037	0.373209	-0.798152	0.860463					0.00829927	0.13547	0.0121927	0.0139047	41	1	1	1	0	2	1	false	1	0	2	0	1	0	2	0	FALSE	FALSE	Connector
clust_1	a63453f8c66e31e4ed0011b92d9dd727	Bacteria	Proteobacteria	Alphaproteobacteria	Rhizobiales	Beijerinckiaceae	Methylobacterium-Methylorubrum		-0.267417	0.999967	-0.386341	0.996217	-0.157223	0.991509	-0.118924		0.110194		0.229118				Y		0.0103758	0.00901023	0.0121927	0.0139047		0	0	0	0	0	0	true	0	0	0	0	#NUM!	0	0	0	FALSE	TRUE	PeripheralNode
clust_1	3e6920b96a64272df0c8c513c94be149	Bacteria	Proteobacteria	Alphaproteobacteria	Rhizobiales	Beijerinckiaceae	Methylobacterium-Methylorubrum		0.618293	0.999967	-0.294955	0.996217	0.241347	0.991509	-0.913247		-0.376946		0.536302						0.00829927	0.0180287	0.0121927	0.0139047		0	0	0	0	0	0	true	0	0	0	0	#NUM!	0	0	0	FALSE	FALSE	PeripheralNode
clust_1	727fef2eaa63e1a25c51281ce081ac0d	Bacteria	Proteobacteria	Alphaproteobacteria	Rhizobiales	Beijerinckiaceae	Methylobacterium-Methylorubrum		0.716946	0.999967	-0.554749	0.996217	-0.384663	0.991509	-1.27169		-1.10161		0.170087						0.0155407	0.0371928	0.0121927	0.0139047	79	4.15625	0	0.240602	0	1	6	false	2	0	1	0	0.833882	0	0	0	FALSE	FALSE	PeripheralNode
clust_1	340e228904e3fda640f0685036e03fce	Bacteria	Proteobacteria	Alphaproteobacteria	Rhizobiales	Beijerinckiaceae	Methylobacterium-Methylorubrum		0.864429	0.999967	0.193676	0.996217	3.15542	0.30895	-0.670753	0.795739	2.29099	0.203037	2.96174	0.255365					0.111941	0.198143	0.471227	0.288099	22	1.75	0.5	0.571429	0	2	3	false	1.5	0	2	0	0.625	0	6	0.5	FALSE	FALSE	PeripheralNode
clust_1	dceb3b5e5e9bb7716af84f7c1155ab87	Bacteria	Proteobacteria	Alphaproteobacteria	Rhizobiales	Beijerinckiaceae	Methylobacterium-Methylorubrum		0.429907	0.999967	0.164868	0.996217	-0.111301	0.991509	-0.265039		-0.541208		-0.27617				Y		0.00829927	0.0134867	0.0121927	0.0139047	75	1	0	1	0	1	1	false	1	0	1	0	1	0	0	0	FALSE	TRUE	PeripheralNode
clust_1	88240359c891d439126ede6321a05210	Bacteria	Proteobacteria	Alphaproteobacteria	Rhizobiales	Beijerinckiaceae	Methylobacterium-Methylorubrum	Methylobacterium_soli	-0.749407	0.999967	-1.00119	0.996217	-0.886833	0.991509	-0.251781		-0.137427		0.114354						0.0186065	0.00901023	0.0121927	0.0139047	2	2.12121	0	0.471429	0	1	3	false	28	0	1	0	0.959957	0	0	0	FALSE	FALSE	PeripheralNode
clust_1	d369834b0592b15d27ba146743b18b83	Bacteria	Proteobacteria	Alphaproteobacteria	Rhizobiales	Beijerinckiaceae	Methylobacterium-Methylorubrum		-0.428381	0.999967	-0.625154	0.996217	-0.257827	0.991509	-0.196773		0.170554		0.367327				Y		0.0124523	0.00901023	0.0121927	0.0139047	1	4.47368	0	0.223529	0	1	7	false	29	0	1	0	0.887946	0	0	0	FALSE	TRUE	PeripheralNode
clust_1	352fa06a477eea27b11552920565b3ac	Bacteria	Proteobacteria	Alphaproteobacteria	Rhizobiales	Beijerinckiaceae	Methylobacterium-Methylorubrum		-1.38458	0.999967	0.559568	0.996217	-2.93505	0.238067	1.94415	0.32208	-1.55047	0.370763	-3.49462	0.0821715					0.068081	0.0180287	0.0121927	0.204799	45	7.66154	0.465451	0.130522	0	2	13	false	2.5	0	2	0	0.682784	0	17608	0.5	FALSE	FALSE	PeripheralNode
clust_1	7277076fb10f11c338e9f9dc24603b6d	Bacteria	Proteobacteria	Alphaproteobacteria	Rhizobiales	Beijerinckiaceae	Methylobacterium-Methylorubrum		0.990823	0.999967	-0.463224	0.996217	0.0836432	0.991509	-1.45405	0.436162	-0.90718	0.581411	0.546868	0.927543					0.0145289	0.0552297	0.0121927	0.0208893	33	2.66667	0.222222	0.375	0	2	4	false	1.5	0	2	0	0.666667	0	16	0.5	FALSE	FALSE	PeripheralNode
clust_1	3dc69de8a81b594cb60d05dac7f98b8d	Bacteria	Proteobacteria	Alphaproteobacteria	Rhizobiales	Beijerinckiaceae	uncultured	Methylobacterium_sp.	-0.000103486	0.999967	0.00562759	0.996217	0.011559	0.991509	0.00573107		0.0116624		0.00593138				Y		0.00829927	0.00901023	0.0121927	0.0139047
clust_1	e31b5a46b0780474e21b26596929a477	Bacteria	Proteobacteria	Alphaproteobacteria	Rhizobiales	Xanthobacteraceae			0.82892	0.999967	0.311172	0.996217	-0.242309	0.991509	-0.517748		-1.07123		-0.55348						0.00829927	0.0281744	0.0121927	0.0139047	61	2.40625	0.0625	0.415584	0	2	4	false	10	0	2	0	0.925987	0	62	0.5	FALSE	FALSE	PeripheralNode
clust_1	9db63db0fb3e31bfb92679de84eb3896	Bacteria	Proteobacteria	Alphaproteobacteria	Rhizobiales	Beijerinckiaceae	1174-901-12		0.455991	0.999967	-0.146659	0.996217	-0.0770402	0.991509	-0.602651		-0.533031		0.0696192				Y		0.00829927	0.0135194	0.0121927	0.0139047	9	10.8513	0	0.092155	0	1	16	false	15	0	1	0	0.530891	0	0	0	FALSE	TRUE	PeripheralNode
clust_1	cb05f9d44bda06ccc9bb482d67e800c1	Bacteria	Proteobacteria	Alphaproteobacteria	Rhizobiales	Beijerinckiaceae	1174-901-12		0.373168	0.999967	-1.35172	0.996217	-1.32754	0.991509	-1.72489	0.393238	-1.70071	0.283296	0.0241802	0.985497					2.42316	2.87871	4.85802	2.80444	22	1.5	0.666667	0.666667	0	2	2	false	2	0	2	0	0.75	0	8	0.5	FALSE	FALSE	Connector
clust_1	dcd076ac991348f4a3257b7410547fee	Bacteria	Proteobacteria	Alphaproteobacteria	Rhizobiales	Beijerinckiaceae	1174-901-12		-8.36865e-05	0.999967	-0.242257	0.996217	0.985357	0.991509	-0.242173		0.98544		1.22761						0.00829927	0.00901023	0.0290431	0.0139047	3	3.78947	0	0.263889	0	1	6	false	31	0	1	0	0.910017	0	0	0	FALSE	FALSE	PeripheralNode
clust_1	462b55cd9526231c05976a3649460bbd	Bacteria	Proteobacteria	Alphaproteobacteria	Rhizobiales	Beijerinckiaceae	1174-901-12		-0.000240563	0.999967	1.24389	0.996217	0.194239	0.991509	1.24413		0.19448		-1.04965						0.00829927	0.00901023	0.0121927	0.0486128	5	10.2718	0	0.097354	0	1	19	false	17	0	1	0	0.558486	0	0	0	FALSE	FALSE	PeripheralNode
clust_1	44d0e578da96b5893dd7c98046969436	Bacteria	Proteobacteria	Alphaproteobacteria	Rhizobiales	Beijerinckiaceae			-0.375517	0.999967	-0.4944	0.996217	-0.436741	0.991509	-0.118883		-0.0612245		0.0576588				Y		0.0113914	0.00901023	0.0121927	0.0139047	2	2.12121	0	0.471429	0	1	3	false	28	0	1	0	0.959957	0	0	0	FALSE	TRUE	PeripheralNode
clust_1	81c51753eaff595a7193617cf4a4fb64	Bacteria	Proteobacteria	Alphaproteobacteria	Rhizobiales	Beijerinckiaceae	1174-901-12		-0.88159	0.999967	-0.552001	0.996217	-1.14364	0.991509	0.329589		-0.262045		-0.591634						0.0301028	0.00901023	0.0121927	0.0139047	15	1	1	1	0	8	1	false	1	0	8	0	1	0	56	0	FALSE	FALSE	Keystone
clust_1	05b04ff257efb353609ec351f278c445	Bacteria	Proteobacteria	Alphaproteobacteria	Rhizobiales	Beijerinckiaceae	1174-901-12		-0.000105408	0.999967	0.722584	0.996217	-0.0849982	0.991509	0.722689		-0.0848928		-0.807582						0.00829927	0.00901023	0.0121927	0.0243172	50	1.5	0	0.666667	0	1	2	false	2	0	1	0	0.75	0	0	0	FALSE	FALSE	PeripheralNode
clust_1	e05f2315fef91ff3b107945a38173cd2	Bacteria	Proteobacteria	Alphaproteobacteria	Rhizobiales	Beijerinckiaceae	28-YEA-48	Afipia_genosp.	-0.856551	0.999967	-0.535455	0.996217	-1.10835	0.991509	0.321096		-0.251796		-0.572893						0.0278829	0.00901023	0.0121927	0.0139047	78	11.559	0.0102564	0.0865129	0	2	20	false	9	0	2	0	0.497192	0	388	0.5	FALSE	FALSE	PeripheralNode
clust_1	5644428423efb7afef447333e0ddd001	Bacteria	Proteobacteria	Alphaproteobacteria	Rhizobiales	Beijerinckiaceae			-0.490006	0.999967	-0.3025	0.996217	-0.619185	0.991509	0.187506		-0.129179		-0.316685				Y		0.0134529	0.00901023	0.0121927	0.0139047	28	9.51795	0.0306106	0.105065	0	4	17	false	2.25	0	4	0	0.594383	0	1158	0.25	FALSE	TRUE	Hub
clust_1	e991d6aab3193aef2708889a9ea5c304	Bacteria	Proteobacteria	Alphaproteobacteria	Rhizobiales	Beijerinckiaceae			-0.358643	0.999967	-0.220374	0.996217	-0.448611	0.991509	0.138269		-0.0899682		-0.228238				Y		0.0114141	0.00901023	0.0121927	0.0139047	15	1.875	0	0.533333	0	1	2	false	8	0	1	0	0.890625	0	0	0	FALSE	TRUE	PeripheralNode
clust_1	ba08e963c337a684f27f92f8afadddf7	Bacteria	Proteobacteria	Alphaproteobacteria	Rhizobiales	Beijerinckiaceae	1174-901-12		2.70595	0.265561	0.404576	0.996217	-0.0338354	0.991509	-2.30138	0.286272	-2.73979	0.0575931	-0.438411	0.927543			Y		0.00829927	0.125122	0.0121927	0.0139047	79	3.1875	0.0625	0.313725	0	2	5	false	2	0	2	0	0.884868	0	62	0.5	FALSE	TRUE	PeripheralNode
clust_1	8a43b541437f8823050f82e7a3cce28a	Bacteria	Proteobacteria	Alphaproteobacteria	Sphingomonadales	Sphingomonadaceae			-0.000105408	0.999967	0.722584	0.996217	-0.0849982	0.991509	0.722689		-0.0848928		-0.807582						0.00829927	0.00901023	0.0121927	0.0243172	4	11.7077	0	0.0854139	0	1	21	false	21	0	1	0	0.49011	0	0	0	FALSE	FALSE	PeripheralNode
clust_1	4ee0e7fd524a1506914d67d70f6cb8b1	Bacteria	Proteobacteria	Alphaproteobacteria	Rhizobiales	Xanthobacteraceae	Bradyrhizobium		-0.357542	0.999967	-0.219708	0.996217	-0.447344	0.991509	0.137834		-0.0898022		-0.227636				Y		0.0113914	0.00901023	0.0121927	0.0139047	6	11.5692	0	0.0864362	0	1	20	false	17	0	1	0	0.496703	0	0	0	FALSE	TRUE	PeripheralNode
clust_1	1efc20e3b89d80ec60614a6794a46b11	Bacteria	Proteobacteria	Alphaproteobacteria	Rhizobiales	Beijerinckiaceae	Psychroglaciecola	Psychroglaciecola_arctica	0.537695	0.999967	-0.25212	0.996217	0.211454	0.991509	-0.789814		-0.326241		0.463574						0.00829927	0.0157741	0.0121927	0.0139047		0	0	0	0	0	0	true	0	0	0	0	#NUM!	0	0	0	FALSE	FALSE	PeripheralNode
clust_1	94529e63a1d4b3aa51a6135fcfb673b8	Bacteria	Proteobacteria	Alphaproteobacteria	Rhizobiales	Xanthobacteraceae	Bradyrhizobium		-0.844955	0.999967	-0.846433	0.996217	-2.37983	0.412987	-0.00147887	0.998844	-1.53488	0.313902	-1.5334	0.535225					0.0590309	0.0360655	0.0121927	0.0763794	18	10.2462	0	0.0975976	0	1	19	false	3	0	1	0	0.559707	0	0	0	FALSE	FALSE	PeripheralNode
clust_1	2d3f41d315767ca170809763b369d831	Bacteria	Proteobacteria	Alphaproteobacteria	Rhizobiales	Beijerinckiaceae	1174-901-12		-3.74638e-05	0.999967	-0.14269	0.996217	0.600281	0.991509	-0.142652		0.600318		0.74297						0.00829927	0.00901023	0.0194143	0.0139047	17	4.64474	0	0.215297	0	1	7	false	6	0	1	0	0.882428	0	0	0	FALSE	FALSE	PeripheralNode
clust_1	3a338424d264ae2c037a952033270d77	Bacteria	Proteobacteria	Alphaproteobacteria	Rhizobiales	Beijerinckiaceae			-4.31457e-05	0.999967	-0.173598	0.996217	0.720963	0.991509	-0.173555		0.721006		0.894561						0.00829927	0.00901023	0.0218215	0.0139047	3	3.78947	0	0.263889	0	1	6	false	31	0	1	0	0.910017	0	0	0	FALSE	FALSE	PeripheralNode
clust_1	8009e985f53e2df02567998dc25fd548	Bacteria	Proteobacteria	Alphaproteobacteria	Rhizobiales	Beijerinckiaceae	1174-901-12	uncultured_bacterium	0.389737	0.999967	0.203673	0.996217	0.209607	0.991509	-0.186064		-0.18013		0.0059344				Y		0.00829927	0.0135194	0.0121927	0.0139047	81	1.6	0.4	0.625	0	2	2	false	2.5	0	2	0	0.85	0	8	0.5	FALSE	TRUE	PeripheralNode
clust_1	c410c6fd560bfc2f4f496c2e7cfdb72a	Bacteria	Proteobacteria	Alphaproteobacteria	Rhizobiales	Hyphomicrobiaceae	Pedomicrobium		-0.000103486	0.999967	0.00562759	0.996217	0.011559	0.991509	0.00573107		0.0116624		0.00593138				Y		0.00829927	0.00901023	0.0121927	0.0139047
clust_1	866b00bfd68d6a688c0d303425175e6c	Bacteria	Proteobacteria	Alphaproteobacteria	Sphingomonadales	Sphingomonadaceae	Sphingomonas		-0.657203	0.999967	-0.407543	0.996217	-0.839234	0.991509	0.24966		-0.18203		-0.43169						0.0176436	0.00901023	0.0121927	0.0139047	10	13.4821	0	0.0741727	0	1	23	false	11	0	1	0	0.405617	0	0	0	FALSE	FALSE	PeripheralNode
clust_1	faf3908692049cb3fd659c94f3b1708e	Bacteria	Proteobacteria	Alphaproteobacteria	Sphingomonadales	Sphingomonadaceae	Sphingomonas		-5.40103e-05	0.999967	-0.199743	0.996217	0.822276	0.991509	-0.199689		0.82233		1.02202						0.00829927	0.00901023	0.0242287	0.0139047	3	3.78947	0	0.263889	0	1	6	false	31	0	1	0	0.910017	0	0	0	FALSE	FALSE	PeripheralNode
clust_1	c349a8c33aa46da2a824fba129311cbe	Bacteria	Proteobacteria	Alphaproteobacteria	Sphingomonadales	Sphingomonadaceae	Sphingomonas		-0.000100752	0.999967	-0.259953	0.996217	1.05255	0.991509	-0.259852		1.05265		1.3125						0.00829927	0.00901023	0.0314503	0.0139047	3	3.78947	0	0.263889	0	1	6	false	31	0	1	0	0.910017	0	0	0	FALSE	FALSE	PeripheralNode
clust_1	498ae2d4ae988d8573122327198a3662	Bacteria	Proteobacteria	Alphaproteobacteria	Sphingomonadales	Sphingomonadaceae	Sphingomonas		-0.357542	0.999967	-0.219708	0.996217	-0.447344	0.991509	0.137834		-0.0898022		-0.227636				Y		0.0113914	0.00901023	0.0121927	0.0139047	6	11.5692	0	0.0864362	0	1	20	false	17	0	1	0	0.496703	0	0	0	FALSE	TRUE	PeripheralNode
clust_1	890cc59c6a71e89c46044c0c91ff04a4	Bacteria	Proteobacteria	Alphaproteobacteria	Sphingomonadales	Sphingomonadaceae	Sphingomonas		-0.780772	0.999967	-1.04455	0.996217	-0.924904	0.991509	-0.263777		-0.144132		0.119645						0.0196786	0.00901023	0.0121927	0.0139047	14	11.1692	0.0904044	0.0895317	0	10	20	false	1.2	0	10	0	0.515751	0	3420	0.1	FALSE	FALSE	Hub
clust_1	cea83efa6fd7a5dc29ba121bc7dc10ec	Bacteria	Proteobacteria	Alphaproteobacteria	Sphingomonadales	Sphingomonadaceae	Sphingomonas		0.750805	0.999967	-0.252576	0.996217	-0.137934	0.991509	-1.00338		-0.88874		0.114642						0.00829927	0.0202833	0.0121927	0.0139047	7	8.34872	0	0.119779	0	1	16	false	18	0	1	0	0.650061	0	0	0	FALSE	FALSE	PeripheralNode
clust_1	b89663a0c531828c82784a2cf3eeffca	Bacteria	Proteobacteria	Alphaproteobacteria	Sphingomonadales	Sphingomonadaceae			-0.000105408	0.999967	0.722584	0.996217	-0.0849982	0.991509	0.722689		-0.0848928		-0.807582						0.00829927	0.00901023	0.0121927	0.0243172	4	11.7077	0	0.0854139	0	1	21	false	21	0	1	0	0.49011	0	0	0	FALSE	FALSE	PeripheralNode
clust_1	4111a05ae4530067b3257ca76f42b0f9	Bacteria	Proteobacteria	Alphaproteobacteria	Sphingomonadales	Sphingomonadaceae	Sphingomonas		-0.26792	0.999967	-0.163611	0.996217	-0.331856	0.991509	0.10431		-0.0639357		-0.168245				Y		0.0103607	0.00901023	0.0121927	0.0139047	6	11.5692	0	0.0864362	0	1	20	false	17	0	1	0	0.496703	0	0	0	FALSE	TRUE	PeripheralNode
clust_1	41912f988113e9fafe3670dc8ea9d27d	Bacteria	Proteobacteria	Alphaproteobacteria	Sphingomonadales	Sphingomonadaceae	Sphingomonas		0.631234	0.999967	-0.208534	0.996217	-0.112807	0.991509	-0.839768		-0.744041		0.0957274						0.00829927	0.0169014	0.0121927	0.0139047	26	1.2	0.9	0.833333	0	4	2	false	1.25	0	4	0	0.95	0	18	0.25	FALSE	FALSE	Keystone
clust_1	f1be3072a673fc5cb628a231f86f92a3	Bacteria	Proteobacteria	Alphaproteobacteria	Sphingomonadales	Sphingomonadaceae	Sphingomonas		-0.358461	0.999967	-0.220312	0.996217	-0.448686	0.991509	0.13815		-0.0902251		-0.228375				Y		0.0114141	0.00901023	0.0121927	0.0139047	16	10.3179	0	0.0969185	0	1	19	false	9	0	1	0	0.556288	0	0	0	FALSE	TRUE	PeripheralNode
clust_1	7255f7ba9432cda476083a17ccffea30	Bacteria	Proteobacteria	Alphaproteobacteria	Sphingomonadales	Sphingomonadaceae	Sphingomonas		0.48735	0.999967	-0.226316	0.996217	0.192601	0.991509	-0.713665		-0.294749		0.418916				Y		0.00829927	0.0146467	0.0121927	0.0139047	29	2	0	0.5	0	1	3	false	4	0	1	0	0.75	0	0	0	FALSE	TRUE	PeripheralNode
clust_1	079c57950cdf38ba93c0275c961d68fe	Bacteria	Proteobacteria	Alphaproteobacteria	Sphingomonadales	Sphingomonadaceae	Sphingomonas		-0.000245564	0.999967	1.29462	0.996217	0.201611	0.991509	1.29487		0.201856		-1.09301						0.00829927	0.00901023	0.0121927	0.0520837	5	10.2718	0	0.097354	0	1	19	false	17	0	1	0	0.558486	0	0	0	FALSE	FALSE	PeripheralNode
clust_1	a7ee4095e7c4f3fcc6a01e3bb0c86330	Bacteria	Proteobacteria	Alphaproteobacteria	Sphingomonadales	Sphingomonadaceae	Sphingomonas		-0.278296	0.999967	-0.364423	0.996217	-0.320377	0.991509	-0.0861272		-0.0420811		0.0440461				Y		0.0103607	0.00901023	0.0121927	0.0139047	77	3.0303	0	0.33	0	1	4	false	2	0	1	0	0.927489	0	0	0	FALSE	TRUE	PeripheralNode
clust_1	88361314e0c39d13f7c3ec77a28eec2c	Bacteria	Proteobacteria	Alphaproteobacteria	Sphingomonadales	Sphingomonadaceae	Sphingomonas		0.48735	0.999967	-0.226316	0.996217	0.192601	0.991509	-0.713665		-0.294749		0.418916				Y		0.00829927	0.0146467	0.0121927	0.0139047	29	2	0	0.5	0	1	3	false	4	0	1	0	0.75	0	0	0	FALSE	TRUE	PeripheralNode
clust_1	b0c0b2e859953c465163929bf3d4ea21	Bacteria	Proteobacteria	Alphaproteobacteria	Rhizobiales	Beijerinckiaceae	Methylobacterium-Methylorubrum		-0.375517	0.999967	-0.4944	0.996217	-0.436741	0.991509	-0.118883		-0.0612245		0.0576588				Y		0.0113914	0.00901023	0.0121927	0.0139047	2	2.12121	0	0.471429	0	1	3	false	28	0	1	0	0.959957	0	0	0	FALSE	TRUE	PeripheralNode
clust_1	007efd275963a545a0021a31ee5f91a6	Bacteria	Proteobacteria	Alphaproteobacteria	Sphingomonadales	Sphingomonadaceae	Sphingomonas		-0.580527	0.999967	-0.770716	0.996217	-0.682748	0.991509	-0.190189		-0.102221		0.0879681						0.0145062	0.00901023	0.0121927	0.0139047	68	10.2667	0.107534	0.0974026	0	3	19	false	8	0	3	0	0.55873	0	4068	0.333333	FALSE	FALSE	Hub
clust_1	14e1bfbd4ce64a294217c611ef5df363	Bacteria	Proteobacteria	Alphaproteobacteria	Sphingomonadales	Sphingomonadaceae	Sphingomonas		0.685588	0.999967	0.259964	0.996217	-0.191515	0.991509	-0.425625		-0.877103		-0.451478						0.00829927	0.0202013	0.0121927	0.0139047		0	0	0	0	0	0	true	0	0	0	0	#NUM!	0	0	0	FALSE	FALSE	PeripheralNode
clust_1	ded63c6aae6150c9d7e6783d76a11f21	Bacteria	Proteobacteria	Alphaproteobacteria	Sphingomonadales	Sphingomonadaceae			0.866054	0.999967	1.70405	0.996217	-1.91436	0.991509	0.837993	0.72066	-2.78042	0.0886715	-3.61841	0.0991234					0.0258215	0.0471747	0.0121927	0.128442		8.18462	0.186942	0.12218	0	3	13	false	3	0	3	0	0.657875	0	7072	0.333333	FALSE	FALSE	Hub
clust_1	41d644d7ebbbd370b8e31bd22345c258	Bacteria	Proteobacteria	Alphaproteobacteria	Sphingomonadales	Sphingomonadaceae	Sphingomonas		0.267265	0.999967	-0.119073	0.996217	0.110058	0.991509	-0.386338		-0.157207		0.22913				Y		0.00829927	0.0112648	0.0121927	0.0139047		0	0	0	0	0	0	true	0	0	0	0	#NUM!	0	0	0	FALSE	TRUE	PeripheralNode
clust_1	7b3c0d93922e312d34cf7c0942ce139e	Bacteria	Proteobacteria	Alphaproteobacteria	Sphingomonadales	Sphingomonadaceae			-0.000206167	0.999967	1.65705	0.996217	-0.212759	0.991509	1.65725		-0.212552		-1.86981						0.00829927	0.00901023	0.0121927	0.0659669	4	11.7077	0	0.0854139	0	1	21	false	21	0	1	0	0.49011	0	0	0	FALSE	FALSE	PeripheralNode
clust_1	e69a3a9b175fcff741d794f75286e959	Bacteria	Proteobacteria	Alphaproteobacteria	Sphingomonadales	Sphingomonadaceae	Sphingomonas		-0.000105408	0.999967	0.722584	0.996217	-0.0849982	0.991509	0.722689		-0.0848928		-0.807582						0.00829927	0.00901023	0.0121927	0.0243172	4	11.7077	0	0.0854139	0	1	21	false	21	0	1	0	0.49011	0	0	0	FALSE	FALSE	PeripheralNode
clust_1	e9334103ac7f05783ece2ffb471f0753	Bacteria	Proteobacteria	Alphaproteobacteria	Sphingomonadales	Sphingomonadaceae	Sphingomonas		-0.000103486	0.999967	0.00562759	0.996217	0.011559	0.991509	0.00573107		0.0116624		0.00593138				Y		0.00829927	0.00901023	0.0121927	0.0139047
clust_1	41b6d196d2be9228d399e2e91f179317	Bacteria	Proteobacteria	Alphaproteobacteria	Sphingomonadales	Sphingomonadaceae	Sphingomonas	Sphingomonas-like_bacterium	0.489874	0.999967	0.187328	0.996217	-0.129338	0.991509	-0.302547		-0.619212		-0.316665				Y		0.00829927	0.0146058	0.0121927	0.0139047		0	0	0	0	0	0	true	0	0	0	0	#NUM!	0	0	0	FALSE	TRUE	PeripheralNode
clust_1	622c427b8ea19ab8305886b6715c026d	Bacteria	Proteobacteria	Alphaproteobacteria	Sphingomonadales	Sphingomonadaceae			-0.699885	0.999967	-0.371947	0.996217	-0.74547	0.991509	0.327938		-0.0455844		-0.373523						0.016545	0.00901023	0.0121927	0.0208463	21	10.2308	0.0403912	0.0977444	0	2	19	false	9.5	0	2	0	0.56044	0	1528	0.5	FALSE	FALSE	PeripheralNode
clust_1	67affd47ea5b57abb06ba3a1e131e081	Bacteria	Proteobacteria	Alphaproteobacteria	Sphingomonadales	Sphingomonadaceae	Sphingopyxis		0.581997	0.999967	-0.190676	0.996217	-0.102829	0.991509	-0.772674		-0.684827		0.0878471						0.00829927	0.0157741	0.0121927	0.0139047	7	8.34872	0	0.119779	0	1	16	false	18	0	1	0	0.650061	0	0	0	FALSE	FALSE	PeripheralNode
clust_1	784199447c65b7c49ad57d69b9fc0c02	Bacteria	Proteobacteria	Alphaproteobacteria	Sphingomonadales	Sphingomonadaceae	Altererythrobacter	uncultured_proteobacterium	-0.585939	0.999967	-0.362583	0.996217	-0.744857	0.991509	0.223357		-0.158917		-0.382274						0.0155671	0.00901023	0.0121927	0.0139047	10	13.4821	0	0.0741727	0	1	23	false	11	0	1	0	0.405617	0	0	0	FALSE	FALSE	PeripheralNode
clust_1	171a08aafbce09e995adf8496e02f09d	Bacteria	Proteobacteria	Alphaproteobacteria	Sphingomonadales	Sphingomonadaceae			-0.268823	0.999967	-0.164152	0.996217	-0.33286	0.991509	0.104671		-0.0640372		-0.168708				Y		0.0103758	0.00901023	0.0121927	0.0139047	10	13.4821	0	0.0741727	0	1	23	false	11	0	1	0	0.405617	0	0	0	FALSE	TRUE	PeripheralNode
clust_1	6ee1dffaf22d5431935567d856378ce2	Bacteria	Proteobacteria	Alphaproteobacteria	Sphingomonadales	Sphingomonadaceae			-0.395684	0.999967	-2.08608	0.996217	-1.16118	0.991509	-1.69039	0.428179	-0.765493	0.645812	0.9249	0.793025					0.058963	0.0370863	0.0414706	0.0139047	19	2.2	0	0.454545	0	1	3	false	7	0	1	0	0.828571	0	0	0	FALSE	FALSE	PeripheralNode
clust_1	97044001a0e7d40943521ae469613052	Bacteria	Proteobacteria	Alphaproteobacteria	Sphingomonadales	Sphingomonadaceae	Rhizorhapis	Sphingomonas_antarctica	-1.27308	0.999967	-1.74618	0.996217	-1.52419	0.991509	-0.4731	0.834632	-0.251109	0.875893	0.221992	0.927543					0.068081	0.00901023	0.0121927	0.0139047	57	3.0303	0	0.33	0	1	4	false	2	0	1	0	0.927489	0	0	0	FALSE	FALSE	PeripheralNode
clust_1	162f0932bf29e031dbb6d8f5b9ea7f75	Bacteria	Proteobacteria	Alphaproteobacteria	Sphingomonadales	Sphingomonadaceae	Sphingomonas		-0.375479	0.999967	-0.494457	0.996217	-0.436382	0.991509	-0.118977		-0.0609024		0.0580751				Y		0.0114027	0.00901023	0.0121927	0.0139047	12	10.3795	0	0.0963439	0	1	19	false	13	0	1	0	0.553358	0	0	0	FALSE	TRUE	PeripheralNode
clust_1	dd1a516c11812be6198001ca9a80b786	Bacteria	Proteobacteria	Alphaproteobacteria	Sphingomonadales	Sphingomonadaceae	Sphingomonas		0.956147	0.999967	-1.15232	0.996217	-0.83738	0.991509	-2.10847	0.315127	-1.79353	0.255779	0.314942	0.927543					0.507921	0.842163	0.803617	0.576241	34	1.5	0	0.666667	0	1	2	false	2	0	1	0	0.75	0	0	0	FALSE	FALSE	PeripheralNode
clust_1	e56177dc2912340d623204c03728b7da	Bacteria	Proteobacteria	Alphaproteobacteria	Sphingomonadales	Sphingomonadaceae	Sphingomonas		0.393475	0.999967	-0.127377	0.996217	0.996037	0.991509	-0.520853		0.602562		1.12341						0.00829927	0.0123921	0.0314503	0.0139047	63	3.76316	0.0263158	0.265734	0	2	6	false	16	0	2	0	0.910866	0	150	0.5	FALSE	FALSE	PeripheralNode
clust_1	af3e54315c61690359eba266f392dbcb	Bacteria	Proteobacteria	Alphaproteobacteria	Sphingomonadales	Sphingomonadaceae	Sphingomonas		0.429907	0.999967	0.164868	0.996217	-0.111301	0.991509	-0.265039		-0.541208		-0.27617				Y		0.00829927	0.0134867	0.0121927	0.0139047		0	0	0	0	0	0	true	0	0	0	0	#NUM!	0	0	0	FALSE	TRUE	PeripheralNode
clust_1	b805fe55ac2dd9fb666c1e63576eb89f	Bacteria	Proteobacteria	Alphaproteobacteria	Sphingomonadales	Sphingomonadaceae	Sphingomonas		-3.74638e-05	0.999967	-0.14269	0.996217	0.600281	0.991509	-0.142652		0.600318		0.74297						0.00829927	0.00901023	0.0194143	0.0139047	17	4.64474	0	0.215297	0	1	7	false	6	0	1	0	0.882428	0	0	0	FALSE	FALSE	PeripheralNode
clust_1	f09459b045448d5cda2f59eed4e79780	Bacteria	Proteobacteria	Alphaproteobacteria	Sphingomonadales	Sphingomonadaceae	Sphingomonas		-1.04829	0.999967	-0.581314	0.996217	-2.43722	0.548048	0.466974	0.828771	-1.38893	0.397676	-1.8559	0.454145					0.0785313	0.0383201	0.0121927	0.187445	60	7.34359	0.502564	0.136173	0	2	13	false	3	0	2	0	0.697924	0	19012	0.5	FALSE	FALSE	PeripheralNode
clust_1	06ba5b416053801db2dff1662c51fe6d	Bacteria	Proteobacteria	Alphaproteobacteria	Sphingomonadales	Sphingomonadaceae	Sphingomonas		-0.000103486	0.999967	0.00562759	0.996217	0.011559	0.991509	0.00573107		0.0116624		0.00593138				Y		0.00829927	0.00901023	0.0121927	0.0139047
clust_1	95795935d1d50a54e488919d354d658d	Bacteria	Proteobacteria	Alphaproteobacteria	Sphingomonadales	Sphingomonadaceae			-5.76094e-05	0.999967	0.988489	0.996217	-0.121602	0.991509	0.988547		-0.121544		-1.11009						0.00829927	0.00901023	0.0121927	0.0312588		0	0	0	0	0	0	true	0	0	0	0	#NUM!	0	0	0	FALSE	FALSE	PeripheralNode
clust_1	46437de1cdc3aa9d66703a3a0da1addd	Bacteria	Proteobacteria	Alphaproteobacteria	Sphingomonadales	Sphingomonadaceae	Sphingomonas		-2.22116	0.999967	-0.0257706	0.996217	-3.86131	0.0835271	2.19539	0.334599	-1.64015	0.397676	-3.83554	0.0991234					0.194063	0.056357	0.0121927	0.54841
clust_1	295db2d0238de07d3e1985ceb0a0a66a	Bacteria	Proteobacteria	Alphaproteobacteria	Sphingomonadales	Sphingomonadaceae			-0.000136114	0.999967	-0.290488	0.996217	1.16757	0.991509	-0.290352		1.16771		1.45806						0.00829927	0.00901023	0.0362648	0.0139047	3	3.78947	0	0.263889	0	1	6	false	31	0	1	0	0.910017	0	0	0	FALSE	FALSE	PeripheralNode
clust_1	9d2136dd15f37e98b78c0fa344953eed	Bacteria	Proteobacteria	Alphaproteobacteria	Sphingomonadales	Sphingomonadaceae			-0.807211	0.999967	1.26999	0.996217	0.0349452	0.991509	2.0772	0.392396	0.842156	0.663022	-1.23504	0.750564					0.189706	0.06763	0.191729	0.569235	47	1.5	0	0.666667	0	1	2	false	2	0	1	0	0.75	0	0	0	FALSE	FALSE	PeripheralNode
clust_1	fd6d9b2a46f1675cc113833fe50c7886	Bacteria	Proteobacteria	Alphaproteobacteria	Sphingomonadales	Sphingomonadaceae			-0.455496	0.999967	-0.601751	0.996217	-0.532651	0.991509	-0.146256		-0.0771554		0.0691003				Y		0.0124221	0.00901023	0.0121927	0.0139047	2	2.12121	0	0.471429	0	1	3	false	28	0	1	0	0.959957	0	0	0	FALSE	TRUE	PeripheralNode
clust_1	1afe59f3c40a709134d268a8f6c538a6	Bacteria	Proteobacteria	Alphaproteobacteria	Sphingomonadales	Sphingomonadaceae			1.04425	0.999967	-0.370486	0.996217	-0.201282	0.991509	-1.41473		-1.24553		0.169203						0.00829927	0.0371928	0.0121927	0.0139047	36	10.3077	0	0.0970149	0	1	18	false	2	0	1	0	0.556777	0	0	0	FALSE	FALSE	PeripheralNode
clust_1	147bf33e27cf602eb9b90c9901e7c385	Bacteria	Proteobacteria	Alphaproteobacteria	Sphingomonadales	Sphingomonadaceae			0.420761	0.999967	2.08887	0.996217	-0.305425	0.991509	1.66811	0.394434	-0.726186	0.677568	-2.3943	0.297934					0.0166054	0.0482119	0.0290431	0.145796
clust_1	87bce338a138cbe76b8ba25a73cae841	Bacteria	Proteobacteria	Alphaproteobacteria	Sphingomonadales	Sphingomonadaceae			-1.22677	0.999967	-1.64329	0.996217	-1.46239	0.991509	-0.416523		-0.235616		0.180907						0.0279018	0.00901023	0.0121927	0.0139047	2	2.09091	0	0.478261	1	2	3	false	15	0	2	0	0.961039	0	0	0.535714	FALSE	FALSE	PeripheralNode
clust_1	b1206e91e99c619a6671cc9bedbcb3be	Bacteria	Proteobacteria	Alphaproteobacteria	Sphingomonadales	Sphingomonadaceae	Sphingomonas		-1.34315	0.999967	1.6701	0.996217	0.647154	0.991509	3.01325	0.147572	1.9903	0.255779	-1.02294	0.77848					0.0476477	0.0349382	0.292277	0.388753	19	2.2	0	0.454545	0	1	3	false	7	0	1	0	0.828571	0	0	0	FALSE	FALSE	PeripheralNode
clust_1	9ab0eeb61e8d0cc5795226e1ca063d14	Bacteria	Proteobacteria	Alphaproteobacteria	Rhizobiales	Devosiaceae	Devosia		-1.37196	0.999967	-1.89364	0.996217	-1.64446	0.991509	-0.521676	0.828771	-0.272498	0.870403	0.249178	0.927543					0.103126	0.00901023	0.0121927	0.0139047	2	2.12121	0	0.471429	0	1	3	false	28	0	1	0	0.959957	0	0	0	FALSE	FALSE	PeripheralNode
clust_1	e5936dc8f76595626c4e1a732458135a	Bacteria	Proteobacteria	Alphaproteobacteria	Rhizobiales	Devosiaceae	Devosia		-0.709233	0.999967	-1.24781	0.996217	0.390628	0.991509	-0.538574		1.09986		1.63844						0.0165751	0.00901023	0.0362648	0.0139047	32	4.92105	0	0.203209	1	2	6	false	2.5	0	2	0	0.873514	0	0	0.833333	FALSE	FALSE	PeripheralNode
clust_1	2d67eebdbbd2051c682efb67581aff4f	Bacteria	Proteobacteria	Alphaproteobacteria	Rhizobiales	Devosiaceae	Devosia		0.489874	0.999967	0.187328	0.996217	-0.129338	0.991509	-0.302547		-0.619212		-0.316665				Y		0.00829927	0.0146058	0.0121927	0.0139047		0	0	0	0	0	0	true	0	0	0	0	#NUM!	0	0	0	FALSE	TRUE	PeripheralNode
clust_1	b611c8abec4052bfa809472f5a5e0112	Bacteria	Proteobacteria	Alphaproteobacteria	Rhizobiales	Devosiaceae	Devosia		0.837656	0.999967	-0.285933	0.996217	-0.156378	0.991509	-1.12359		-0.994033		0.129555						0.00829927	0.0236652	0.0121927	0.0139047	7	8.34872	0	0.119779	0	1	16	false	18	0	1	0	0.650061	0	0	0	FALSE	FALSE	PeripheralNode
clust_1	31942b0b46a25d72f8450fa083b922d7	Bacteria	Proteobacteria	Alphaproteobacteria	Caulobacterales	Caulobacteraceae			-0.000103486	0.999967	0.00562759	0.996217	0.011559	0.991509	0.00573107		0.0116624		0.00593138				Y		0.00829927	0.00901023	0.0121927	0.0139047
clust_1	a95a993abddf6c51e23e5f78352793ab	Bacteria	Proteobacteria	Alphaproteobacteria	Rhizobiales	Devosiaceae	Devosia		-9.92475e-05	0.999967	0.545376	0.996217	-0.0609519	0.991509	0.545475		-0.0608527		-0.606328						0.00829927	0.00901023	0.0121927	0.0208463	4	11.7077	0	0.0854139	0	1	21	false	21	0	1	0	0.49011	0	0	0	FALSE	FALSE	PeripheralNode
clust_1	29593b8679ce9413b0fbb2e1b272ea8a	Bacteria	Proteobacteria	Alphaproteobacteria	Rhizobiales	Rhizobiaceae			1.17054	0.999967	0.557424	0.996217	-0.892445	0.991509	-0.613112	0.768717	-2.06298	0.213751	-1.44987	0.615127					0.016545	0.0674006	0.0121927	0.0312588	5	8.51282	0.216971	0.11747	0.333333	3	17	false	7.33333	0	3	0	0.642247	0	8208	0.368421	FALSE	FALSE	Hub
clust_1	d66d181cd6245b117773941d255b2687	Bacteria	Proteobacteria	Alphaproteobacteria	Rhizobiales	Rhizobiaceae	Mesorhizobium		-0.92152	0.999967	-0.578264	0.996217	-1.19843	0.991509	0.343256		-0.276907		-0.620163						0.0340673	0.00901023	0.0121927	0.0139047	6	11.5692	0	0.0864362	0	1	20	false	17	0	1	0	0.496703	0	0	0	FALSE	FALSE	PeripheralNode
clust_1	520faee858166fda1cc8cab555a0c84a	Bacteria	Bdellovibrionota	Oligoflexia	0319-6G20	0319-6G20	0319-6G20	uncultured_Roseobacter	-0.000103486	0.999967	0.00562759	0.996217	0.011559	0.991509	0.00573107		0.0116624		0.00593138				Y		0.00829927	0.00901023	0.0121927	0.0139047
clust_1	7c59a2ef71ee98941eada5e97c7a10c2	Bacteria	Proteobacteria	Alphaproteobacteria	Rhizobiales	Rhizobiaceae			-0.000559947	0.999967	-0.517261	0.996217	1.97669	0.991509	-0.516701		1.97725	0.199273	2.49395						0.00829927	0.00901023	0.122924	0.0139047	3	3.78947	0	0.263889	0	1	6	false	31	0	1	0	0.910017	0	0	0	FALSE	FALSE	PeripheralNode
clust_1	c01382dc4bd086953edcabd5a8600aec	Bacteria	Proteobacteria	Alphaproteobacteria	Rhizobiales	Rhizobiaceae			-0.428381	0.999967	-0.625154	0.996217	-0.257827	0.991509	-0.196773		0.170554		0.367327				Y		0.0124523	0.00901023	0.0121927	0.0139047	1	4.47368	0	0.223529	0	1	7	false	29	0	1	0	0.887946	0	0	0	FALSE	TRUE	PeripheralNode
clust_1	9870ff2232ecd0ca58a8504babd0f38c	Bacteria	Proteobacteria	Alphaproteobacteria	Rhizobiales	Rhizobiaceae	Allorhizobium-Neorhizobium-Pararhizobium-Rhizobium		1.20447	0.999967	0.773507	0.996217	-1.41714	0.991509	-0.430961	0.850794	-2.62161	0.115157	-2.19064	0.446746					0.167336	0.165034	0.686211	0.385282
clust_1	f0af52fb7f710a38b1154430aa64a956	Bacteria	Proteobacteria	Alphaproteobacteria	Rhizobiales	Rhizobiaceae			-0.58138	0.999967	-0.856341	0.996217	-0.353564	0.991509	-0.274961		0.227817		0.502778						0.0155671	0.00901023	0.0121927	0.0139047	1	4.47368	0	0.223529	0	1	7	false	29	0	1	0	0.887946	0	0	0	FALSE	FALSE	PeripheralNode
clust_1	d907bc915cf019f13b30b7e3a2b9d395	Bacteria	Proteobacteria	Alphaproteobacteria	Rhizobiales	Rhizobiaceae			-0.000105408	0.999967	0.722584	0.996217	-0.0849982	0.991509	0.722689		-0.0848928		-0.807582						0.00829927	0.00901023	0.0121927	0.0243172	4	11.7077	0	0.0854139	0	1	21	false	21	0	1	0	0.49011	0	0	0	FALSE	FALSE	PeripheralNode
clust_1	f72d079821d5f080fc17ad8ce56bf8ad	Bacteria	Proteobacteria	Alphaproteobacteria	Rhizobiales	Rhizobiaceae	Allorhizobium-Neorhizobium-Pararhizobium-Rhizobium		-0.874991	0.999967	-0.609345	0.996217	-1.12187	0.991509	0.265647		-0.246874		-0.51252						0.0278829	0.00901023	0.0121927	0.027788	46	8.34359	0	0.119852	1	2	13	false	3	0	2	0	0.650305	0	0	0.75	FALSE	FALSE	PeripheralNode
clust_1	1dd7a2b6e07b234889e36986611a1aa0	Bacteria	Proteobacteria	Alphaproteobacteria	Rhizobiales	Rhizobiaceae	Aureimonas		-0.000303645	0.999967	2.18189	0.996217	-0.284406	0.991509	2.18219		-0.284102	0.862962	-2.46629						0.00829927	0.00901023	0.0121927	0.128442	4	11.7077	0	0.0854139	0	1	21	false	21	0	1	0	0.49011	0	0	0	FALSE	FALSE	PeripheralNode
clust_1	87e740ab4dbb3ca152593849a5fdd1ee	Bacteria	Proteobacteria	Alphaproteobacteria	Rhizobiales	Beijerinckiaceae	1174-901-12		0.992121	0.999967	2.05957	0.996217	0.334151	0.991509	1.06745	0.583793	-0.65797	0.706149	-1.72542	0.535225					0.00829927	0.0462112	0.0121927	0.0729085	5	10.2718	0	0.097354	0	1	19	false	17	0	1	0	0.558486	0	0	0	FALSE	FALSE	PeripheralNode
clust_1	cf1dcb61647ed1d00f49fb2839fac7ff	Bacteria	Proteobacteria	Alphaproteobacteria	Rhizobiales	D05-2	D05-2	uncultured_bacterium	-0.73651	0.999967	-0.457873	0.996217	-0.945093	0.991509	0.278637		-0.208583		-0.48722						0.0206679	0.00901023	0.0121927	0.0139047		0	0	0	0	0	0	true	0	0	0	0	#NUM!	0	0	0	FALSE	FALSE	PeripheralNode
clust_1	4b798d55b7543bb46680aeab2c6dc653	Bacteria	Proteobacteria	Alphaproteobacteria	Caulobacterales	Caulobacteraceae	Brevundimonas		0.972807	0.999967	-1.15553	0.996217	-0.947447	0.991509	-2.12834		-1.92025	0.241376	0.208087						0.0186065	0.0507204	0.0121927	0.0139047	35	1.5	0	0.666667	0	1	2	false	2	0	1	0	0.75	0	0	0	FALSE	FALSE	PeripheralNode
clust_1	a94096466dcc3bb4cd09baaa3dcc58d4	Bacteria	Proteobacteria	Alphaproteobacteria	Caulobacterales	Caulobacteraceae	Brevundimonas		0.358496	0.999967	0.138105	0.996217	-0.0901203	0.991509	-0.220391		-0.448616		-0.228226				Y		0.00829927	0.0123921	0.0121927	0.0139047	8	2.46875	0	0.405063	0	1	4	false	19	0	1	0	0.922697	0	0	0	FALSE	TRUE	PeripheralNode
clust_1	825da72681be090fb38932173fd1631c	Bacteria	Proteobacteria	Alphaproteobacteria	Caulobacterales	Caulobacteraceae	Brevundimonas		-0.428381	0.999967	-0.625154	0.996217	-0.257827	0.991509	-0.196773		0.170554		0.367327				Y		0.0124523	0.00901023	0.0121927	0.0139047	1	4.47368	0	0.223529	0	1	7	false	29	0	1	0	0.887946	0	0	0	FALSE	TRUE	PeripheralNode
clust_1	004fb7649b25af1e1f78966ff79619d5	Bacteria	Proteobacteria	Alphaproteobacteria	Caulobacterales	Caulobacteraceae	Brevundimonas		0.541947	0.999967	0.2068	0.996217	-0.145452	0.991509	-0.335147		-0.687399		-0.352252						0.00829927	0.0157741	0.0121927	0.0139047	11	12.7795	0	0.0782504	0	1	22	false	13	0	1	0	0.439072	0	0	0	FALSE	FALSE	PeripheralNode
clust_1	9c733a04861386b9f4a4ac184ff40df6	Bacteria	Proteobacteria	Alphaproteobacteria	Caulobacterales	Caulobacteraceae			0.430845	0.999967	0.165172	0.996217	-0.111743	0.991509	-0.265673		-0.542587		-0.276915				Y		0.00829927	0.0135194	0.0121927	0.0139047	11	12.7795	0	0.0782504	0	1	22	false	13	0	1	0	0.439072	0	0	0	FALSE	TRUE	PeripheralNode
clust_1	17a1eb61f373552c444ed9c545708cd7	Bacteria	Proteobacteria	Alphaproteobacteria	Caulobacterales	Caulobacteraceae	Caulobacter		0.267762	0.999967	0.104157	0.996217	-0.0640769	0.991509	-0.163605		-0.331839		-0.168233				Y		0.00829927	0.0112485	0.0121927	0.0139047		0	0	0	0	0	0	true	0	0	0	0	#NUM!	0	0	0	FALSE	TRUE	PeripheralNode
clust_1	c51fe81e36b42516abd7837ffaef8ab6	Bacteria	Proteobacteria	Alphaproteobacteria	Caulobacterales	Caulobacteraceae	Caulobacter		0.286653	0.999967	-1.59653	0.996217	-2.91207	0.361574	-1.88318	0.346298	-3.19873	0.0400032	-1.31555	0.680718					0.0611338	0.117231	0.0121927	0.0382004
clust_1	260be18709f678ef3e58bd34e7bf81d5	Bacteria	Proteobacteria	Alphaproteobacteria	Caulobacterales	Caulobacteraceae	Caulobacter		-0.358643	0.999967	-0.220374	0.996217	-0.448611	0.991509	0.138269		-0.0899682		-0.228238				Y		0.0114141	0.00901023	0.0121927	0.0139047	15	1.875	0	0.533333	0	1	2	false	8	0	1	0	0.890625	0	0	0	FALSE	TRUE	PeripheralNode
clust_1	cd87e133c88580d9aa6e4610cee637ed	Bacteria	Proteobacteria	Alphaproteobacteria	Caulobacterales	Caulobacteraceae	uncultured		-0.000103486	0.999967	0.00562759	0.996217	0.011559	0.991509	0.00573107		0.0116624		0.00593138				Y		0.00829927	0.00901023	0.0121927	0.0139047
clust_1	3cd6a6c67d22852705dd9954e0424fa8	Bacteria	Proteobacteria	Alphaproteobacteria	Caulobacterales	Caulobacteraceae			-0.522715	0.999967	-0.692477	0.996217	-0.613129	0.991509	-0.169763		-0.0904141		0.0793486				Y		0.0134717	0.00901023	0.0121927	0.0139047	14	12.1641	0	0.0822091	0	1	21	false	10	0	1	0	0.468376	0	0	0	FALSE	TRUE	PeripheralNode
clust_1	158028b13dcd6bd247a2dc0322c8dd6d	Bacteria	Proteobacteria	Alphaproteobacteria	Rhodobacterales	Rhodobacteraceae			-0.487793	0.999967	-0.714288	0.996217	-0.294948	0.991509	-0.226496		0.192844		0.41934				Y		0.0134906	0.00901023	0.0121927	0.0139047	1	4.47368	0	0.223529	0	1	7	false	29	0	1	0	0.887946	0	0	0	FALSE	TRUE	PeripheralNode
clust_1	575488dab4cf118249eb70efdcd55cdd	Bacteria	Proteobacteria	Alphaproteobacteria	Rhodobacterales	Rhodobacteraceae	Rubellimicrobium	uncultured_bacterium	-0.459934	0.999967	0.269379	0.996217	-0.404152	0.991509	0.729313		0.0557822		-0.67353						0.0124523	0.00901023	0.0121927	0.027788		0	0	0	0	0	0	true	0	0	0	0	#NUM!	0	0	0	FALSE	FALSE	PeripheralNode
clust_1	8e1e7dabbd6746c8c7d3bee699aa7c8e	Bacteria	Proteobacteria	Alphaproteobacteria	Acetobacterales	Acetobacteraceae	Gluconobacter		0.268664	0.999967	0.104519	0.996217	-0.06418	0.991509	-0.164145		-0.332844		-0.168699				Y		0.00829927	0.0112648	0.0121927	0.0139047	8	2.46875	0	0.405063	0	1	4	false	19	0	1	0	0.922697	0	0	0	FALSE	TRUE	PeripheralNode
clust_1	6e6280ccb5fd110f636df3307222c9fa	Bacteria	Proteobacteria	Alphaproteobacteria	Sphingomonadales	Sphingomonadaceae	Sphingomonas		-0.357542	0.999967	-0.219708	0.996217	-0.447344	0.991509	0.137834		-0.0898022		-0.227636				Y		0.0113914	0.00901023	0.0121927	0.0139047	6	11.5692	0	0.0864362	0	1	20	false	17	0	1	0	0.496703	0	0	0	FALSE	TRUE	PeripheralNode
clust_1	f383575c7f91e16edd5b72dade660d0f	Bacteria	Proteobacteria	Alphaproteobacteria	Rhodobacterales	Rhodobacteraceae	Paracoccus		-4.99832e-05	0.999967	0.867687	0.996217	-0.105093	0.991509	0.867737		-0.105043		-0.972779						0.00829927	0.00901023	0.0121927	0.027788	44	1	1	1	0	2	1	false	1	0	2	0	1	0	2	0	FALSE	FALSE	Connector
clust_1	a053d9d3c41235459f16b5e5258c4b40	Bacteria	Proteobacteria	Alphaproteobacteria	Rhodobacterales	Rhodobacteraceae	Rubellimicrobium		-0.487473	0.999967	-0.713621	0.996217	-0.294721	0.991509	-0.226148		0.192752		0.4189				Y		0.0134906	0.00901023	0.0121927	0.0139047		0	0	0	0	0	0	true	0	0	0	0	#NUM!	0	0	0	FALSE	TRUE	PeripheralNode
clust_1	c679a73442ee17d7e2968317d5ff4087	Bacteria	Proteobacteria	Alphaproteobacteria	Rhodobacterales	Rhodobacteraceae	Paracoccus		-0.375479	0.999967	-0.494457	0.996217	-0.436382	0.991509	-0.118977		-0.0609024		0.0580751				Y		0.0114027	0.00901023	0.0121927	0.0139047	12	10.3795	0	0.0963439	0	1	19	false	13	0	1	0	0.553358	0	0	0	FALSE	TRUE	PeripheralNode
clust_1	8509afc2e290e0b73d88e2e82b735208	Bacteria	Gemmatimonadota	Longimicrobia	Longimicrobiales	Longimicrobiaceae	Longimicrobiaceae		-0.000103486	0.999967	0.00562759	0.996217	0.011559	0.991509	0.00573107		0.0116624		0.00593138				Y		0.00829927	0.00901023	0.0121927	0.0139047
clust_1	b567e53778e7a44f3936e5ba31cab470	Bacteria	Gemmatimonadota	Longimicrobia	Longimicrobiales	Longimicrobiaceae	Longimicrobium	uncultured_bacterium	-0.455439	0.999967	-0.601796	0.996217	-0.532275	0.991509	-0.146357		-0.0768364		0.0695209				Y		0.0124372	0.00901023	0.0121927	0.0139047	14	12.1641	0	0.0822091	0	1	21	false	10	0	1	0	0.468376	0	0	0	FALSE	TRUE	PeripheralNode
clust_1	bebe1743a664a693827ceb9c48b934d7	Bacteria	Actinobacteriota	Thermoleophilia	Gaiellales	uncultured	uncultured	Gaiella_sp.	0.581265	0.999967	-0.275131	0.996217	0.227665	0.991509	-0.856396		-0.3536		0.502796						0.00829927	0.0169014	0.0121927	0.0139047		0	0	0	0	0	0	true	0	0	0	0	#NUM!	0	0	0	FALSE	FALSE	PeripheralNode
clust_1	35ddaae240650bb20a63411d45eab4ee	Bacteria	Actinobacteriota	Thermoleophilia	Gaiellales	Gaiellaceae	Gaiella	Gaiella_occulta	0.491124	0.999967	0.187804	0.996217	-0.129633	0.991509	-0.303319		-0.620756		-0.317437				Y		0.00829927	0.0146467	0.0121927	0.0139047	8	2.46875	0	0.405063	0	1	4	false	19	0	1	0	0.922697	0	0	0	FALSE	TRUE	PeripheralNode
clust_1	de7e2aaca7181959fc2fb0c61d733d15	Bacteria	Actinobacteriota	Thermoleophilia	Gaiellales	Gaiellaceae	Gaiella		-0.000140664	0.999967	1.18086	0.996217	-0.14755	0.991509	1.181		-0.14741		-1.32841						0.00829927	0.00901023	0.0121927	0.0382004	4	11.7077	0	0.0854139	0	1	21	false	21	0	1	0	0.49011	0	0	0	FALSE	FALSE	PeripheralNode
clust_1	b3875a2c816ab4a572f45be20ae773bb	Bacteria	Actinobacteriota	Thermoleophilia	Solirubrobacterales	Solirubrobacteraceae	Conexibacter		0.685588	0.999967	0.259964	0.996217	-0.191515	0.991509	-0.425625		-0.877103		-0.451478						0.00829927	0.0202013	0.0121927	0.0139047		0	0	0	0	0	0	true	0	0	0	0	#NUM!	0	0	0	FALSE	FALSE	PeripheralNode
clust_1	3dd4b304732499e6d92a8af1be67e218	Bacteria	Actinobacteriota	Thermoleophilia	Solirubrobacterales	Solirubrobacteraceae	Solirubrobacter		0.430845	0.999967	0.165172	0.996217	-0.111743	0.991509	-0.265673		-0.542587		-0.276915				Y		0.00829927	0.0135194	0.0121927	0.0139047	11	12.7795	0	0.0782504	0	1	22	false	13	0	1	0	0.439072	0	0	0	FALSE	TRUE	PeripheralNode
clust_1	74551b8cff3ee41fc549e325669c0410	Bacteria	Actinobacteriota	Thermoleophilia	Solirubrobacterales	Solirubrobacteraceae	Solirubrobacter	uncultured_Solirubrobacter	-4.06734e-05	0.999967	-0.105076	0.996217	0.452272	0.991509	-0.105036		0.452312		0.557348				Y		0.00829927	0.00901023	0.0170071	0.0139047	3	3.78947	0	0.263889	0	1	6	false	31	0	1	0	0.910017	0	0	0	FALSE	TRUE	PeripheralNode
clust_1	b32475396691f65a4e537f92520ad4fa	Bacteria	Actinobacteriota	Thermoleophilia	Solirubrobacterales	67-14	67-14		-0.490006	0.999967	-0.3025	0.996217	-0.619185	0.991509	0.187506		-0.129179		-0.316685				Y		0.0134529	0.00901023	0.0121927	0.0139047		0	0	0	0	0	0	true	0	0	0	0	#NUM!	0	0	0	FALSE	TRUE	PeripheralNode
clust_1	72986d5e90bc0c6f45f4afa7731502c2	Bacteria	Actinobacteriota	Thermoleophilia	Solirubrobacterales	67-14	67-14		-0.268657	0.999967	-0.164098	0.996217	-0.332941	0.991509	0.104559		-0.0642843		-0.168844				Y		0.0103758	0.00901023	0.0121927	0.0139047		0	0	0	0	0	0	true	0	0	0	0	#NUM!	0	0	0	FALSE	TRUE	PeripheralNode
clust_1	5ef2dfd4689a6ddc3a51e7aaa4b96190	Bacteria	Actinobacteriota	Thermoleophilia	Solirubrobacterales	67-14	67-14		-0.000103486	0.999967	0.00562759	0.996217	0.011559	0.991509	0.00573107		0.0116624		0.00593138				Y		0.00829927	0.00901023	0.0121927	0.0139047
clust_1	c656ec6b5eb8e5939211870e80fba150	Bacteria	Actinobacteriota	Thermoleophilia	Solirubrobacterales	67-14	67-14		0.489874	0.999967	0.187328	0.996217	-0.129338	0.991509	-0.302547		-0.619212		-0.316665				Y		0.00829927	0.0146058	0.0121927	0.0139047		0	0	0	0	0	0	true	0	0	0	0	#NUM!	0	0	0	FALSE	TRUE	PeripheralNode
clust_1	39a2846721327b6fbb340437b51d425b	Bacteria	Myxococcota	Myxococcia	Myxococcales	Myxococcaceae	P3OB-42		-1.24003	0.999967	-1.79411	0.996217	-2.93724	0.238067	-0.554083	0.819597	-1.69721	0.291319	-1.14313	0.746124					0.314626	0.269791	0.611686	0.225624
clust_1	67b7cf3af9d5b074b5b9825218921f24	Bacteria	Proteobacteria	Alphaproteobacteria	Rickettsiales	AB1	AB1		-0.000103486	0.999967	0.00562759	0.996217	0.011559	0.991509	0.00573107		0.0116624		0.00593138				Y		0.00829927	0.00901023	0.0121927	0.0139047
clust_1	f1b755994043556e38cb8dce35bea270	Bacteria	Myxococcota	Myxococcia	Myxococcales	Myxococcaceae	P3OB-42		0.35624	0.999967	-0.161554	0.996217	0.143398	0.991509	-0.517793		-0.212842		0.304951				Y		0.00829927	0.0123921	0.0121927	0.0139047		0	0	0	0	0	0	true	0	0	0	0	#NUM!	0	0	0	FALSE	TRUE	PeripheralNode
clust_1	3a6b1a08cdb9d161b55735fbf7960850	Bacteria	Myxococcota	Myxococcia	Myxococcales	Myxococcaceae	P3OB-42		0.375943	0.999967	-0.119241	0.996217	-0.0610831	0.991509	-0.495185		-0.437026		0.0581582				Y		0.00829927	0.0123921	0.0121927	0.0139047	9	10.8513	0	0.092155	0	1	16	false	15	0	1	0	0.530891	0	0	0	FALSE	TRUE	PeripheralNode
clust_1	3df149a6acda41b8cfc83306e91f6f08	Bacteria	Myxococcota	Myxococcia	Myxococcales	Myxococcaceae	P3OB-42	uncultured_bacterium	-0.285141	0.999967	-1.09676	0.996217	-2.04581	0.991509	-0.811621	0.748187	-1.76067	0.283296	-0.949049	0.77848					0.435398	0.458203	0.385571	0.416648	37	1	1	1	0	2	1	false	1	0	2	0	1	0	2	0	FALSE	FALSE	Connector
clust_1	874e536c56822f1361642add6b29a130	Bacteria	Myxococcota	Myxococcia	Myxococcales	Myxococcaceae	P3OB-42		0.278599	0.999967	-0.0864244	0.996217	-0.0419504	0.991509	-0.365024		-0.32055		0.0444739				Y		0.00829927	0.0112648	0.0121927	0.0139047	71	1.6	0.4	0.625	0	2	2	false	2.5	0	2	0	0.85	0	8	0.5	FALSE	TRUE	PeripheralNode
clust_1	1cddedc4eb71d3620630b3aa45a18381	Bacteria	Myxococcota	Myxococcia	Myxococcales	Myxococcaceae	P3OB-42	uncultured_bacterium	-2.44171	0.479732	-2.29835	0.996217	-1.92751	0.991509	0.143362	0.959651	0.5142	0.76077	0.370838	0.927543					0.0818124	0.00901023	0.0195121	0.0139047	37	1.5	0	0.666667	0	1	2	false	2	0	1	0	0.75	0	0	0	FALSE	FALSE	PeripheralNode
clust_1	ea0bb91ae29ddcc57a43c5db17ae9d74	Bacteria	Myxococcota	Myxococcia	Myxococcales	Myxococcaceae	P3OB-42		0.268498	0.999967	0.104407	0.996217	-0.0644264	0.991509	-0.164091		-0.332925		-0.168833				Y		0.00829927	0.0112648	0.0121927	0.0139047	11	12.7795	0	0.0782504	0	1	22	false	13	0	1	0	0.439072	0	0	0	FALSE	TRUE	PeripheralNode
clust_1	888806566926872614de7789072d9700	Bacteria	Myxococcota	Myxococcia	Myxococcales	Myxococcaceae	P3OB-42	uncultured_bacterium	-0.000260568	0.999967	2.47711	0.82081	0.0547859	0.991509	2.47737		0.0550465		-2.42232						0.00829927	0.00901023	0.0121927	0.107617	5	10.2718	0	0.097354	0	1	19	false	17	0	1	0	0.558486	0	0	0	FALSE	FALSE	PeripheralNode
clust_1	ce4e36eb33c35de1e026180b68baf0f8	Bacteria	Myxococcota	Myxococcia	Myxococcales	Myxococcaceae	P3OB-42	uncultured_bacterium	-0.476034	0.999967	-1.99622	0.996217	-1.57749	0.991509	-1.52019	0.489511	-1.10145	0.579069	0.418732	0.927543					0.281164	0.030429	0.0531152	0.0937334	24	12.2103	0	0.0818984	0	1	21	false	3	0	1	0	0.466178	0	0	0	FALSE	FALSE	PeripheralNode
clust_1	fa3186e6714167e5318f46a26c55da8a	Bacteria	Myxococcota	Myxococcia	Myxococcales	Myxococcaceae			-0.0742698	0.999967	-1.19525	0.996217	-0.343107	0.991509	-1.12098		-0.268837		0.852143						0.0207584	0.0169014	0.0121927	0.0139047	13	1.9	0	0.526316	0	1	2	false	10	0	1	0	0.91	0	0	0	FALSE	FALSE	PeripheralNode
clust_1	7893133b39e5ff6159a3c04cc053ba76	Bacteria	Myxococcota	Myxococcia	Myxococcales	Myxococcaceae	Melittangium	Melittangium_lichenicola	-1.51551	0.999967	1.96439	0.996217	-2.86838	0.360164	3.4799	0.0368681	-1.35287	0.439273	-4.83277	0.0107435					0.155657	0.0112485	0.0121927	0.197858	20	2.5	0	0.4	0	1	4	false	2	0	1	0	0.25	0	0	0	TRUE	FALSE	PeripheralNode
clust_1	ae3b687f0a18495eb38f690020bcfcda	Bacteria	Myxococcota	Myxococcia	Myxococcales	Myxococcaceae	Stigmatella		-0.000221978	0.999967	1.05812	0.996217	0.167013	0.991509	1.05834		0.167235		-0.891109						0.00829927	0.00901023	0.0121927	0.0382004	5	10.2718	0	0.097354	0	1	19	false	17	0	1	0	0.558486	0	0	0	FALSE	FALSE	PeripheralNode
clust_1	1bb2a5fde00df00cdb180a318377ba04	Bacteria	Myxococcota	Polyangia	Haliangiales	Haliangiaceae	Haliangium		-0.000103486	0.999967	0.00562759	0.996217	0.011559	0.991509	0.00573107		0.0116624		0.00593138				Y		0.00829927	0.00901023	0.0121927	0.0139047
clust_1	7a03283342882d0b17f316b6dc67c222	Bacteria	Myxococcota	Polyangia	Polyangiales	Polyangiaceae	Pajaroellobacter		-0.000118091	0.999967	1.4003	0.996217	-0.177951	0.991509	1.40042		-0.177832		-1.57825						0.00829927	0.00901023	0.0121927	0.0486128		0	0	0	0	0	0	true	0	0	0	0	#NUM!	0	0	0	FALSE	FALSE	PeripheralNode
clust_1	8220c7cafe276c53caa45abc0fe122bb	Bacteria	Myxococcota	Polyangia	Polyangiales	Phaselicystidaceae	Phaselicystis	uncultured_Byssovorax	-0.674653	0.999967	-0.898833	0.996217	-0.796371	0.991509	-0.22418		-0.121718		0.102462						0.0165751	0.00901023	0.0121927	0.0139047	12	10.3795	0	0.0963439	0	1	19	false	13	0	1	0	0.553358	0	0	0	FALSE	FALSE	PeripheralNode
clust_1	0f6582f54f78ae44ad58960f0b114790	Bacteria	Myxococcota	Polyangia	Polyangiales	BIrii41	BIrii41		-0.000103486	0.999967	0.00562759	0.996217	0.011559	0.991509	0.00573107		0.0116624		0.00593138				Y		0.00829927	0.00901023	0.0121927	0.0139047
clust_1	cb722024bb2cc969c61e643b9c654d46	Bacteria	Myxococcota	Polyangia	Polyangiales	Polyangiaceae			0.503758	0.999967	1.09213	0.996217	0.0986122	0.991509	0.588374		-0.405145		-0.99352						0.00829927	0.0135194	0.0121927	0.045142	5	9.38974	0	0.106499	1	2	18	false	10	0	2	0	0.600488	0	0	0.555556	FALSE	FALSE	PeripheralNode
clust_1	f0ef565bde465938e39023a5c0ccd371	Bacteria	Myxococcota	Polyangia	Polyangiales	Polyangiaceae			-0.487793	0.999967	-0.714288	0.996217	-0.294948	0.991509	-0.226496		0.192844		0.41934				Y		0.0134906	0.00901023	0.0121927	0.0139047	1	4.47368	0	0.223529	0	1	7	false	29	0	1	0	0.887946	0	0	0	FALSE	TRUE	PeripheralNode
clust_1	876483c4709d24403d783b8835a596c0	Bacteria	Myxococcota	Polyangia	Polyangiales	Phaselicystidaceae	Phaselicystis	uncultured_bacterium	0.00987652	0.999967	-1.40023	0.996217	-0.59751	0.991509	-1.4101		-0.607386		0.802717						0.0175757	0.0236652	0.0121927	0.0139047	39	1.5	0	0.666667	0	1	2	false	2	0	1	0	0.75	0	0	0	FALSE	FALSE	PeripheralNode
clust_1	57d95a2cd3d26620a407d90398079e12	Bacteria	Myxococcota	Polyangia	Polyangiales	Sandaracinaceae	Sandaracinus	uncultured_bacterium	-0.622603	0.999967	-0.385655	0.996217	-0.793233	0.991509	0.236948		-0.17063		-0.407578						0.016545	0.00901023	0.0121927	0.0139047	6	11.5692	0	0.0864362	0	1	20	false	17	0	1	0	0.496703	0	0	0	FALSE	FALSE	PeripheralNode
clust_1	c37e2d6c74a450ce5396d54fbf3b7abb	Bacteria	Bdellovibrionota	Oligoflexia	0319-6G20	0319-6G20	0319-6G20	uncultured_Roseobacter	0.384357	0.999967	1.31331	0.996217	-0.184949	0.991509	0.92895	0.66431	-0.569306	0.708605	-1.49826	0.574649					0.0145062	0.0314662	0.0437799	0.104146		0	0	0	0	0	0	true	0	0	0	0	#NUM!	0	0	0	FALSE	FALSE	PeripheralNode
clust_1	9e00e2c67df84a14b7c027c582f506a7	Bacteria	Bdellovibrionota	Oligoflexia	0319-6G20	0319-6G20	0319-6G20	uncultured_Bacteriovorax	-4.31457e-05	0.999967	-0.173598	0.996217	0.720963	0.991509	-0.173555		0.721006		0.894561						0.00829927	0.00901023	0.0218215	0.0139047		0	0	0	0	0	0	true	0	0	0	0	#NUM!	0	0	0	FALSE	FALSE	PeripheralNode
clust_1	d8ce43fdf1805fba39e3a3f360fd16dd	Bacteria	SAR324_clade(Marine_group_B)	SAR324_clade(Marine_group_B)	SAR324_clade(Marine_group_B)	SAR324_clade(Marine_group_B)	SAR324_clade(Marine_group_B)		-0.542206	0.999967	-0.335152	0.996217	-0.687365	0.991509	0.207054		-0.145159		-0.352213						0.0145289	0.00901023	0.0121927	0.0139047		0	0	0	0	0	0	true	0	0	0	0	#NUM!	0	0	0	FALSE	FALSE	PeripheralNode
clust_1	45293b49ec09680a9b2dc4168e642cc1	Bacteria	Bdellovibrionota	Bdellovibrionia	Bdellovibrionales	Bdellovibrionaceae	Bdellovibrio	uncultured_bacterium	-1.00461	0.999967	-1.35747	0.996217	-1.19659	0.991509	-0.35286		-0.191978		0.160883						0.0309751	0.00901023	0.0121927	0.0139047	25	2.90909	0	0.34375	0	1	4	false	4	0	1	0	0.931818	0	0	0	FALSE	FALSE	PeripheralNode
clust_1	ae3d60d8b2ae65c19b6819a86e76d9b6	Bacteria	Bdellovibrionota	Bdellovibrionia	Bdellovibrionales	Bdellovibrionaceae	Bdellovibrio	uncultured_bacterium	1.19515	0.999967	-0.919719	0.996217	0.726049	0.991509	-2.11487	0.346298	-0.469105	0.779152	1.64577	0.589887					0.0775763	0.0740743	0.332449	0.0972042		0	0	0	0	0	0	true	0	0	0	0	#NUM!	0	0	0	FALSE	FALSE	PeripheralNode
clust_1	6b4b019041d26e97a81bd45d5dae2e75	Bacteria	Bdellovibrionota	Bdellovibrionia	Bdellovibrionales	Bdellovibrionaceae	Bdellovibrio	uncultured_bacterium	-0.358643	0.999967	-0.220374	0.996217	-0.448611	0.991509	0.138269		-0.0899682		-0.228238				Y		0.0114141	0.00901023	0.0121927	0.0139047	15	1.875	0	0.533333	0	1	2	false	8	0	1	0	0.890625	0	0	0	FALSE	TRUE	PeripheralNode
clust_1	8e29b11018df8cfb2297ed58a181e592	Bacteria	Bdellovibrionota	Bdellovibrionia	Bdellovibrionales	Bdellovibrionaceae	Bdellovibrio	uncultured_bacterium	-0.358643	0.999967	-0.220374	0.996217	-0.448611	0.991509	0.138269		-0.0899682		-0.228238				Y		0.0114141	0.00901023	0.0121927	0.0139047	15	1.875	0	0.533333	0	1	2	false	8	0	1	0	0.890625	0	0	0	FALSE	TRUE	PeripheralNode
clust_1	75633d537af4989ac59cea459421d398	Bacteria	Bdellovibrionota	Bdellovibrionia	Bdellovibrionales	Bdellovibrionaceae	Bdellovibrio	uncultured_bacterium	0.35624	0.999967	-0.161554	0.996217	0.143398	0.991509	-0.517793		-0.212842		0.304951				Y		0.00829927	0.0123921	0.0121927	0.0139047		0	0	0	0	0	0	true	0	0	0	0	#NUM!	0	0	0	FALSE	TRUE	PeripheralNode
clust_1	3ea04ed154c70b12099b30b3f89003d5	Bacteria	Bdellovibrionota	Bdellovibrionia	Bdellovibrionales	Bdellovibrionaceae	Bdellovibrio	uncultured_bacterium	0.250776	0.999967	0.132399	0.996217	0.138334	0.991509	-0.118377		-0.112442		0.00593479				Y		0.00829927	0.0112648	0.0121927	0.0139047	30	1.2	0.9	0.833333	0	4	2	false	1.25	0	4	0	0.95	0	18	0.25	FALSE	TRUE	Keystone
clust_1	c09023dbf4ccce9ed8f0abca922c8ca4	Bacteria	Bdellovibrionota	Bdellovibrionia	Bdellovibrionales	Bdellovibrionaceae	Bdellovibrio	uncultured_bacterium	-0.00019161	0.999967	1.56494	0.996217	-0.200134	0.991509	1.56513		-0.199942		-1.76508						0.00829927	0.00901023	0.0121927	0.0590253	4	11.7077	0	0.0854139	0	1	21	false	21	0	1	0	0.49011	0	0	0	FALSE	FALSE	PeripheralNode
clust_1	84cc59e39782cfa3a6b69e9e99d71a7f	Bacteria	Bdellovibrionota	Bdellovibrionia	Bdellovibrionales	Bdellovibrionaceae	Bdellovibrio		-0.522792	0.999967	-0.692451	0.996217	-0.613497	0.991509	-0.169659		-0.0907054		0.0789541				Y		0.0134529	0.00901023	0.0121927	0.0139047	2	2.12121	0	0.471429	0	1	3	false	28	0	1	0	0.959957	0	0	0	FALSE	TRUE	PeripheralNode
clust_1	2d2e75df1fe6bda464ba6db3f4f34ee9	Bacteria	Actinobacteriota	Actinobacteria	Bifidobacteriales	Bifidobacteriaceae	Bifidobacterium		-0.000103486	0.999967	0.00562759	0.996217	0.011559	0.991509	0.00573107		0.0116624		0.00593138				Y		0.00829927	0.00901023	0.0121927	0.0139047
clust_1	632d38899da1fd1464e0545e20095c72	Bacteria	Actinobacteriota	Actinobacteria	Bifidobacteriales	Bifidobacteriaceae	Gardnerella		-4.06734e-05	0.999967	-0.105076	0.996217	0.452272	0.991509	-0.105036		0.452312		0.557348				Y		0.00829927	0.00901023	0.0170071	0.0139047	3	3.78947	0	0.263889	0	1	6	false	31	0	1	0	0.910017	0	0	0	FALSE	TRUE	PeripheralNode
clust_1	07479207a984eaa3e5a97e2fe79e2562	Bacteria	Actinobacteriota	Actinobacteria	Propionibacteriales	Propionibacteriaceae	Cutibacterium		-0.358461	0.999967	-0.220312	0.996217	-0.448686	0.991509	0.13815		-0.0902251		-0.228375				Y		0.0114141	0.00901023	0.0121927	0.0139047	16	10.3179	0	0.0969185	0	1	19	false	9	0	1	0	0.556288	0	0	0	FALSE	TRUE	PeripheralNode
clust_1	c72adba1d9f26412ad6eb25d97fcb334	Bacteria	Actinobacteriota	Actinobacteria	Propionibacteriales	Nocardioidaceae	Nocardioides		0.252772	0.999967	-0.545628	0.996217	-0.614944	0.991509	-0.7984		-0.867716		-0.0693166						0.0145289	0.026916	0.0121927	0.0139047	1	4.46053	0	0.224189	1	2	7	false	15.5	0	2	0	0.88837	0	0	0.534483	FALSE	FALSE	PeripheralNode
clust_1	890e22a73120f77811bf14a526762692	Bacteria	Actinobacteriota	Actinobacteria	Propionibacteriales	Nocardioidaceae	Nocardioides		-0.550896	0.999967	0.358416	0.996217	-0.798865	0.991509	0.909312		-0.247969		-1.15728						0.0165751	0.00901023	0.0121927	0.045142	4	10.041	0.282633	0.0995914	0.333333	3	19	false	12	0	3	0	0.569475	0	10692	0.353535	FALSE	FALSE	Hub
clust_1	9c53bebee1a2eaa011ff8c2d3e84ac01	Bacteria	Actinobacteriota	Actinobacteria	Propionibacteriales	Nocardioidaceae	Nocardioides		-0.268823	0.999967	-0.164152	0.996217	-0.33286	0.991509	0.104671		-0.0640372		-0.168708				Y		0.0103758	0.00901023	0.0121927	0.0139047	10	13.4821	0	0.0741727	0	1	23	false	11	0	1	0	0.405617	0	0	0	FALSE	TRUE	PeripheralNode
clust_1	9dd339338ebd6873dbe1f14c56d62857	Bacteria	Actinobacteriota	Actinobacteria	Propionibacteriales	Nocardioidaceae	Nocardioides		-0.542206	0.999967	-0.335152	0.996217	-0.687365	0.991509	0.207054		-0.145159		-0.352213						0.0145289	0.00901023	0.0121927	0.0139047	10	13.4821	0	0.0741727	0	1	23	false	11	0	1	0	0.405617	0	0	0	FALSE	FALSE	PeripheralNode
clust_1	6e3fb7e09001a50ef5774429d09029f5	Bacteria	Actinobacteriota	Actinobacteria	Propionibacteriales	Nocardioidaceae	Nocardioides		0.279077	0.999967	-0.0864269	0.996217	-0.0422656	0.991509	-0.365504		-0.321343		0.0441613				Y		0.00829927	0.0112648	0.0121927	0.0139047	7	8.34872	0	0.119779	0	1	16	false	18	0	1	0	0.650061	0	0	0	FALSE	TRUE	PeripheralNode
clust_1	feb71c15dc9e989a5c5f8fbd7fa4693e	Bacteria	Actinobacteriota	Actinobacteria	Propionibacteriales	Nocardioidaceae	Nocardioides		-0.000211339	0.999967	1.77905	0.996217	-0.229765	0.991509	1.77926		-0.229554		-2.00882						0.00829927	0.00901023	0.0121927	0.0763794	44	1.5	0	0.666667	0	1	2	false	2	0	1	0	0.75	0	0	0	FALSE	FALSE	PeripheralNode
clust_1	012fcdf8eb04aa0be2cfca10867382b2	Bacteria	Actinobacteriota	Actinobacteria	Propionibacteriales	Nocardioidaceae	Nocardioides		0.35624	0.999967	-0.161554	0.996217	0.143398	0.991509	-0.517793		-0.212842		0.304951				Y		0.00829927	0.0123921	0.0121927	0.0139047		0	0	0	0	0	0	true	0	0	0	0	#NUM!	0	0	0	FALSE	TRUE	PeripheralNode
clust_1	aa28e5544a56ff7afadf6849dde92bbf	Bacteria	Actinobacteriota	Actinobacteria	Propionibacteriales	Nocardioidaceae			0.676205	0.999967	-0.224793	0.996217	-0.122289	0.991509	-0.900998		-0.798494		0.102504						0.00829927	0.0180287	0.0121927	0.0139047	7	8.34872	0	0.119779	0	1	16	false	18	0	1	0	0.650061	0	0	0	FALSE	FALSE	PeripheralNode
clust_1	6d488e75af4799c57925db9b489354c0	Bacteria	Actinobacteriota	Actinobacteria	Propionibacteriales	Nocardioidaceae	Marmoricola		1.19538	0.999967	0.13629	0.996217	-0.0944187	0.991509	-1.05908		-1.28979		-0.230709						0.00829927	0.0338109	0.0121927	0.0139047	83	2.40625	0.0625	0.415584	0	2	4	false	10	0	2	0	0.925987	0	62	0.5	FALSE	FALSE	PeripheralNode
clust_1	25938148b1682d22b93da62741a4f2c1	Bacteria	Actinobacteriota	Actinobacteria	Propionibacteriales	Nocardioidaceae	Nocardioides	Kribbella_sp.	0.278599	0.999967	-0.0864244	0.996217	-0.0419504	0.991509	-0.365024		-0.32055		0.0444739				Y		0.00829927	0.0112648	0.0121927	0.0139047	9	10.8513	0	0.092155	0	1	16	false	15	0	1	0	0.530891	0	0	0	FALSE	TRUE	PeripheralNode
clust_1	cf9a6331cab50d60768e7095fc566830	Bacteria	Actinobacteriota	Actinobacteria	Propionibacteriales	Nocardioidaceae			-0.267611	0.999967	-0.386816	0.996217	-0.157372	0.991509	-0.119204		0.11024		0.229444				Y		0.0103758	0.00901023	0.0121927	0.0139047	1	4.47368	0	0.223529	0	1	7	false	29	0	1	0	0.887946	0	0	0	FALSE	TRUE	PeripheralNode
clust_1	26644ba717e0830719acdba6d6042b14	Bacteria	Actinobacteriota	Acidimicrobiia	IMCC26256	IMCC26256	IMCC26256		-4.31457e-05	0.999967	-0.173598	0.996217	0.720963	0.991509	-0.173555		0.721006		0.894561						0.00829927	0.00901023	0.0218215	0.0139047		0	0	0	0	0	0	true	0	0	0	0	#NUM!	0	0	0	FALSE	FALSE	PeripheralNode
clust_1	69038058509ae08324461b4e23ef94a5	Bacteria	Actinobacteriota	Acidimicrobiia	Microtrichales	uncultured	uncultured	uncultured_Actinomycetales	-0.674653	0.999967	-0.898833	0.996217	-0.796371	0.991509	-0.22418		-0.121718		0.102462						0.0165751	0.00901023	0.0121927	0.0139047		0	0	0	0	0	0	true	0	0	0	0	#NUM!	0	0	0	FALSE	FALSE	PeripheralNode
clust_1	f29a57e97b6de3a00adce1397da511b7	Bacteria	Actinobacteriota	Acidimicrobiia	IMCC26256	IMCC26256	IMCC26256	uncultured_Cellulomonadaceae	-5.76094e-05	0.999967	0.988489	0.996217	-0.121602	0.991509	0.988547		-0.121544		-1.11009						0.00829927	0.00901023	0.0121927	0.0312588		0	0	0	0	0	0	true	0	0	0	0	#NUM!	0	0	0	FALSE	FALSE	PeripheralNode
clust_1	f1137255fe04bf7df427df42eb695c45	Bacteria	Actinobacteriota	Acidimicrobiia	Microtrichales	uncultured	uncultured		-0.357542	0.999967	-0.219708	0.996217	-0.447344	0.991509	0.137834		-0.0898022		-0.227636				Y		0.0113914	0.00901023	0.0121927	0.0139047		0	0	0	0	0	0	true	0	0	0	0	#NUM!	0	0	0	FALSE	TRUE	PeripheralNode
clust_1	4cfeb34648de05a694d3cdd32746d22c	Bacteria	Actinobacteriota	Actinobacteria	Micrococcales	Cellulomonadaceae	Cellulomonas		-0.000171974	0.999967	-0.316016	0.996217	1.26265	0.991509	-0.315844		1.26283		1.57867						0.00829927	0.00901023	0.0410792	0.0139047	58	3.76316	0.0263158	0.265734	0	2	6	false	16	0	2	0	0.910866	0	150	0.5	FALSE	FALSE	PeripheralNode
clust_1	23863a059a20a6c1169d5b4f9c7af669	Bacteria	Actinobacteriota	Actinobacteria	Micrococcales	Intrasporangiaceae			0.584566	0.999967	0.222727	0.996217	-0.158669	0.991509	-0.361839		-0.743235		-0.381396						0.00829927	0.016844	0.0121927	0.0139047	75	1	0	1	0	1	1	false	1	0	1	0	1	0	0	0	FALSE	FALSE	PeripheralNode
clust_1	28b9f84cd26e26e020e9f5c7edca1156	Bacteria	Actinobacteriota	Actinobacteria	Micrococcales	Dermabacteraceae	Brachybacterium		-0.000103486	0.999967	0.00562759	0.996217	0.011559	0.991509	0.00573107		0.0116624		0.00593138				Y		0.00829927	0.00901023	0.0121927	0.0139047
clust_1	3dfbaabef446b51939a6e97a9e248795	Bacteria	Actinobacteriota	Actinobacteria	Micrococcales	Brevibacteriaceae	Brevibacterium		-1.15803	0.999967	-1.64008	0.996217	-1.00033	0.991509	-0.482047		0.1577		0.639747						0.0259271	0.00901023	0.0121927	0.0139047	38	3.23684	0.478246	0.308943	0	2	5	false	16	0	2	0	0.927844	0	2726	0.5	FALSE	FALSE	PeripheralNode
clust_1	fbc3def43d6aa4f3a1e0a1a10f08df0b	Bacteria	Actinobacteriota	Actinobacteria	Micrococcales	Microbacteriaceae	Leucobacter		-0.9024	0.999967	-0.565602	0.996217	-1.17178	0.991509	0.336798		-0.269382		-0.60618						0.0320058	0.00901023	0.0121927	0.0139047	23	9.54872	0	0.104726	0	1	17	false	6	0	1	0	0.592918	0	0	0	FALSE	FALSE	PeripheralNode
clust_1	476cd8e9468486776686e79f3caeb611	Bacteria	Actinobacteriota	Actinobacteria	Micrococcales	Microbacteriaceae			-1.00426	0.999967	0.612326	0.996217	-5.58863	2.13548e-05	1.61659	0.378542	-4.58437	0.000348921	-6.20096	8.5824e-05					0.261897	0.176176	0.0121927	0.527585	74	2	0	0.5	0	1	3	false	2	0	1	0	0.5	0	0	0	TRUE	FALSE	PeripheralNode
clust_1	b237974cf3bded207a75388c51d4003a	Bacteria	Actinobacteriota	Actinobacteria	Micrococcales	Microbacteriaceae			-0.356378	0.999967	-0.517773	0.996217	-0.212836	0.991509	-0.161395		0.143542		0.304937				Y		0.0114141	0.00901023	0.0121927	0.0139047		0	0	0	0	0	0	true	0	0	0	0	#NUM!	0	0	0	FALSE	TRUE	PeripheralNode
clust_1	37a56acfc465b5b4a02307460903710d	Bacteria	Actinobacteriota	Actinobacteria	Micrococcales	Microbacteriaceae			-8.36865e-05	0.999967	-0.242257	0.996217	0.985357	0.991509	-0.242173		0.98544		1.22761						0.00829927	0.00901023	0.0290431	0.0139047	3	3.78947	0	0.263889	0	1	6	false	31	0	1	0	0.910017	0	0	0	FALSE	FALSE	PeripheralNode
clust_1	7321b82fdc0774a392d59be8e3b1c21e	Bacteria	Actinobacteriota	Actinobacteria	Micrococcales	Microbacteriaceae			-0.580625	0.999967	-0.770714	0.996217	-0.683095	0.991509	-0.190088		-0.10247		0.0876184						0.0144836	0.00901023	0.0121927	0.0139047	2	2.12121	0	0.471429	0	1	3	false	28	0	1	0	0.959957	0	0	0	FALSE	FALSE	PeripheralNode
clust_1	b887440c7f3f8cf0881795b3154c63b4	Bacteria	Actinobacteriota	Actinobacteria	Micrococcales	Microbacteriaceae			-1.03305	0.999967	-2.42158	0.996217	-4.2702	0.0273	-1.38853	0.583793	-3.23716	0.0575931	-1.84862	0.589887					0.172946	0.128829	0.0121927	0.0139047
clust_1	809ae0eeb93cc0d88db9d84a163b66db	Bacteria	Actinobacteriota	Actinobacteria	Micrococcales	Microbacteriaceae			-0.290452	0.999967	-0.55652	0.996217	0.39192	0.991509	-0.266068		0.682372		0.94844						0.0103682	0.00901023	0.0218215	0.0139047	32	3.94737	0.0519298	0.253333	0.333333	3	5	false	2.33333	0	3	0	0.904924	0	296	0.5	FALSE	FALSE	Hub
clust_1	b57211aef4606b5e6e9e5d42d2a3e257	Bacteria	Actinobacteriota	Actinobacteria	Micrococcales	Microbacteriaceae			0.131046	0.999967	-0.834132	0.996217	-2.42863	0.412987	-0.965177	0.648244	-2.55968	0.0644976	-1.5945	0.535225					0.934814	1.03305	2.67792	1.28461
clust_1	619a61a040b15299ba1331ca482a4976	Bacteria	Actinobacteriota	Actinobacteria	Micrococcales	Microbacteriaceae			-0.522715	0.999967	-0.692477	0.996217	-0.613129	0.991509	-0.169763		-0.0904141		0.0793486				Y		0.0134717	0.00901023	0.0121927	0.0139047	14	12.1641	0	0.0822091	0	1	21	false	10	0	1	0	0.468376	0	0	0	FALSE	TRUE	PeripheralNode
clust_1	47882d7c10c0697a9d44b99227df1073	Bacteria	Actinobacteriota	Actinobacteria	Micrococcales	Microbacteriaceae			-0.000122266	0.999967	0.987008	0.996217	-0.121041	0.991509	0.98713		-0.120919		-1.10805						0.00829927	0.00901023	0.0121927	0.0312588	4	11.7077	0	0.0854139	0	1	21	false	21	0	1	0	0.49011	0	0	0	FALSE	FALSE	PeripheralNode
clust_1	cde450c22ddd9f346fbc04f7f616c7cd	Bacteria	Actinobacteriota	Actinobacteria	Micrococcales	Micrococcaceae			-4.62294e-05	0.999967	0.723757	0.996217	-0.0854577	0.991509	0.723803		-0.0854114		-0.809214						0.00829927	0.00901023	0.0121927	0.0243172		0	0	0	0	0	0	true	0	0	0	0	#NUM!	0	0	0	FALSE	FALSE	PeripheralNode
clust_1	a99368550d3b07fd7e4897dc73908dd0	Bacteria	Actinobacteriota	Actinobacteria	Micrococcales	Micrococcaceae	Kocuria		0.310414	0.999967	-0.393977	0.996217	-0.523803	0.991509	-0.704391		-0.834218		-0.129826						0.0124523	0.0235587	0.0121927	0.0139047		0	0	0	0	0	0	true	0	0	0	0	#NUM!	0	0	0	FALSE	FALSE	PeripheralNode
clust_1	e562181eeebeb7974b3da5028cde38e7	Bacteria	Actinobacteriota	Actinobacteria	Micrococcales	Micrococcaceae	Rothia		-0.961973	0.999967	-0.605126	0.996217	-1.25516	0.991509	0.356847		-0.293192		-0.650039						0.0392209	0.00901023	0.0121927	0.0139047	40	9.75385	0.168438	0.102524	0	2	18	false	9.5	0	2	0	0.58315	0	6372	0.5	FALSE	FALSE	PeripheralNode
clust_1	e2f43d1b7bb94e209f42fa1f88f9a29a	Bacteria	Actinobacteriota	Actinobacteria	Micrococcales	Micrococcaceae	Micrococcus		0.675316	0.999967	-0.224597	0.996217	-0.121999	0.991509	-0.899913		-0.797316		0.102597						0.00829927	0.0180287	0.0121927	0.0139047	9	10.8513	0	0.092155	0	1	16	false	15	0	1	0	0.530891	0	0	0	FALSE	FALSE	PeripheralNode
clust_1	5ec8b5669117fa5150ebf494e66174bd	Bacteria	Actinobacteriota	Actinobacteria	Micrococcales	Micrococcaceae			0.656181	0.999967	-0.40443	0.996217	-0.368236	0.991509	-1.06061		-1.02442		0.036194						0.0144836	0.0281744	0.0121927	0.0208893	52	2.44444	0	0.409091	0	1	4	false	5	0	1	0	0.711111	0	0	0	FALSE	FALSE	PeripheralNode
clust_1	e9ce0d85ad9217763324f9bfcdf80d1d	Bacteria	Actinobacteriota	Actinobacteria	Micrococcales	Micrococcaceae			0.427962	0.999967	-0.19659	0.996217	0.170326	0.991509	-0.624552		-0.257636		0.366916				Y		0.00829927	0.0135194	0.0121927	0.0139047		0	0	0	0	0	0	true	0	0	0	0	#NUM!	0	0	0	FALSE	TRUE	PeripheralNode
clust_1	6b60aa80b1e87048ac2b7674a2870f00	Bacteria	Actinobacteriota	Actinobacteria	Micrococcales	Micrococcaceae			-0.356629	0.999967	-0.518352	0.996217	-0.213022	0.991509	-0.161724		0.143606		0.30533				Y		0.0114141	0.00901023	0.0121927	0.0139047	1	4.47368	0	0.223529	0	1	7	false	29	0	1	0	0.887946	0	0	0	FALSE	TRUE	PeripheralNode
clust_1	6b6d3eea33654fbd9e7d4cf131e97014	Bacteria	Actinobacteriota	Actinobacteria	Micrococcales	Micrococcaceae	Paenarthrobacter		-0.000103486	0.999967	0.00562759	0.996217	0.011559	0.991509	0.00573107		0.0116624		0.00593138				Y		0.00829927	0.00901023	0.0121927	0.0139047
clust_1	480fc70923316c884079bccd98890de4	Bacteria	Actinobacteriota	Actinobacteria	Kineosporiales	Kineosporiaceae	Pseudokineococcus		0.781407	0.999967	-0.264253	0.996217	-0.144458	0.991509	-1.04566		-0.925865		0.119795						0.00829927	0.0214106	0.0121927	0.0139047	71	2.4	0	0.416667	0	1	3	false	2	0	1	0	0.65	0	0	0	FALSE	FALSE	PeripheralNode
clust_1	3a68ae04f4cc20d681ddbe15d58238f6	Bacteria	Actinobacteriota	Actinobacteria	Micrococcales	Micrococcaceae			-0.278276	0.999967	-0.364481	0.996217	-0.32007	0.991509	-0.0862054		-0.0417947		0.0444107				Y		0.0103682	0.00901023	0.0121927	0.0139047	12	10.3795	0	0.0963439	0	1	19	false	13	0	1	0	0.553358	0	0	0	FALSE	TRUE	PeripheralNode
clust_1	9589344869e39e3b4aadabb556cf4d3d	Bacteria	Actinobacteriota	Actinobacteria	Corynebacteriales	Nocardiaceae	Rhodococcus		0.468475	0.999967	-4.02784	0.102341	-4.52835	0.00308123	-4.49632	0.00777865	-4.99683	0.000147951	-0.50051	0.927543					0.646951	0.753166	0.0868162	0.0348584	76	1	0	1	0	1	1	false	1	0	1	0	1	0	0	0	TRUE	FALSE	PeripheralNode
clust_1	f97e4c7b9d9e673ce32f8a02523b628d	Bacteria	Actinobacteriota	Actinobacteria	Corynebacteriales	Nocardiaceae	Rhodococcus		-1.1034	0.999967	-1.07619	0.996217	0.385064	0.991509	0.0272057	0.994682	1.48846	0.397676	1.46126	0.645576					0.154695	0.00901023	0.0651513	0.0139047	16	10.3179	0	0.0969185	0	1	19	false	9	0	1	0	0.556288	0	0	0	FALSE	FALSE	PeripheralNode
clust_1	b024322fe2e5e717d7871826569e6a82	Bacteria	Actinobacteriota	Actinobacteria	Corynebacteriales	Corynebacteriaceae	Corynebacterium		0.872087	0.999967	1.67623	0.996217	-0.273307	0.991509	0.804141		-1.14539		-1.94954						0.00829927	0.0202177	0.0121927	0.0590253	4	11.7077	0	0.0854139	0	1	21	false	21	0	1	0	0.49011	0	0	0	FALSE	FALSE	PeripheralNode
clust_1	eaf7c40d0b4f56586cacfdd2c6b476df	Bacteria	Actinobacteriota	Actinobacteria	Corynebacteriales	Corynebacteriaceae	Corynebacterium		-0.963221	0.999967	-3.04835	0.82081	0.282269	0.991509	-2.08513	0.346298	1.24549	0.449234	3.33062	0.144705					0.0414595	0.019156	0.0651513	0.0139047	38	3.01316	0.529474	0.331878	0	3	4	false	2.33333	0	3	0	0.935059	0	3018	0.333333	FALSE	FALSE	Hub
clust_1	e58429723f653bf325e7c8a61417b60a	Bacteria	Actinobacteriota	Actinobacteria	Micrococcales	Intrasporangiaceae			0.268664	0.999967	0.104519	0.996217	-0.06418	0.991509	-0.164145		-0.332844		-0.168699				Y		0.00829927	0.0112648	0.0121927	0.0139047	8	2.46875	0	0.405063	0	1	4	false	19	0	1	0	0.922697	0	0	0	FALSE	TRUE	PeripheralNode
clust_1	f05dae01842264c4d3dbd4c9faaa5ca8	Bacteria	Actinobacteriota	Actinobacteria	Frankiales	Acidothermaceae	Acidothermus		-0.000105408	0.999967	0.722584	0.996217	-0.0849982	0.991509	0.722689		-0.0848928		-0.807582						0.00829927	0.00901023	0.0121927	0.0243172	4	11.7077	0	0.0854139	0	1	21	false	21	0	1	0	0.49011	0	0	0	FALSE	FALSE	PeripheralNode
clust_1	8c2fde72829caaab6a914a15a7e36226	Bacteria	Actinobacteriota	Actinobacteria	Corynebacteriales	Mycobacteriaceae	Mycobacterium		0.580259	0.999967	1.58798	0.996217	-0.340017	0.991509	1.00772		-0.920275		-1.92799						0.00829927	0.016844	0.0121927	0.0486128	80	9.16923	0.0102564	0.10906	0	2	14	false	2	0	2	0	0.610989	0	388	0.5	FALSE	FALSE	PeripheralNode
clust_1	ecea10f9655172f036e25894bc0558fb	Bacteria	Actinobacteriota	Actinobacteria	Corynebacteriales	Corynebacteriaceae	Corynebacterium		-0.000103486	0.999967	0.00562759	0.996217	0.011559	0.991509	0.00573107		0.0116624		0.00593138				Y		0.00829927	0.00901023	0.0121927	0.0139047
clust_1	c37f14cf3d09319622ce1be1b04847fd	Bacteria	Actinobacteriota	Actinobacteria	Corynebacteriales	Corynebacteriaceae	Turicella	uncultured_bacterium	-0.375479	0.999967	-0.494457	0.996217	-0.436382	0.991509	-0.118977		-0.0609024		0.0580751				Y		0.0114027	0.00901023	0.0121927	0.0139047	12	10.3795	0	0.0963439	0	1	19	false	13	0	1	0	0.553358	0	0	0	FALSE	TRUE	PeripheralNode
clust_1	04de1ae5e3005f1f7fe18cc983f8dee5	Bacteria	Actinobacteriota	Actinobacteria	Corynebacteriales	Corynebacteriaceae	Corynebacterium		0.314695	0.999967	1.459	0.996217	1.66208	0.991509	1.14431	0.56793	1.34739	0.397676	0.20308	0.927543					0.00829927	0.0135194	0.0723729	0.108196	52	1.55556	0.75	0.642857	0.1	5	3	false	2	0	5	0	0.888889	0	54	0.28	FALSE	FALSE	Keystone
clust_1	584ab0ef10bfe37448885f965cbe62b6	Bacteria	Actinobacteriota	Actinobacteria	Corynebacteriales	Corynebacteriaceae	Corynebacterium	Corynebacterium_kroppenstedtii	-0.651783	0.999967	-0.964997	0.996217	-0.398046	0.991509	-0.313214		0.253737		0.566951						0.0176436	0.00901023	0.0121927	0.0139047	1	4.47368	0	0.223529	0	1	7	false	29	0	1	0	0.887946	0	0	0	FALSE	FALSE	PeripheralNode
clust_1	8fa88d11f4c5af31659ff79bcaf8edd7	Bacteria	Actinobacteriota	Actinobacteria	Corynebacteriales	Corynebacteriaceae	Corynebacterium		-0.358461	0.999967	-0.220312	0.996217	-0.448686	0.991509	0.13815		-0.0902251		-0.228375				Y		0.0114141	0.00901023	0.0121927	0.0139047	16	10.3179	0	0.0969185	0	1	19	false	9	0	1	0	0.556288	0	0	0	FALSE	TRUE	PeripheralNode
clust_1	d55ea8ec78fe4bb83ddd6ed5d3f22934	Bacteria	Actinobacteriota	Actinobacteria	Corynebacteriales	Corynebacteriaceae	Lawsonella		-1.07804	0.999967	-0.93863	0.996217	-1.64667	0.991509	0.139406		-0.568639		-0.708045						0.030001	0.0123921	0.0121927	0.0139047		0	0	0	0	0	0	true	0	0	0	0	#NUM!	0	0	0	FALSE	FALSE	PeripheralNode
clust_1	e9003cd9a6765bba2527a0cb1cedaedd	Bacteria	Actinobacteriota	Actinobacteria	Corynebacteriales	Corynebacteriaceae	Corynebacterium		-7.94287e-05	0.999967	1.18252	0.996217	-0.148153	0.991509	1.1826		-0.148073		-1.33067						0.00829927	0.00901023	0.0121927	0.0382004		0	0	0	0	0	0	true	0	0	0	0	#NUM!	0	0	0	FALSE	FALSE	PeripheralNode
clust_1	0244a324452aebb62ea9b7b8ec3fa5de	Bacteria	Actinobacteriota	Actinobacteria	Kineosporiales	Kineosporiaceae	Kineococcus		0.580902	0.999967	-0.274813	0.996217	0.22755	0.991509	-0.855715		-0.353352		0.502363						0.00829927	0.0169014	0.0121927	0.0139047		0	0	0	0	0	0	true	0	0	0	0	#NUM!	0	0	0	FALSE	FALSE	PeripheralNode
clust_1	1540631d68a1cd972a5a7443ceb373ca	Bacteria	Actinobacteriota	Actinobacteria	Kineosporiales	Kineosporiaceae	Kineococcus		-1.16575	0.999967	-0.17532	0.996217	-1.90954	0.991509	0.990425	0.72066	-0.743798	0.681811	-1.73422	0.589887					0.226951	0.121192	0.248647	0.177033	22	2.5	0	0.4	0	1	4	false	2	0	1	0	0.25	0	0	0	FALSE	FALSE	PeripheralNode
clust_1	ea63659fcfc6ef973480f458590cd0cd	Bacteria	Actinobacteriota	Actinobacteria	Kineosporiales	Kineosporiaceae	Kineosporia		1.90533	0.999967	-0.533411	0.996217	-0.838006	0.991509	-2.43875	0.311417	-2.74334	0.0992584	-0.304595	0.927543					0.0186819	0.23327	0.0121927	0.0139047	18	11.9179	0	0.0839071	0	1	21	false	3	0	1	0	0.480098	0	0	0	FALSE	FALSE	PeripheralNode
clust_1	74e57568d2c0bd5db1a31430855e0f90	Bacteria	Actinobacteriota	Actinobacteria	Micromonosporales	Micromonosporaceae			-0.000140664	0.999967	1.18086	0.996217	-0.14755	0.991509	1.181		-0.14741		-1.32841						0.00829927	0.00901023	0.0121927	0.0382004	4	11.7077	0	0.0854139	0	1	21	false	21	0	1	0	0.49011	0	0	0	FALSE	FALSE	PeripheralNode
clust_1	62b4acbe8621d4f4558af4dccbef021d	Bacteria	Actinobacteriota	Actinobacteria	Micromonosporales	Micromonosporaceae			-0.000103486	0.999967	0.00562759	0.996217	0.011559	0.991509	0.00573107		0.0116624		0.00593138				Y		0.00829927	0.00901023	0.0121927	0.0139047
clust_1	3df8e0b60e4e2cf6b7e873517d5dd2b6	Bacteria	Actinobacteriota	Actinobacteria	Actinomycetales	Actinomycetaceae	Varibaculum		-0.428381	0.999967	-0.625154	0.996217	-0.257827	0.991509	-0.196773		0.170554		0.367327				Y		0.0124523	0.00901023	0.0121927	0.0139047	1	4.47368	0	0.223529	0	1	7	false	29	0	1	0	0.887946	0	0	0	FALSE	TRUE	PeripheralNode
clust_1	5869b12559970b0af2702d16fc618684	Bacteria	Actinobacteriota	Actinobacteria	Actinomycetales	Actinomycetaceae	Mobiluncus		0.480131	0.999967	0.250288	0.996217	0.256221	0.991509	-0.229843		-0.22391		0.00593309						0.00829927	0.0157741	0.0121927	0.0139047	30	2	0	0.5	0	1	3	false	4	0	1	0	0.75	0	0	0	FALSE	FALSE	PeripheralNode
clust_1	5556f8e00ea5a33a942e216eda2484f2	Bacteria	Actinobacteriota	Actinobacteria	Actinomycetales	Actinomycetaceae	Actinomyces		-0.622603	0.999967	-0.385655	0.996217	-0.793233	0.991509	0.236948		-0.17063		-0.407578						0.016545	0.00901023	0.0121927	0.0139047	6	11.5692	0	0.0864362	0	1	20	false	17	0	1	0	0.496703	0	0	0	FALSE	FALSE	PeripheralNode
clust_1	c650bb9e0d14e6530934cc38849ab0d6	Bacteria	Actinobacteriota	Actinobacteria	Actinomycetales	Actinomycetaceae	Actinomyces		-1.02464	0.999967	-0.647261	0.996217	-1.34421	0.991509	0.377384		-0.319567	0.848011	-0.696951						0.0505588	0.00901023	0.0121927	0.0139047	23	9.54872	0	0.104726	0	1	17	false	6	0	1	0	0.592918	0	0	0	FALSE	FALSE	PeripheralNode
clust_1	51b5c0fdf476c28a535f295db9a90c32	Bacteria	Actinobacteriota	Actinobacteria	Actinomycetales	Actinomycetaceae	Actinomyces	Gleimia_europaea	-0.000206727	0.999967	-0.338022	0.996217	1.34389	0.991509	-0.337815		1.3441		1.68191						0.00829927	0.00901023	0.0458936	0.0139047	31	4.69737	0	0.212885	0	1	7	false	4	0	1	0	0.88073	0	0	0	FALSE	FALSE	PeripheralNode
clust_1	8be9be3d3424f9e4622fc3ebad1819bc	Bacteria	Actinobacteriota	Actinobacteria	Pseudonocardiales	Pseudonocardiaceae	Actinomycetospora		-0.522792	0.999967	-0.692451	0.996217	-0.613497	0.991509	-0.169659		-0.0907054		0.0789541				Y		0.0134529	0.00901023	0.0121927	0.0139047	2	2.12121	0	0.471429	0	1	3	false	28	0	1	0	0.959957	0	0	0	FALSE	TRUE	PeripheralNode
clust_1	76cef38a6bae79c1076df95257013e85	Bacteria	Actinobacteriota	Actinobacteria	Pseudonocardiales	Pseudonocardiaceae	Actinomycetospora		-0.913455	0.999967	0.629551	0.996217	-1.35576	0.991509	1.54301		-0.442305		-1.98531						0.0330366	0.00901023	0.0121927	0.0416712		8.22564	0.470103	0.121571	0	3	15	false	3.66667	0	3	0	0.655922	0	17784	0.333333	FALSE	FALSE	Hub
clust_1	3ba8c3fcdcfe2835b4a6ee7f4841f34c	Bacteria	Actinobacteriota	Actinobacteria	Pseudonocardiales	Pseudonocardiaceae	Pseudonocardia		0.523322	0.999967	-0.170098	0.996217	-0.0906393	0.991509	-0.693421		-0.613962		0.0794589				Y		0.00829927	0.0146467	0.0121927	0.0139047	26	2	0	0.5	0	1	3	false	4	0	1	0	0.75	0	0	0	FALSE	TRUE	PeripheralNode
clust_1	1d016bf21d51c38d4394d8198d272a45	Bacteria	Actinobacteriota	Actinobacteria	Pseudonocardiales	Pseudonocardiaceae	Pseudonocardia		-0.357542	0.999967	-0.219708	0.996217	-0.447344	0.991509	0.137834		-0.0898022		-0.227636				Y		0.0113914	0.00901023	0.0121927	0.0139047	6	11.5692	0	0.0864362	0	1	20	false	17	0	1	0	0.496703	0	0	0	FALSE	TRUE	PeripheralNode
clust_1	ff2d0f2c5d489a2e01b65e5f4e3dad97	Bacteria	Actinobacteriota	Actinobacteria	Frankiales	Geodermatophilaceae	Blastococcus		-0.542206	0.999967	-0.335152	0.996217	-0.687365	0.991509	0.207054		-0.145159		-0.352213						0.0145289	0.00901023	0.0121927	0.0139047	10	13.4821	0	0.0741727	0	1	23	false	11	0	1	0	0.405617	0	0	0	FALSE	FALSE	PeripheralNode
clust_1	f52b066159f63b754811b547bbd52d34	Bacteria	Actinobacteriota	Actinobacteria	Frankiales	Geodermatophilaceae	Blastococcus		-0.000103486	0.999967	0.00562759	0.996217	0.011559	0.991509	0.00573107		0.0116624		0.00593138				Y		0.00829927	0.00901023	0.0121927	0.0139047
clust_1	31c240890ac73234b76267d8dc14c236	Bacteria	Actinobacteriota	Actinobacteria	Frankiales	Geodermatophilaceae	Blastococcus		-0.0192262	0.999967	-1.1776	0.996217	-0.0773514	0.991509	-1.15837		-0.0581252	0.956782	1.10025						0.0278829	0.0225379	0.0314503	0.0139047	9	10.8513	0	0.092155	0	1	16	false	15	0	1	0	0.530891	0	0	0	FALSE	FALSE	PeripheralNode
clust_1	fcdf78140f4abf4ad7f8376f5ebf4761	Bacteria	Actinobacteriota	Actinobacteria	Frankiales	Geodermatophilaceae			0.376561	0.999967	-0.119267	0.996217	-0.0614551	0.991509	-0.495828		-0.438016		0.0578123				Y		0.00829927	0.0123921	0.0121927	0.0139047	7	8.34872	0	0.119779	0	1	16	false	18	0	1	0	0.650061	0	0	0	FALSE	TRUE	PeripheralNode
clust_1	3c6145afe70c2dcb98509f753477a547	Bacteria	Actinobacteriota	Actinobacteria	Frankiales	Geodermatophilaceae	Klenkia		0.717055	0.999967	0.287774	0.996217	-1.27057	0.991509	-0.429281	0.828771	-1.98762	0.232931	-1.55834	0.58637					0.0237601	0.041702	0.0121927	0.0382004	21	12.1692	0.0204071	0.0821745	0	2	21	false	2	0	2	0	0.468132	0	772	0.5	FALSE	FALSE	PeripheralNode
clust_1	097927e98492de51226952173269f710	Bacteria	Actinobacteriota	Actinobacteria	Frankiales	Nakamurellaceae	Nakamurella	uncultured_organism	-0.856551	0.999967	-0.535455	0.996217	-1.10835	0.991509	0.321096		-0.251796		-0.572893						0.0278829	0.00901023	0.0121927	0.0139047	6	11.5692	0	0.0864362	0	1	20	false	17	0	1	0	0.496703	0	0	0	FALSE	FALSE	PeripheralNode
clust_1	a4f528f1374646ef381a5584e2592491	Bacteria	Actinobacteriota	Actinobacteria	Frankiales	Nakamurellaceae	Nakamurella		0.329471	0.999967	0.0241686	0.996217	0.766268	0.991509	-0.305303		0.436797		0.742099						0.00829927	0.0123921	0.0194143	0.0139047	20	2.5	0	0.4	0	1	4	false	2	0	1	0	0.25	0	0	0	FALSE	FALSE	PeripheralNode
clust_1	60bf0b722823d3111d32d35f822c2c5c	Bacteria	Actinobacteriota	Actinobacteria	PeM15	PeM15	PeM15		-0.000103486	0.999967	0.00562759	0.996217	0.011559	0.991509	0.00573107		0.0116624		0.00593138				Y		0.00829927	0.00901023	0.0121927	0.0139047
clust_1	4faa0fb32f34e50a8e83015056e3f509	Bacteria	Fusobacteriota	Fusobacteriia	Fusobacteriales	Fusobacteriaceae	Fusobacterium		-0.000118209	0.999967	-0.275966	0.996217	1.11304	0.991509	-0.275848		1.11316		1.38901						0.00829927	0.00901023	0.0338575	0.0139047	3	3.78947	0	0.263889	0	1	6	false	31	0	1	0	0.910017	0	0	0	FALSE	FALSE	PeripheralNode
clust_1	254784a96f983996663c46688385b884	Bacteria	Fusobacteriota	Fusobacteriia	Fusobacteriales	Leptotrichiaceae	Leptotrichia		-0.000103486	0.999967	0.00562759	0.996217	0.011559	0.991509	0.00573107		0.0116624		0.00593138				Y		0.00829927	0.00901023	0.0121927	0.0139047
clust_1	ddc3a72b52bcdc6933aed3dc4dd1e97b	Bacteria	Firmicutes	Clostridia	Oscillospirales	Ruminococcaceae	Subdoligranulum		-0.430984	0.999967	-0.265639	0.996217	-0.542569	0.991509	0.165345		-0.111586		-0.276931				Y		0.0124523	0.00901023	0.0121927	0.0139047	16	10.3179	0	0.0969185	0	1	19	false	9	0	1	0	0.556288	0	0	0	FALSE	TRUE	PeripheralNode
clust_1	2eb9aa0b09f66fbbd8d99015310f5308	Bacteria	Bacteroidota	Bacteroidia	Bacteroidales	Prevotellaceae	Prevotella		-0.522715	0.999967	-0.692477	0.996217	-0.613129	0.991509	-0.169763		-0.0904141		0.0793486				Y		0.0134717	0.00901023	0.0121927	0.0139047	14	12.1641	0	0.0822091	0	1	21	false	10	0	1	0	0.468376	0	0	0	FALSE	TRUE	PeripheralNode
clust_1	4cbdf9a56a632570f2887b5c8c753284	Bacteria	Bacteroidota	Bacteroidia	Sphingobacteriales	Sphingobacteriaceae	Sphingobacterium	Sphingobacterium_populi	-0.278276	0.999967	-0.364481	0.996217	-0.32007	0.991509	-0.0862054		-0.0417947		0.0444107				Y		0.0103682	0.00901023	0.0121927	0.0139047	12	10.3795	0	0.0963439	0	1	19	false	13	0	1	0	0.553358	0	0	0	FALSE	TRUE	PeripheralNode
clust_1	677e6d98db7d861c34346db0736b13ad	Bacteria	Bacteroidota	Bacteroidia	Sphingobacteriales	Sphingobacteriaceae	Pedobacter		-0.856662	0.999967	1.84866	0.996217	-1.39737	0.991509	2.70532		-0.54071	0.748801	-3.24603						0.0268522	0.00901023	0.0121927	0.100675	45	7.93846	0.462596	0.125969	0	2	14	false	2.5	0	2	0	0.669597	0	17500	0.5	FALSE	FALSE	PeripheralNode
clust_1	64cbeafc64dde0840a3bcf88ba8a65a1	Bacteria	Bacteroidota	Bacteroidia	Sphingobacteriales	Sphingobacteriaceae	Pedobacter		-0.630575	0.999967	-0.838717	0.996217	-0.743118	0.991509	-0.208142		-0.112543		0.0955989						0.0155407	0.00901023	0.0121927	0.0139047	12	10.3795	0	0.0963439	0	1	19	false	13	0	1	0	0.553358	0	0	0	FALSE	FALSE	PeripheralNode
clust_1	ba17297ff629911089f2f683ff7252cf	Bacteria	Bacteroidota	Bacteroidia	Sphingobacteriales	Sphingobacteriaceae	Pedobacter		-0.522792	0.999967	-0.692451	0.996217	-0.613497	0.991509	-0.169659		-0.0907054		0.0789541				Y		0.0134529	0.00901023	0.0121927	0.0139047	2	2.12121	0	0.471429	0	1	3	false	28	0	1	0	0.959957	0	0	0	FALSE	TRUE	PeripheralNode
clust_1	0079719e0586a775a436f27ffdd4cfe9	Bacteria	Bacteroidota	Bacteroidia	Sphingobacteriales	Sphingobacteriaceae	Pedobacter		-0.000103486	0.999967	0.00562759	0.996217	0.011559	0.991509	0.00573107		0.0116624		0.00593138				Y		0.00829927	0.00901023	0.0121927	0.0139047
clust_1	3b06486fc5b65806a4fdf6b3add568d3	Bacteria	Bacteroidota	Bacteroidia	Sphingobacteriales	Sphingobacteriaceae	Mucilaginibacter		-0.860692	0.999967	-1.15522	0.996217	-1.02165	0.991509	-0.294525		-0.160958		0.133567						0.0227293	0.00901023	0.0121927	0.0139047	25	2.90909	0	0.34375	0	1	4	false	4	0	1	0	0.931818	0	0	0	FALSE	FALSE	PeripheralNode
clust_1	5863f3011c7166de32d4b0571a066853	Bacteria	Bacteroidota	Bacteroidia	Sphingobacteriales	Sphingobacteriaceae	Mucilaginibacter		0.28607	0.999967	-1.77482	0.996217	-1.50359	0.991509	-2.06089	0.346298	-1.78966	0.283296	0.271229	0.927543					0.042313	0.0281744	0.0121927	0.0139047	13	1.9	0	0.526316	0	1	2	false	10	0	1	0	0.91	0	0	0	FALSE	FALSE	PeripheralNode
clust_1	f03822a897f93e8ea386e0b45aa79da7	Bacteria	Bacteroidota	Bacteroidia	Sphingobacteriales	Sphingobacteriaceae	Mucilaginibacter		0.358314	0.999967	0.137984	0.996217	-0.0903764	0.991509	-0.22033		-0.448691		-0.228361				Y		0.00829927	0.0123921	0.0121927	0.0139047	11	12.7795	0	0.0782504	0	1	22	false	13	0	1	0	0.439072	0	0	0	FALSE	TRUE	PeripheralNode
clust_1	97447e3ce0733434a7516caf068df8d9	Bacteria	Bacteroidota	Bacteroidia	Sphingobacteriales	Sphingobacteriaceae	Mucilaginibacter		0.537695	0.999967	-0.25212	0.996217	0.211454	0.991509	-0.789814		-0.326241		0.463574						0.00829927	0.0157741	0.0121927	0.0139047		0	0	0	0	0	0	true	0	0	0	0	#NUM!	0	0	0	FALSE	FALSE	PeripheralNode
clust_1	3bde7e13a1682d4bb5141dc3eb58ec3e	Bacteria	Bacteroidota	Bacteroidia	Sphingobacteriales	Sphingobacteriaceae	Mucilaginibacter		-0.000176436	0.999967	0.656769	0.996217	0.10715	0.991509	0.656945		0.107327		-0.549618						0.00829927	0.00901023	0.0121927	0.0243172	5	10.2718	0	0.097354	0	1	19	false	17	0	1	0	0.558486	0	0	0	FALSE	FALSE	PeripheralNode
clust_1	a7cb84e2b4d77c3628b6f446d07557a2	Bacteria	Bacteroidota	Bacteroidia	Sphingobacteriales	Sphingobacteriaceae	Mucilaginibacter		-0.356629	0.999967	-0.518352	0.996217	-0.213022	0.991509	-0.161724		0.143606		0.30533				Y		0.0114141	0.00901023	0.0121927	0.0139047	1	4.47368	0	0.223529	0	1	7	false	29	0	1	0	0.887946	0	0	0	FALSE	TRUE	PeripheralNode
clust_1	f9a2e5ce7fa3a89aa9957ddc344609f1	Bacteria	Bacteroidota	Bacteroidia	Sphingobacteriales	Sphingobacteriaceae	Mucilaginibacter		-0.339444	0.999967	-0.0624389	0.996217	1.375	0.991509	0.277005	0.916766	1.71445	0.340629	1.43744	0.643019					0.0599143	0.0338109	0.0823931	0.128442	65	2.9	0	0.344828	0	1	4	false	2	0	1	0	0.728571	0	0	0	FALSE	FALSE	PeripheralNode
clust_1	cefc8099a15af060a189c7208b223fa3	Bacteria	Bacteroidota	Bacteroidia	Sphingobacteriales	Sphingobacteriaceae	Mucilaginibacter		0.489874	0.999967	0.187328	0.996217	-0.129338	0.991509	-0.302547		-0.619212		-0.316665				Y		0.00829927	0.0146058	0.0121927	0.0139047		0	0	0	0	0	0	true	0	0	0	0	#NUM!	0	0	0	FALSE	TRUE	PeripheralNode
clust_1	327852df952ad0a28b4e8f2bb2454907	Bacteria	Bacteroidota	Bacteroidia	Sphingobacteriales	Sphingobacteriaceae	Mucilaginibacter		-0.000103486	0.999967	0.00562759	0.996217	0.011559	0.991509	0.00573107		0.0116624		0.00593138				Y		0.00829927	0.00901023	0.0121927	0.0139047
clust_1	e376c28de69b28c1f4b575bd22b33abc	Bacteria	Bacteroidota	Bacteroidia	Sphingobacteriales	env.OPS_17	env.OPS_17		-6.76694e-05	0.999967	-0.222412	0.996217	0.909533	0.991509	-0.222345		0.909601		1.13195						0.00829927	0.00901023	0.0266359	0.0139047		0	0	0	0	0	0	true	0	0	0	0	#NUM!	0	0	0	FALSE	FALSE	PeripheralNode
clust_1	764b7eb219145797fefb503de1739d7b	Bacteria	Bacteroidota	Bacteroidia	Bacteroidales	Dysgonomonadaceae	Dysgonomonas		0.328557	0.999967	0.172205	0.996217	0.17814	0.991509	-0.156352		-0.150417		0.0059348				Y		0.00829927	0.0123921	0.0121927	0.0139047		0	0	0	0	0	0	true	0	0	0	0	#NUM!	0	0	0	FALSE	TRUE	PeripheralNode
clust_1	0c7155301e25320c89f6d4e40c94e602	Bacteria	Bacteroidota	Bacteroidia	Bacteroidales	Paludibacteraceae	Paludibacter		-0.487793	0.999967	-0.714288	0.996217	-0.294948	0.991509	-0.226496		0.192844		0.41934				Y		0.0134906	0.00901023	0.0121927	0.0139047	1	4.47368	0	0.223529	0	1	7	false	29	0	1	0	0.887946	0	0	0	FALSE	TRUE	PeripheralNode
clust_1	1e5b818ba12566aa6ebbea928db725fd	Bacteria	Bacteroidota	Bacteroidia	Bacteroidales	Dysgonomonadaceae	Dysgonomonas		-1.13909	0.999967	-0.727747	0.996217	-1.51148	0.991509	0.41134	0.85923	-0.372397	0.828189	-0.783737	0.860463					0.102095	0.00901023	0.0121927	0.0139047	28	10.5128	0	0.095122	0	1	18	false	4	0	1	0	0.547009	0	0	0	FALSE	FALSE	PeripheralNode
clust_1	0392083edb757f432d780e2354d2889c	Bacteria	Bacteroidota	Bacteroidia	Bacteroidales	Tannerellaceae			0.250776	0.999967	0.132399	0.996217	0.138334	0.991509	-0.118377		-0.112442		0.00593479				Y		0.00829927	0.0112648	0.0121927	0.0139047		0	0	0	0	0	0	true	0	0	0	0	#NUM!	0	0	0	FALSE	TRUE	PeripheralNode
clust_1	de8999a328ea095c368e0f01ff9330b3	Bacteria	Bacteroidota	Bacteroidia	Bacteroidales	Bacteroidaceae	Bacteroides		-0.000103486	0.999967	0.00562759	0.996217	0.011559	0.991509	0.00573107		0.0116624		0.00593138				Y		0.00829927	0.00901023	0.0121927	0.0139047
clust_1	e39dbaefce3774cf3c6f38849fb2bcfd	Bacteria	Bacteroidota	Bacteroidia	Bacteroidales	Prevotellaceae	Prevotella	Prevotella_melaninogenica	0.431021	0.999967	0.165286	0.996217	-0.111512	0.991509	-0.265735		-0.542532		-0.276798				Y		0.00829927	0.0135194	0.0121927	0.0139047	8	2.46875	0	0.405063	0	1	4	false	19	0	1	0	0.922697	0	0	0	FALSE	TRUE	PeripheralNode
clust_1	4192a46900882f6d41cee45bc6bf00a4	Bacteria	Bacteroidota	Bacteroidia	Bacteroidales	Prevotellaceae	Prevotella	Prevotella_nanceiensis	-6.76694e-05	0.999967	-0.222412	0.996217	0.909533	0.991509	-0.222345		0.909601		1.13195						0.00829927	0.00901023	0.0266359	0.0139047	58	4.75	0	0.210526	0	1	7	false	2	0	1	0	0.879032	0	0	0	FALSE	FALSE	PeripheralNode
clust_1	a5f3c37b78e9201eb9776b9eedfcf844	Bacteria	Bacteroidota	Bacteroidia	Bacteroidales	Prevotellaceae	Prevotella	Prevotella_bivia	-0.000105408	0.999967	0.722584	0.996217	-0.0849982	0.991509	0.722689		-0.0848928		-0.807582						0.00829927	0.00901023	0.0121927	0.0243172	4	11.7077	0	0.0854139	0	1	21	false	21	0	1	0	0.49011	0	0	0	FALSE	FALSE	PeripheralNode
clust_1	0906945c459432ea4943fc28032bdb4c	Bacteria	Bacteroidota	Bacteroidia	Bacteroidales	Prevotellaceae	Prevotella	Prevotella_timonensis	0.904895	0.999967	-0.312601	0.996217	-0.170824	0.991509	-1.2175		-1.07572		0.141777						0.00829927	0.0270471	0.0121927	0.0139047	7	8.34872	0	0.119779	0	1	16	false	18	0	1	0	0.650061	0	0	0	FALSE	FALSE	PeripheralNode
clust_1	8584b52664b1fe4a26308e7f92237f1e	Bacteria	Bacteroidota	Bacteroidia	Bacteroidales	Prevotellaceae	Prevotella	Prevotella_buccalis	-0.000344851	0.999967	1.1177	0.996217	0.620422	0.991509	1.11805		0.620767		-0.49728						0.00829927	0.00901023	0.0290431	0.0555545	72	4.75	0	0.210526	0	1	7	false	2	0	1	0	0.879032	0	0	0	FALSE	FALSE	PeripheralNode
clust_1	d27f5265b52b90eae197191fa960e480	Bacteria	Firmicutes	Clostridia	Lachnospirales	Lachnospiraceae			-0.522792	0.999967	-0.692451	0.996217	-0.613497	0.991509	-0.169659		-0.0907054		0.0789541				Y		0.0134529	0.00901023	0.0121927	0.0139047	2	2.12121	0	0.471429	0	1	3	false	28	0	1	0	0.959957	0	0	0	FALSE	TRUE	PeripheralNode
clust_1	531dd4c682059ee375c653c074aa7d0b	Bacteria	Firmicutes	Clostridia	Peptostreptococcales-Tissierellales	Peptostreptococcaceae			-3.74638e-05	0.999967	-0.14269	0.996217	0.600281	0.991509	-0.142652		0.600318		0.74297						0.00829927	0.00901023	0.0194143	0.0139047	17	4.64474	0	0.215297	0	1	7	false	6	0	1	0	0.882428	0	0	0	FALSE	FALSE	PeripheralNode
clust_1	e2af9bb9e068db3ef04a2ee95981b657	Bacteria	Firmicutes	Clostridia	Peptostreptococcales-Tissierellales	Peptostreptococcaceae			-4.06734e-05	0.999967	-0.105076	0.996217	0.452272	0.991509	-0.105036		0.452312		0.557348				Y		0.00829927	0.00901023	0.0170071	0.0139047	3	3.78947	0	0.263889	0	1	6	false	31	0	1	0	0.910017	0	0	0	FALSE	TRUE	PeripheralNode
clust_1	e225916e76421881d36e411793aa99e5	Bacteria	Firmicutes	Clostridia	Peptostreptococcales-Tissierellales	Peptostreptococcaceae	Romboutsia		1.13443	0.999967	-0.00822334	0.996217	-0.260351	0.991509	-1.14266		-1.39479		-0.252128						0.00829927	0.0258624	0.0121927	0.0139047	69	9.00513	0.160825	0.111048	0.166667	4	14	false	5.5	0	4	0	0.618803	0	6084	0.277778	FALSE	FALSE	Hub
clust_1	b119f724f8f0578ac0ad3546cb92aef5	Bacteria	Firmicutes	Clostridia	Peptostreptococcales-Tissierellales	Peptostreptococcaceae	Peptostreptococcus		0.268498	0.999967	0.104407	0.996217	-0.0644264	0.991509	-0.164091		-0.332925		-0.168833				Y		0.00829927	0.0112648	0.0121927	0.0139047	11	12.7795	0	0.0782504	0	1	22	false	13	0	1	0	0.439072	0	0	0	FALSE	TRUE	PeripheralNode
clust_1	8910ba811d45b9851d31112cc8618e64	Bacteria	Firmicutes	Clostridia	Peptostreptococcales-Tissierellales	Peptostreptococcaceae			-0.000191142	0.999967	0.783843	0.996217	0.126141	0.991509	0.784034		0.126332		-0.657702						0.00829927	0.00901023	0.0121927	0.027788	5	10.2718	0	0.097354	0	1	19	false	17	0	1	0	0.558486	0	0	0	FALSE	FALSE	PeripheralNode
clust_1	cbcf0611edd42d4b5b465b700e35fa0b	Bacteria	Firmicutes	Clostridia	Lachnospirales	Lachnospiraceae	Epulopiscium		-4.06734e-05	0.999967	-0.105076	0.996217	0.452272	0.991509	-0.105036		0.452312		0.557348				Y		0.00829927	0.00901023	0.0170071	0.0139047	3	3.78947	0	0.263889	0	1	6	false	31	0	1	0	0.910017	0	0	0	FALSE	TRUE	PeripheralNode
clust_1	bd9fcb93a6069ac23fc6042036492afb	Bacteria	Firmicutes	Bacilli	Lactobacillales	Aerococcaceae	Abiotrophia	uncultured_bacterium	-0.812472	0.999967	-0.506904	0.996217	-1.04803	0.991509	0.305568		-0.235554		-0.541122						0.0247908	0.00901023	0.0121927	0.0139047	6	11.5692	0	0.0864362	0	1	20	false	17	0	1	0	0.496703	0	0	0	FALSE	FALSE	PeripheralNode
clust_1	dbf06324d167df48a19d320891e2da90	Bacteria	Firmicutes	Bacilli	Lactobacillales	Carnobacteriaceae	Atopostipes		-0.000103486	0.999967	0.00562759	0.996217	0.011559	0.991509	0.00573107		0.0116624		0.00593138				Y		0.00829927	0.00901023	0.0121927	0.0139047
clust_1	7ad35453386dc786f715590d1986e325	Bacteria	Firmicutes	Bacilli	Lactobacillales	Aerococcaceae	Aerococcus	Aerococcus_vaginalis	0.268664	0.999967	0.104519	0.996217	-0.06418	0.991509	-0.164145		-0.332844		-0.168699				Y		0.00829927	0.0112648	0.0121927	0.0139047	8	2.46875	0	0.405063	0	1	4	false	19	0	1	0	0.922697	0	0	0	FALSE	TRUE	PeripheralNode
clust_1	4d7754abd2b7581f8912da89267b6670	Bacteria	Firmicutes	Bacilli	Lactobacillales	Aerococcaceae	Aerococcus		-0.267417	0.999967	-0.386341	0.996217	-0.157223	0.991509	-0.118924		0.110194		0.229118				Y		0.0103758	0.00901023	0.0121927	0.0139047		0	0	0	0	0	0	true	0	0	0	0	#NUM!	0	0	0	FALSE	TRUE	PeripheralNode
clust_1	23d60446f9d9e25fa1a43275c9881693	Bacteria	Firmicutes	Bacilli	Lactobacillales	Enterococcaceae	Enterococcus		-0.358643	0.999967	-0.220374	0.996217	-0.448611	0.991509	0.138269		-0.0899682		-0.228238				Y		0.0114141	0.00901023	0.0121927	0.0139047	15	1.875	0	0.533333	0	1	2	false	8	0	1	0	0.890625	0	0	0	FALSE	TRUE	PeripheralNode
clust_1	f1b1c46da02b811835c0a8dc5942fe76	Bacteria	Firmicutes	Bacilli	Lactobacillales	Carnobacteriaceae	Granulicatella		-1.48986	0.999967	-1.23827	0.996217	-1.70747	0.991509	0.251588	0.91917	-0.217609	0.883332	-0.469196	0.927543					0.0903222	0.00901023	0.0121927	0.0139047	10	13.4769	0	0.0742009	1	2	23	false	6.5	0	2	0	0.405861	0	0	0.590909	FALSE	FALSE	PeripheralNode
clust_1	a1f4fc183d0dc2a352f2d5cce6183842	Bacteria	Firmicutes	Bacilli	Bacillales	Bacillaceae	Bacillus		-0.00020318	0.999967	0.889522	0.996217	0.141925	0.991509	0.889725		0.142128		-0.747596						0.00829927	0.00901023	0.0121927	0.0312588	5	10.2718	0	0.097354	0	1	19	false	17	0	1	0	0.558486	0	0	0	FALSE	FALSE	PeripheralNode
clust_1	5a508a65417833d69ccf166419f889cd	Bacteria	Firmicutes	Bacilli	Lactobacillales	Enterococcaceae	Enterococcus		0.838606	0.999967	1.28263	0.996217	0.405947	0.991509	0.444024		-0.432659		-0.876683						0.00829927	0.0247925	0.0170723	0.0624961	48	1.5	0	0.666667	0	1	2	false	2	0	1	0	0.75	0	0	0	FALSE	FALSE	PeripheralNode
clust_1	b7da3858ee69b25b35918ecc3121b82a	Bacteria	Firmicutes	Bacilli	Staphylococcales	Staphylococcaceae	Staphylococcus		-0.774153	0.999967	-1.1323	0.996217	-0.469305	0.991509	-0.358149		0.304848		0.662997				Y		0.0166054	0.00901023	0.0121927	0.0139047		0	0	0	0	0	0	true	0	0	0	0	#NUM!	0	0	0	FALSE	TRUE	PeripheralNode
clust_1	ac6f1d1d9128722fb32058bb91284f55	Bacteria	Firmicutes	Bacilli	Lactobacillales	Enterococcaceae	Tetragenococcus		0.35624	0.999967	-0.161554	0.996217	0.143398	0.991509	-0.517793		-0.212842		0.304951				Y		0.00829927	0.0123921	0.0121927	0.0139047		0	0	0	0	0	0	true	0	0	0	0	#NUM!	0	0	0	FALSE	TRUE	PeripheralNode
clust_1	4e8648b03b63c98f738dabc063262c44	Bacteria	Firmicutes	Bacilli	Lactobacillales	Enterococcaceae	Enterococcus		0.328557	0.999967	0.172205	0.996217	0.17814	0.991509	-0.156352		-0.150417		0.0059348				Y		0.00829927	0.0123921	0.0121927	0.0139047		0	0	0	0	0	0	true	0	0	0	0	#NUM!	0	0	0	FALSE	TRUE	PeripheralNode
clust_1	8ca92d388e904f8e08399d0b78622c21	Bacteria	Firmicutes	Bacilli	Lactobacillales	Lactobacillaceae	Lactobacillus		-0.000118091	0.999967	1.4003	0.996217	-0.177951	0.991509	1.40042		-0.177832		-1.57825						0.00829927	0.00901023	0.0121927	0.0486128		0	0	0	0	0	0	true	0	0	0	0	#NUM!	0	0	0	FALSE	FALSE	PeripheralNode
clust_1	26df38bbc114c85e1e5e5eba0e3a70c8	Bacteria	Firmicutes	Bacilli	Lactobacillales	Lactobacillaceae	Lactobacillus		2.30984	0.479732	-0.0287312	0.996217	-0.58261	0.991509	-2.33857	0.265538	-2.89245	0.0381238	-0.553879	0.927543					0.00829927	0.1055	0.0121927	0.0139047	64	9.91795	0.0102564	0.100827	0.333333	3	15	false	6.66667	0	3	0	0.575336	0	388	0.372549	TRUE	FALSE	Hub
clust_1	a3dd7550e2de02288b7bd742a278a61b	Bacteria	Firmicutes	Bacilli	Lactobacillales	Streptococcaceae	Streptococcus		-0.346812	0.999967	1.28091	0.996217	-0.921658	0.991509	1.62772	0.392396	-0.574846	0.741471	-2.20257	0.356353					0.0342559	0.0157741	0.0121927	0.0867918	24	12.2103	0	0.0818984	0	1	21	false	3	0	1	0	0.466178	0	0	0	FALSE	FALSE	PeripheralNode
clust_1	ae23cdcaf5dd742284eb1faa74a727be	Bacteria	Firmicutes	Bacilli	Lactobacillales	Leuconostocaceae	Leuconostoc		-0.000122266	0.999967	0.987008	0.996217	-0.121041	0.991509	0.98713		-0.120919		-1.10805						0.00829927	0.00901023	0.0121927	0.0312588	4	11.7077	0	0.0854139	0	1	21	false	21	0	1	0	0.49011	0	0	0	FALSE	FALSE	PeripheralNode
clust_1	d2a7ebe6c69e849597dbc204fa817157	Bacteria	Firmicutes	Bacilli	Lactobacillales	Leuconostocaceae			-0.428381	0.999967	-0.625154	0.996217	-0.257827	0.991509	-0.196773		0.170554		0.367327				Y		0.0124523	0.00901023	0.0121927	0.0139047	1	4.47368	0	0.223529	0	1	7	false	29	0	1	0	0.887946	0	0	0	FALSE	TRUE	PeripheralNode
clust_1	15cd44d0a320d8cb23364bf0d5b1a3ce	Bacteria	Firmicutes	Bacilli	Lactobacillales	Leuconostocaceae	Fructobacillus	Fructobacillus_fructosus	-0.823133	0.999967	-1.23801	0.996217	-0.508168	0.991509	-0.414881		0.314965		0.729846						0.0259498	0.00901023	0.0121927	0.0139047	1	4.47368	0	0.223529	0	1	7	false	29	0	1	0	0.887946	0	0	0	FALSE	FALSE	PeripheralNode
clust_1	92e04028fab375fbbae3c7dd8842418b	Bacteria	Firmicutes	Bacilli	Lactobacillales	Carnobacteriaceae	Granulicatella		-0.491101	0.999967	-0.303216	0.996217	-0.620759	0.991509	0.187885		-0.129658		-0.317543				Y		0.0134906	0.00901023	0.0121927	0.0139047	43	11.2923	0	0.0885559	0	1	20	false	3	0	1	0	0.50989	0	0	0	FALSE	TRUE	PeripheralNode
clust_1	2c4e8e6ad2c8797abbc7b56e2e9a71d5	Bacteria	Firmicutes	Bacilli	Alicyclobacillales	Alicyclobacillaceae	Tumebacillus	uncultured_Alicyclobacillaceae	-0.00015546	0.999967	1.56695	0.996217	-0.200751	0.991509	1.56711		-0.200595		-1.7677						0.00829927	0.00901023	0.0121927	0.0590253		0	0	0	0	0	0	true	0	0	0	0	#NUM!	0	0	0	FALSE	FALSE	PeripheralNode
clust_1	d832ec2fbc101d9a7b19f5ffe03f660b	Bacteria	Firmicutes	Bacilli	Thermoactinomycetales	Thermoactinomycetaceae	Kroppenstedtia		-4.62294e-05	0.999967	0.723757	0.996217	-0.0854577	0.991509	0.723803		-0.0854114		-0.809214						0.00829927	0.00901023	0.0121927	0.0243172		0	0	0	0	0	0	true	0	0	0	0	#NUM!	0	0	0	FALSE	FALSE	PeripheralNode
clust_1	cc11901e921ad3444e2c6fb80089685b	Bacteria	Firmicutes	Bacilli	Brevibacillales	Brevibacillaceae	Brevibacillus		-0.000103486	0.999967	0.00562759	0.996217	0.011559	0.991509	0.00573107		0.0116624		0.00593138				Y		0.00829927	0.00901023	0.0121927	0.0139047
clust_1	45a875d7d55b937822cb8048892c9a30	Bacteria	Firmicutes	Bacilli	Paenibacillales	Paenibacillaceae	Cohnella		-0.278276	0.999967	-0.364481	0.996217	-0.32007	0.991509	-0.0862054		-0.0417947		0.0444107				Y		0.0103682	0.00901023	0.0121927	0.0139047	12	10.3795	0	0.0963439	0	1	19	false	13	0	1	0	0.553358	0	0	0	FALSE	TRUE	PeripheralNode
clust_1	b3a3f501d47bfc74cf26c5530c881eb9	Bacteria	Firmicutes	Bacilli	Paenibacillales	Paenibacillaceae	Paenibacillus		-0.731414	0.999967	-1.0901	0.996217	-0.448774	0.991509	-0.35869		0.28264		0.641331						0.0207584	0.00901023	0.0121927	0.0139047	1	4.47368	0	0.223529	0	1	7	false	29	0	1	0	0.887946	0	0	0	FALSE	FALSE	PeripheralNode
clust_1	d9ab111d73f67779d88740389456bd1d	Bacteria	Firmicutes	Bacilli	Paenibacillales	Paenibacillaceae	Ammoniphilus		-4.06734e-05	0.999967	-0.105076	0.996217	0.452272	0.991509	-0.105036		0.452312		0.557348				Y		0.00829927	0.00901023	0.0170071	0.0139047	3	3.78947	0	0.263889	0	1	6	false	31	0	1	0	0.910017	0	0	0	FALSE	TRUE	PeripheralNode
clust_1	f6fcc4d5f4a0b10a74843ead69a81b52	Bacteria	Firmicutes	Bacilli	Bacillales	Bacillaceae			-0.43604	0.999967	0.38567	0.996217	-0.452746	0.991509	0.82171		-0.0167064		-0.838416						0.0124523	0.00901023	0.0121927	0.0243172	5	10.2667	0	0.0974026	1	2	19	false	9.5	0	2	0	0.55873	0	0	0.558824	FALSE	FALSE	PeripheralNode
clust_1	a7347fc2179aca60692271235a6eeb7f	Bacteria	Firmicutes	Bacilli	Bacillales	Marinococcaceae	Salsuginibacillus	Salsuginibacillus_kocurii	-0.000103486	0.999967	0.00562759	0.996217	0.011559	0.991509	0.00573107		0.0116624		0.00593138				Y		0.00829927	0.00901023	0.0121927	0.0139047
clust_1	02d0fe7faa96fd5462de7f678372bdd6	Bacteria	Firmicutes	Bacilli	Bacillales	Bacillaceae	Bacillus		-4.62294e-05	0.999967	0.723757	0.996217	-0.0854577	0.991509	0.723803		-0.0854114		-0.809214						0.00829927	0.00901023	0.0121927	0.0243172		0	0	0	0	0	0	true	0	0	0	0	#NUM!	0	0	0	FALSE	FALSE	PeripheralNode
clust_1	955537a76999d463053e5dbcbb145dcd	Bacteria	Firmicutes	Bacilli	Exiguobacterales	Exiguobacteraceae	Exiguobacterium		0.858499	0.999967	-0.322834	0.996217	0.021035	0.991509	-1.18133		-0.837464		0.343869				Y		0.00829927	0.019156	0.0121927	0.0139047	13	1.9	0	0.526316	0	1	2	false	10	0	1	0	0.91	0	0	0	FALSE	TRUE	PeripheralNode
clust_1	aa800cbe282548960b3f162d6a84be7b	Bacteria	Firmicutes	Bacilli	Bacillales	Bacillaceae	Oceanobacillus		0.389737	0.999967	0.203673	0.996217	0.209607	0.991509	-0.186064		-0.18013		0.0059344				Y		0.00829927	0.0135194	0.0121927	0.0139047	81	2.4	0	0.416667	0	1	3	false	2	0	1	0	0.65	0	0	0	FALSE	TRUE	PeripheralNode
clust_1	fa06b69454ff0dbc73dea2ff2b80e2cf	Bacteria	Firmicutes	Bacilli	Staphylococcales	Staphylococcaceae	Staphylococcus		2.06436	0.826643	0.681931	0.996217	-0.646611	0.991509	-1.38243	0.441817	-2.71098	0.0644306	-1.32854	0.643019					0.016545	0.0913034	0.0121927	0.0312588	66	3.25	0	0.307692	0	1	5	false	3	0	1	0	0.881579	0	0	0	FALSE	FALSE	PeripheralNode
clust_1	e6f2307c2ef526cc35cb4f3661a8cddd	Bacteria	Firmicutes	Bacilli	Bacillales	Bacillaceae	Bacillus		0.411692	0.999967	-0.606839	0.996217	-1.64897	0.991509	-1.01853		-2.06067		-1.04214						0.0217137	0.0303798	0.0121927	0.0139047	62	13.7641	0	0.0726528	0	1	23	false	2	0	1	0	0.392186	0	0	0	FALSE	FALSE	PeripheralNode
clust_1	749d49c9c959802c930b11ef18bef440	Bacteria	Firmicutes	Bacilli	Paenibacillales	Paenibacillaceae	Paenibacillaceae	Bacillaceae_bacterium	-3.74638e-05	0.999967	-0.14269	0.996217	0.600281	0.991509	-0.142652		0.600318		0.74297						0.00829927	0.00901023	0.0194143	0.0139047	17	4.64474	0	0.215297	0	1	7	false	6	0	1	0	0.882428	0	0	0	FALSE	FALSE	PeripheralNode
clust_1	4fef43a93f4b36e62a7eb180f981eded	Bacteria	Firmicutes	Bacilli	Paenibacillales	Paenibacillaceae	Oxalophagus	Oxalophagus_oxalicus	-0.000200844	0.999967	1.74135	0.996217	-0.22461	0.991509	1.74155		-0.224409		-1.96596						0.00829927	0.00901023	0.0121927	0.0729085		0	0	0	0	0	0	true	0	0	0	0	#NUM!	0	0	0	FALSE	FALSE	PeripheralNode
clust_1	f8aeb37f8296fe200d75a85dd3adf8a7	Bacteria	Firmicutes	Bacilli	Bacillales	Bacillaceae	Bacillus		-2.43851	0.47025	-2.19221	0.996217	-1.99059	0.842753	0.246298	0.913939	0.447921	0.774049	0.201623	0.927543					0.082911	0.0247925	0.0795945	0.111087
clust_1	6ba7fbc28078765aa2a13d03947fc2d5	Bacteria	Firmicutes	Bacilli	Erysipelotrichales	Erysipelotrichaceae	Turicibacter		-0.000103486	0.999967	0.00562759	0.996217	0.011559	0.991509	0.00573107		0.0116624		0.00593138				Y		0.00829927	0.00901023	0.0121927	0.0139047
clust_1	ab98319e4b8da924faeccc8045cb7b58	Bacteria	Firmicutes	Bacilli	Lactobacillales	Streptococcaceae	Streptococcus	Streptococcus_mutans	0.523322	0.999967	-0.170098	0.996217	-0.0906393	0.991509	-0.693421		-0.613962		0.0794589				Y		0.00829927	0.0146467	0.0121927	0.0139047	26	2	0	0.5	0	1	3	false	4	0	1	0	0.75	0	0	0	FALSE	TRUE	PeripheralNode
clust_1	eab836813b889cc8555fc1c5678ef046	Bacteria	Firmicutes	Bacilli	Lactobacillales	Streptococcaceae	Streptococcus		0.120299	0.999967	-0.889315	0.996217	0.866075	0.991509	-1.00961	0.673138	0.745776	0.645812	1.75539	0.535225					0.0247908	0.0360655	0.156625	0.0139047	63	4.75	0	0.210526	0	1	7	false	2	0	1	0	0.879032	0	0	0	FALSE	FALSE	PeripheralNode
clust_1	b0a4ea64def5d20cd86e8218c4d31461	Bacteria	Firmicutes	Bacilli	Lactobacillales	Streptococcaceae	Lactococcus		0.278599	0.999967	-0.0864244	0.996217	-0.0419504	0.991509	-0.365024		-0.32055		0.0444739				Y		0.00829927	0.0112648	0.0121927	0.0139047	9	10.8513	0	0.092155	0	1	16	false	15	0	1	0	0.530891	0	0	0	FALSE	TRUE	PeripheralNode
clust_1	e64270d67152b8fa3e1de05a15212bf6	Bacteria	Firmicutes	Clostridia	Peptostreptococcales-Tissierellales	Peptostreptococcales-Tissierellales	Peptoniphilus	Peptoniphilus_urinimassiliensis	-0.522792	0.999967	-0.692451	0.996217	-0.613497	0.991509	-0.169659		-0.0907054		0.0789541				Y		0.0134529	0.00901023	0.0121927	0.0139047	2	2.12121	0	0.471429	0	1	3	false	28	0	1	0	0.959957	0	0	0	FALSE	TRUE	PeripheralNode
clust_1	2074da25dfe744cf79d107b9e8727e18	Bacteria	Firmicutes	Clostridia	Peptostreptococcales-Tissierellales	Peptostreptococcales-Tissierellales	Peptoniphilus		0.268498	0.999967	0.104407	0.996217	-0.0644264	0.991509	-0.164091		-0.332925		-0.168833				Y		0.00829927	0.0112648	0.0121927	0.0139047	11	12.7795	0	0.0782504	0	1	22	false	13	0	1	0	0.439072	0	0	0	FALSE	TRUE	PeripheralNode
clust_1	1842dc712de7dbf110196d047bcf3b83	Bacteria	Firmicutes	Clostridia	Peptostreptococcales-Tissierellales	Peptostreptococcales-Tissierellales	Peptoniphilus	Peptoniphilus_duerdenii	-0.000154437	0.999967	-0.303692	0.996217	1.21683	0.991509	-0.303538		1.21698		1.52052						0.00829927	0.00901023	0.038672	0.0139047	3	3.78947	0	0.263889	0	1	6	false	31	0	1	0	0.910017	0	0	0	FALSE	FALSE	PeripheralNode
clust_1	1df28803b0660fa32b0c64c8a04da4b7	Bacteria	Firmicutes	Clostridia	Peptostreptococcales-Tissierellales	Peptostreptococcales-Tissierellales	Ezakiella		-0.00042614	0.999967	0.703396	0.996217	1.02562	0.991509	0.703822		1.02605		0.322227						0.00829927	0.00901023	0.0458936	0.0416712	72	3.76316	0.0263158	0.265734	0	2	6	false	16	0	2	0	0.910866	0	150	0.5	FALSE	FALSE	PeripheralNode
clust_1	f149e8c08689fd374d9dd79c77ffd475	Bacteria	Firmicutes	Clostridia	Peptostreptococcales-Tissierellales	Peptostreptococcales-Tissierellales	Finegoldia	uncultured_bacterium	1.0754	0.999967	-0.360346	0.996217	-0.203418	0.991509	-1.43575		-1.27882		0.156929						0.00829927	0.0247925	0.0121927	0.0139047	9	10.8462	0	0.0921986	1	2	16	false	8.5	0	2	0	0.531136	0	0	0.566667	FALSE	FALSE	PeripheralNode
clust_1	72f2b9f6e02341ad06540496ab158480	Bacteria	Firmicutes	Clostridia	Peptostreptococcales-Tissierellales	Anaerovoracaceae	Mogibacterium	Mogibacterium_timidum	-0.522715	0.999967	-0.692477	0.996217	-0.613129	0.991509	-0.169763		-0.0904141		0.0793486				Y		0.0134717	0.00901023	0.0121927	0.0139047	14	12.1641	0	0.0822091	0	1	21	false	10	0	1	0	0.468376	0	0	0	FALSE	TRUE	PeripheralNode
clust_1	354f8b6a68f6474bc34bfb280aba6ba1	Bacteria	Firmicutes	Clostridia	Clostridiales	Clostridiaceae	Clostridium_sensu_stricto_13		0.189254	0.999967	-0.960201	0.996217	-0.777538	0.991509	-1.14946		-0.966792		0.182663						0.0134717	0.019156	0.0121927	0.0139047	60	7.34359	0.502564	0.136173	0	2	14	false	10	0	2	0	0.697924	0	19012	0.5	FALSE	FALSE	PeripheralNode
clust_1	d0785c232eb4e753be3127ffcb31a465	Bacteria	Firmicutes	Clostridia	Clostridiales	Clostridiaceae	Clostridium_sensu_stricto_1		-0.58469	0.999967	-0.361781	0.996217	-0.743197	0.991509	0.222908		-0.158508		-0.381416						0.0155143	0.00901023	0.0121927	0.0139047	28	10.5128	0	0.095122	0	1	18	false	4	0	1	0	0.547009	0	0	0	FALSE	FALSE	PeripheralNode
clust_1	1791b76db12dd80d9562ab91386f4180	Bacteria	Firmicutes	Clostridia	Clostridiales	Clostridiaceae	Clostridium_sensu_stricto_8		-0.00025111	0.999967	1.91202	0.996217	-0.247923	0.991509	1.91227		-0.247672		-2.15994						0.00829927	0.00901023	0.0121927	0.0902626		0	0	0	0	0	0	true	0	0	0	0	#NUM!	0	0	0	FALSE	FALSE	PeripheralNode
clust_1	26a42de8afce34129728cffcbea4bd83	Bacteria	Firmicutes	Clostridia	Clostridiales	Clostridiaceae	Clostridium_sensu_stricto_10		0.943032	0.999967	-0.328054	0.996217	-0.179115	0.991509	-1.27109		-1.12215		0.148939						0.00829927	0.0293017	0.0121927	0.0139047	7	8.34872	0	0.119779	0	1	16	false	18	0	1	0	0.650061	0	0	0	FALSE	FALSE	PeripheralNode
clust_1	2a9b1323df35907132c7c0be4d07750c	Bacteria	Firmicutes	Clostridia	Clostridiales	Clostridiaceae	Clostridium_sensu_stricto_1		0.703675	0.999967	-0.442416	0.996217	-0.516571	0.991509	-1.14609		-1.22025		-0.074155						0.0176436	0.0315235	0.0194143	0.0139047	18	9.25128	0.169337	0.108093	0	3	18	false	2	0	3	0	0.607082	0	6406	0.333333	FALSE	FALSE	Hub
clust_1	b51e35c8e5df8eee442622a23fbd7584	Bacteria	Firmicutes	Clostridia	Clostridiales	Clostridiaceae	Clostridium_sensu_stricto_1		0.802528	0.999967	-0.335224	0.996217	-0.700855	0.991509	-1.13775		-1.50338		-0.365631						0.0134906	0.0338109	0.0121927	0.0139047	83	3.375	0	0.296296	0	1	5	false	2	0	1	0	0.875	0	0	0	FALSE	FALSE	PeripheralNode
clust_1	204167e75f26c427d3c02210d41a1012	Bacteria	Firmicutes	Bacilli	Thermoactinomycetales	Thermoactinomycetaceae	Hazenella	uncultured_compost	-0.375517	0.999967	-0.4944	0.996217	-0.436741	0.991509	-0.118883		-0.0612245		0.0576588				Y		0.0113914	0.00901023	0.0121927	0.0139047	2	2.12121	0	0.471429	0	1	3	false	28	0	1	0	0.959957	0	0	0	FALSE	TRUE	PeripheralNode
clust_1	2bf182ded551619d5620808abc5da359	Bacteria	Firmicutes	Negativicutes	Veillonellales-Selenomonadales	Selenomonadaceae			-0.000103486	0.999967	0.00562759	0.996217	0.011559	0.991509	0.00573107		0.0116624		0.00593138				Y		0.00829927	0.00901023	0.0121927	0.0139047
clust_1	cc8d7db5fb446c76a8bd874983b23c12	Bacteria	Firmicutes	Negativicutes	Veillonellales-Selenomonadales	Veillonellaceae	Veillonella		-0.36174	0.999967	0.273795	0.996217	-0.380811	0.991509	0.635535		-0.0190708		-0.654606						0.0114141	0.00901023	0.0121927	0.0208463	5	10.2667	0	0.0974026	1	2	19	false	9.5	0	2	0	0.55873	0	0	0.558824	FALSE	FALSE	PeripheralNode
clust_1	bd68c2c0fcf03c6d2dc91a12975680dd	Bacteria	Firmicutes	Negativicutes	Veillonellales-Selenomonadales	Veillonellaceae	Veillonella		-0.000103486	0.999967	0.00562759	0.996217	0.011559	0.991509	0.00573107		0.0116624		0.00593138				Y		0.00829927	0.00901023	0.0121927	0.0139047
clust_1	b71fec1ff4bf134f86a00e222e9d9338	Bacteria	Firmicutes	Negativicutes	Veillonellales-Selenomonadales	Veillonellaceae	Megasphaera		-0.490006	0.999967	-0.3025	0.996217	-0.619185	0.991509	0.187506		-0.129179		-0.316685				Y		0.0134529	0.00901023	0.0121927	0.0139047	23	9.54872	0	0.104726	0	1	17	false	6	0	1	0	0.592918	0	0	0	FALSE	TRUE	PeripheralNode
clust_1	53199aec419d870a021b7c3557506566	Bacteria	Firmicutes	Clostridia	Clostridia_UCG-014	Clostridia_UCG-014	Clostridia_UCG-014		-0.375517	0.999967	-0.4944	0.996217	-0.436741	0.991509	-0.118883		-0.0612245		0.0576588				Y		0.0113914	0.00901023	0.0121927	0.0139047		0	0	0	0	0	0	true	0	0	0	0	#NUM!	0	0	0	FALSE	TRUE	PeripheralNode
clust_1	e2c28dee0b9df99945b7b6818a668f94	Bacteria	Patescibacteria	Parcubacteria	Candidatus_Adlerbacteria	Candidatus_Adlerbacteria	Candidatus_Adlerbacteria		0.268664	0.999967	0.104519	0.996217	-0.06418	0.991509	-0.164145		-0.332844		-0.168699				Y		0.00829927	0.0112648	0.0121927	0.0139047		0	0	0	0	0	0	true	0	0	0	0	#NUM!	0	0	0	FALSE	TRUE	PeripheralNode
clust_1	a088a14724de6d19d908f827a47167f6	Bacteria	Patescibacteria	Parcubacteria	Candidatus_Nomurabacteria	Candidatus_Nomurabacteria	Candidatus_Nomurabacteria		-0.630693	0.999967	-0.83874	0.996217	-0.74343	0.991509	-0.208047		-0.112737		0.0953099						0.0155143	0.00901023	0.0121927	0.0139047		0	0	0	0	0	0	true	0	0	0	0	#NUM!	0	0	0	FALSE	FALSE	PeripheralNode
clust_1	9259a2171b417582482d6ec0cfcb60a0	Bacteria	Armatimonadota	Chthonomonadetes	Chthonomonadales	Chthonomonadaceae	Chthonomonas	uncultured_bacterium	-0.54094	0.999967	-0.334354	0.996217	-0.685747	0.991509	0.206586		-0.144807		-0.351393						0.0144836	0.00901023	0.0121927	0.0139047	78	12.5538	0	0.0796569	0	1	21	false	2	0	1	0	0.449817	0	0	0	FALSE	FALSE	PeripheralNode
clust_1	28f063b1e6a1872967c9356210d58224	Bacteria	Deinococcota	Deinococci	Deinococcales	Deinococcaceae	Deinococcus	Deinococcus_radiomollis	-4.31457e-05	0.999967	-0.173598	0.996217	0.720963	0.991509	-0.173555		0.721006		0.894561						0.00829927	0.00901023	0.0218215	0.0139047	3	3.78947	0	0.263889	0	1	6	false	31	0	1	0	0.910017	0	0	0	FALSE	FALSE	PeripheralNode
clust_1	101d35d50cf3ea65c3c8a2496dc50e35	Bacteria	Deinococcota	Deinococci	Deinococcales	Deinococcaceae	Deinococcus		1.12315	0.999967	0.430416	0.996217	-0.317245	0.991509	-0.692733		-1.44039		-0.747661						0.00829927	0.0269734	0.0121927	0.0139047	18	10.9231	0.143484	0.0915493	0	3	20	false	5.33333	0	3	0	0.527473	0	5428	0.333333	FALSE	FALSE	Hub
clust_1	dbee302caa11da7d14f831943692bfb4	Bacteria	Deinococcota	Deinococci	Deinococcales	Trueperaceae	Truepera		-0.000103486	0.999967	0.00562759	0.996217	0.011559	0.991509	0.00573107		0.0116624		0.00593138				Y		0.00829927	0.00901023	0.0121927	0.0139047
clust_1	bcd9cd70015fb55132ebeb54b510c80b	Bacteria	Deinococcota	Deinococci	Deinococcales	Trueperaceae	Truepera	uncultured_bacterium	-0.622603	0.999967	-0.385655	0.996217	-0.793233	0.991509	0.236948		-0.17063		-0.407578						0.016545	0.00901023	0.0121927	0.0139047	6	11.5692	0	0.0864362	0	1	20	false	17	0	1	0	0.496703	0	0	0	FALSE	FALSE	PeripheralNode
clust_1	ca1df35ebbe82e785fae95c700f9e64c	Bacteria	Chloroflexi	Gitt-GS-136	Gitt-GS-136	Gitt-GS-136	Gitt-GS-136		-0.585843	0.999967	-0.362534	0.996217	-0.744826	0.991509	0.223308		-0.158983		-0.382292						0.0155671	0.00901023	0.0121927	0.0139047		0	0	0	0	0	0	true	0	0	0	0	#NUM!	0	0	0	FALSE	FALSE	PeripheralNode
clust_1	2bd98ec67c59363c7dafef773e9dfbbe	Bacteria	Chloroflexi	Gitt-GS-136	Gitt-GS-136	Gitt-GS-136	Gitt-GS-136		0.358314	0.999967	0.137984	0.996217	-0.0903764	0.991509	-0.22033		-0.448691		-0.228361				Y		0.00829927	0.0123921	0.0121927	0.0139047		0	0	0	0	0	0	true	0	0	0	0	#NUM!	0	0	0	FALSE	TRUE	PeripheralNode
clust_1	65ef130c50c0c745667c694b75cdd4f4	Bacteria	Chloroflexi	KD4-96	KD4-96	KD4-96	KD4-96	uncultured_bacterium	0.357396	0.999967	0.137669	0.996217	-0.0899522	0.991509	-0.219728		-0.447349		-0.227621				Y		0.00829927	0.0123676	0.0121927	0.0139047		0	0	0	0	0	0	true	0	0	0	0	#NUM!	0	0	0	FALSE	TRUE	PeripheralNode
clust_1	fde21fce1b3fabc1a8ee558098bad281	Bacteria	Chloroflexi	KD4-96	KD4-96	KD4-96	KD4-96		-0.737585	0.999967	-0.458579	0.996217	-0.946522	0.991509	0.279006		-0.208937		-0.487943						0.0207584	0.00901023	0.0121927	0.0139047		0	0	0	0	0	0	true	0	0	0	0	#NUM!	0	0	0	FALSE	FALSE	PeripheralNode
clust_1	50f13423562dc39bd3b7027b76f3f6b4	Bacteria	Chloroflexi	Anaerolineae	Ardenticatenales	Ardenticatenaceae	uncultured	uncultured_bacterium	-0.000103486	0.999967	0.00562759	0.996217	0.011559	0.991509	0.00573107		0.0116624		0.00593138				Y		0.00829927	0.00901023	0.0121927	0.0139047
clust_1	8d6aeb071ac06254f1a82e30fc4075c9	Bacteria	Chloroflexi	Anaerolineae	Caldilineales	Caldilineaceae	uncultured		-0.000103486	0.999967	0.00562759	0.996217	0.011559	0.991509	0.00573107		0.0116624		0.00593138				Y		0.00829927	0.00901023	0.0121927	0.0139047
clust_1	a15600dd37f8bb03467d0848baef11b6	Bacteria	Chloroflexi	Chloroflexia	Chloroflexales	Roseiflexaceae	uncultured		-0.000100752	0.999967	-0.259953	0.996217	1.05255	0.991509	-0.259852		1.05265		1.3125						0.00829927	0.00901023	0.0314503	0.0139047	3	3.78947	0	0.263889	0	1	6	false	31	0	1	0	0.910017	0	0	0	FALSE	FALSE	PeripheralNode
clust_1	5dc00c082ef0219591a2a1398b944608	Bacteria	Chloroflexi	Chloroflexia	Thermomicrobiales	JG30-KF-CM45	JG30-KF-CM45	uncultured_bacterium	-0.337425	0.999967	-0.912731	0.996217	-1.09641	0.991509	-0.575306		-0.75899		-0.183683						0.0165827	0.0135194	0.0121927	0.0139047		0	0	0	0	0	0	true	0	0	0	0	#NUM!	0	0	0	FALSE	FALSE	PeripheralNode
clust_1	0e0c7d1aefe788ca3d20040887914571	Bacteria	Chloroflexi	Chloroflexia	Thermomicrobiales	JG30-KF-CM45	JG30-KF-CM45	bacterium_QTYC46b	-0.000103486	0.999967	0.00562759	0.996217	0.011559	0.991509	0.00573107		0.0116624		0.00593138				Y		0.00829927	0.00901023	0.0121927	0.0139047
clust_1	bc870bd43cfa48c1bc9ffe581f175b04	Bacteria	Chloroflexi	Ktedonobacteria	Ktedonobacterales	Ktedonobacteraceae	1959-1	uncultured_bacterium	-0.000136114	0.999967	-0.290488	0.996217	1.16757	0.991509	-0.290352		1.16771		1.45806						0.00829927	0.00901023	0.0362648	0.0139047	3	3.78947	0	0.263889	0	1	6	false	31	0	1	0	0.910017	0	0	0	FALSE	FALSE	PeripheralNode
clust_1	9b948d36d337a70c23d01a4d8f5fa2c5	Bacteria	Abditibacteriota	Abditibacteria	Abditibacteriales	Abditibacteriaceae	Abditibacterium		0.431021	0.999967	0.165286	0.996217	-0.111512	0.991509	-0.265735		-0.542532		-0.276798				Y		0.00829927	0.0135194	0.0121927	0.0139047		0	0	0	0	0	0	true	0	0	0	0	#NUM!	0	0	0	FALSE	TRUE	PeripheralNode
clust_1	77f4c0c2640c4f540d1b01cca79f1581	Bacteria	Abditibacteriota	Abditibacteria	Abditibacteriales	Abditibacteriaceae	Abditibacterium	uncultured_bacterium	-0.000103486	0.999967	0.00562759	0.996217	0.011559	0.991509	0.00573107		0.0116624		0.00593138				Y		0.00829927	0.00901023	0.0121927	0.0139047
clust_1	f0adb350d68ab18cd7b0bbf1bda8926b	Bacteria	Abditibacteriota	Abditibacteria	Abditibacteriales	Abditibacteriaceae	Abditibacterium		0.267265	0.999967	-0.119073	0.996217	0.110058	0.991509	-0.386338		-0.157207		0.22913				Y		0.00829927	0.0112648	0.0121927	0.0139047		0	0	0	0	0	0	true	0	0	0	0	#NUM!	0	0	0	FALSE	TRUE	PeripheralNode
clust_1	d5170ae4a8dbee942c0a112792995bb9	Bacteria	Abditibacteriota	Abditibacteria	Abditibacteriales	Abditibacteriaceae	Abditibacterium	uncultured_actinobacterium	0.490968	0.999967	0.187707	0.996217	-0.129818	0.991509	-0.30326		-0.620786		-0.317525				Y		0.00829927	0.0146467	0.0121927	0.0139047		0	0	0	0	0	0	true	0	0	0	0	#NUM!	0	0	0	FALSE	TRUE	PeripheralNode
clust_1	de1e7c040a99dd33e44cb11a3fc14b6d	Bacteria	Abditibacteriota	Abditibacteria	Abditibacteriales	Abditibacteriaceae	Abditibacterium	uncultured_endolithic	-0.580527	0.999967	-0.770716	0.996217	-0.682748	0.991509	-0.190189		-0.102221		0.0879681						0.0145062	0.00901023	0.0121927	0.0139047		0	0	0	0	0	0	true	0	0	0	0	#NUM!	0	0	0	FALSE	FALSE	PeripheralNode
clust_1	c07631f7e88b713407cfa30be8d3095b	Bacteria	Armatimonadota	Fimbriimonadia	Fimbriimonadales	Fimbriimonadaceae	Fimbriimonadaceae		1.09149	0.999967	-0.615213	0.996217	0.400645	0.991509	-1.7067	0.399751	-0.690841	0.680868	1.01586	0.77848					0.00829927	0.0800303	0.0121927	0.0139047		0	0	0	0	0	0	true	0	0	0	0	#NUM!	0	0	0	FALSE	FALSE	PeripheralNode
clust_1	5198c8cd79dffaa15ac94b4ee7a1015e	Bacteria	Armatimonadota	Fimbriimonadia	Fimbriimonadales	Fimbriimonadaceae	Fimbriimonadaceae		-0.595003	0.999967	0.424224	0.996217	-0.873012	0.991509	1.01923		-0.278009		-1.29724						0.0186065	0.00901023	0.0121927	0.0555545	46	7.35385	0.512398	0.135983	0.166667	4	12	false	2.25	0	4	0	0.697436	0	19384	0.35	FALSE	FALSE	Hub
clust_1	24a12cc4fa7b0eaf3ec186ab8779d0b9	Bacteria	Deinococcota	Deinococci	Thermales	Thermaceae	Thermus		-0.430984	0.999967	-0.265639	0.996217	-0.542569	0.991509	0.165345		-0.111586		-0.276931				Y		0.0124523	0.00901023	0.0121927	0.0139047	16	10.3179	0	0.0969185	0	1	19	false	9	0	1	0	0.556288	0	0	0	FALSE	TRUE	PeripheralNode
clust_1	4eef0e89187d7774ea8ade09dd3f7cbc	Bacteria	Verrucomicrobiota	Verrucomicrobiae	Opitutales	Opitutaceae	Opitutus	uncultured_Verrucomicrobia	0.883216	0.999967	-0.303836	0.996217	-0.166429	0.991509	-1.18705		-1.04965		0.137407						0.00829927	0.0259198	0.0121927	0.0139047	9	10.8513	0	0.092155	0	1	16	false	15	0	1	0	0.530891	0	0	0	FALSE	FALSE	PeripheralNode
clust_1	c70008f8162671c8769ef3e07460d95f	Bacteria	Verrucomicrobiota	Verrucomicrobiae	Chthoniobacterales	Chthoniobacteraceae	Candidatus_Udaeobacter	uncultured_Verrucomicrobia	-0.000103486	0.999967	0.00562759	0.996217	0.011559	0.991509	0.00573107		0.0116624		0.00593138				Y		0.00829927	0.00901023	0.0121927	0.0139047
clust_1	15de4cf42344789d759f7a5e337d16e3	Bacteria	Verrucomicrobiota	Chlamydiae	Chlamydiales	Parachlamydiaceae			-0.000103486	0.999967	0.00562759	0.996217	0.011559	0.991509	0.00573107		0.0116624		0.00593138				Y		0.00829927	0.00901023	0.0121927	0.0139047
clust_1	a1833d153a0e8557a12084f37451d985	Bacteria	Verrucomicrobiota	Chlamydiae	Chlamydiales	Simkaniaceae	uncultured		-0.000118209	0.999967	-0.275966	0.996217	1.11304	0.991509	-0.275848		1.11316		1.38901						0.00829927	0.00901023	0.0338575	0.0139047	3	3.78947	0	0.263889	0	1	6	false	31	0	1	0	0.910017	0	0	0	FALSE	FALSE	PeripheralNode
clust_1	4c6150cc805a6d839307ee3b1a999345	Bacteria	Verrucomicrobiota	Chlamydiae	Chlamydiales	Simkaniaceae	uncultured		0.355513	0.999967	1.21271	0.996217	-0.231297	0.991509	0.857196		-0.586811		-1.44401						0.00829927	0.0123676	0.0121927	0.0347296	80	10.1641	0	0.0983855	0	1	15	false	2	0	1	0	0.563614	0	0	0	FALSE	FALSE	PeripheralNode
clust_1	90940bfea83e38c02ac9930009122553	Bacteria	Planctomycetota	BD7-11	BD7-11	BD7-11	BD7-11	uncultured_bacterium	0.825712	0.999967	0.588691	0.996217	-0.283253	0.991509	-0.237021		-1.10897		-0.871944						0.00829927	0.030429	0.0121927	0.0416712		0	0	0	0	0	0	true	0	0	0	0	#NUM!	0	0	0	FALSE	FALSE	PeripheralNode
clust_1	cf4b8afa40cacdbee89e04d03b621c1b	Bacteria	Planctomycetota	BD7-11	BD7-11	BD7-11	BD7-11	uncultured_bacterium	-0.000103486	0.999967	0.00562759	0.996217	0.011559	0.991509	0.00573107		0.0116624		0.00593138				Y		0.00829927	0.00901023	0.0121927	0.0139047
clust_1	016f69fb0585e492d7f68d9c8a14f3cf	Bacteria	Planctomycetota	Planctomycetes	Planctomycetales	uncultured	uncultured	metagenome	0.357396	0.999967	0.137669	0.996217	-0.0899522	0.991509	-0.219728		-0.447349		-0.227621				Y		0.00829927	0.0123676	0.0121927	0.0139047	41	1.5	0	0.666667	0	1	2	false	2	0	1	0	0.75	0	0	0	FALSE	TRUE	PeripheralNode	GCA_900114265.1
clust_1	33e5e357bbc126bc4552f3aa8d5ac114	Bacteria	Planctomycetota	Planctomycetes	Gemmatales	Gemmataceae	uncultured		-0.630693	0.999967	-0.83874	0.996217	-0.74343	0.991509	-0.208047		-0.112737		0.0953099						0.0155143	0.00901023	0.0121927	0.0139047	2	2.12121	0	0.471429	0	1	3	false	28	0	1	0	0.959957	0	0	0	FALSE	FALSE	PeripheralNode
clust_1	e522ef2377c8e04cbe538b5d65833b33	Bacteria	Planctomycetota	Planctomycetes	Gemmatales	Gemmataceae	uncultured		-0.491258	0.999967	-0.303277	0.996217	-0.620729	0.991509	0.187981		-0.129471		-0.317452				Y		0.0134906	0.00901023	0.0121927	0.0139047		0	0	0	0	0	0	true	0	0	0	0	#NUM!	0	0	0	FALSE	TRUE	PeripheralNode
clust_1	c449ef225e0835fd14fea04ac39655aa	Bacteria	Planctomycetota	Planctomycetes	Isosphaerales	Isosphaeraceae			0.884119	0.999967	-0.304281	0.996217	-0.166344	0.991509	-1.1884		-1.05046		0.137937						0.00829927	0.0259198	0.0121927	0.0139047	7	8.34872	0	0.119779	0	1	16	false	18	0	1	0	0.650061	0	0	0	FALSE	FALSE	PeripheralNode
clust_1	1c65b3429cc3fd6727f7a31d2a85839d	Bacteria	Planctomycetota	Planctomycetes	Isosphaerales	Isosphaeraceae			-0.000118209	0.999967	-0.275966	0.996217	1.11304	0.991509	-0.275848		1.11316		1.38901						0.00829927	0.00901023	0.0338575	0.0139047	3	3.78947	0	0.263889	0	1	6	false	31	0	1	0	0.910017	0	0	0	FALSE	FALSE	PeripheralNode
clust_1	945b6b6dd245862dd2ea505e728ee36f	Bacteria	Planctomycetota	Planctomycetes	Isosphaerales	Isosphaeraceae	Tundrisphaera	uncultured_bacterium	-0.749407	0.999967	-1.00119	0.996217	-0.886833	0.991509	-0.251781		-0.137427		0.114354						0.0186065	0.00901023	0.0121927	0.0139047	2	2.12121	0	0.471429	0	1	3	false	28	0	1	0	0.959957	0	0	0	FALSE	FALSE	PeripheralNode
clust_1	56121e6a7bd2f802deb3ae8d57508f76	Bacteria	Planctomycetota	Planctomycetes	Isosphaerales	Isosphaeraceae	Tundrisphaera	uncultured_bacterium	0.822593	0.999967	-0.415038	0.996217	0.314659	0.991509	-1.23763		-0.507935		0.729697						0.00829927	0.0281744	0.0121927	0.0139047		0	0	0	0	0	0	true	0	0	0	0	#NUM!	0	0	0	FALSE	FALSE	PeripheralNode
clust_1	adf511129e6269d4839b5a91d16129ae	Bacteria	Planctomycetota	Planctomycetes	Planctomycetales	Rubinisphaeraceae	Planctomicrobium	uncultured_bacterium	-0.000103486	0.999967	0.00562759	0.996217	0.011559	0.991509	0.00573107		0.0116624		0.00593138				Y		0.00829927	0.00901023	0.0121927	0.0139047
clust_1	3bcc84eb2735b26cbc397de0c43602b3	Bacteria	Planctomycetota	Planctomycetes	Planctomycetales	uncultured	uncultured		-0.455439	0.999967	-0.601796	0.996217	-0.532275	0.991509	-0.146357		-0.0768364		0.0695209				Y		0.0124372	0.00901023	0.0121927	0.0139047		0	0	0	0	0	0	true	0	0	0	0	#NUM!	0	0	0	FALSE	TRUE	PeripheralNode
clust_1	3803607f758698bcddb5f524bdf69ec6	Bacteria	Acidobacteriota	Holophagae	Subgroup_7	Subgroup_7	Subgroup_7		-0.26792	0.999967	-0.163611	0.996217	-0.331856	0.991509	0.10431		-0.0639357		-0.168245				Y		0.0103607	0.00901023	0.0121927	0.0139047		0	0	0	0	0	0	true	0	0	0	0	#NUM!	0	0	0	FALSE	TRUE	PeripheralNode
clust_1	6153775a182ca11b8fbe1f814ec19a2c	Bacteria	Acidobacteriota	Holophagae	Holophagales	Holophagaceae	uncultured	uncultured_Holophaga	-1.16879	0.999967	-1.19155	0.996217	-1.43641	0.991509	-0.0227535		-0.267622		-0.244868						0.0247908	0.00901023	0.0121927	0.0139047	2	2.12121	0	0.471429	0	1	3	false	28	0	1	0	0.959957	0	0	0	FALSE	FALSE	PeripheralNode
clust_1	72bd10431e05e1aac642f07cb51be13a	Bacteria	Acidobacteriota	Blastocatellia	Blastocatellales	Blastocatellaceae	Aridibacter		0.538039	0.999967	-0.252457	0.996217	0.211559	0.991509	-0.790496		-0.32648		0.464016						0.00829927	0.0157741	0.0121927	0.0139047	13	1.9	0	0.526316	0	1	2	false	10	0	1	0	0.91	0	0	0	FALSE	FALSE	PeripheralNode
clust_1	d40c5e3e3abdc4f2a15c8cd72e105a83	Bacteria	Acidobacteriota	Blastocatellia	Blastocatellales	Blastocatellaceae			0.869669	0.999967	0.32539	0.996217	-0.257653	0.991509	-0.544279		-1.12732		-0.583043						0.00829927	0.0315563	0.0121927	0.0139047		0	0	0	0	0	0	true	0	0	0	0	#NUM!	0	0	0	FALSE	FALSE	PeripheralNode
clust_1	a6f271eadc3f54101bf39888b292b2c5	Bacteria	Acidobacteriota	Blastocatellia	Pyrinomonadales	Pyrinomonadaceae	RB41	Arenimicrobium_luteum	-0.882916	0.999967	-1.18622	0.996217	-1.04861	0.991509	-0.303305		-0.165696		0.137608						0.0237601	0.00901023	0.0121927	0.0139047	2	2.12121	0	0.471429	0	1	3	false	28	0	1	0	0.959957	0	0	0	FALSE	FALSE	PeripheralNode
clust_1	6f8c7ef1a572d76522040ea9e6a03041	Bacteria	Acidobacteriota	Acidobacteriae	Bryobacterales	Bryobacteraceae	Bryobacter		1.17531	0.999967	0.469064	0.996217	-0.175715	0.991509	-0.70625		-1.35103	0.397676	-0.644779						0.00829927	0.0450839	0.0121927	0.0139047	66	2.28125	0.179435	0.438356	0	3	4	false	7.33333	0	3	0	0.932566	0	178	0.333333	FALSE	FALSE	Hub
clust_1	6593dc89f196b9dd2d84f04498f29dd3	Bacteria	Acidobacteriota	Acidobacteriae	Acidobacteriae	Acidobacteriae	Paludibaculum		-5.40103e-05	0.999967	-0.199743	0.996217	0.822276	0.991509	-0.199689		0.82233		1.02202						0.00829927	0.00901023	0.0242287	0.0139047	3	3.78947	0	0.263889	0	1	6	false	31	0	1	0	0.910017	0	0	0	FALSE	FALSE	PeripheralNode
clust_1	0a6292e749b5c5e26abdb874847937e1	Bacteria	Acidobacteriota	Acidobacteriae	Subgroup_2	Subgroup_2	Subgroup_2		-0.428519	0.999967	1.36926	0.996217	-0.75751	0.991509	1.79778		-0.328991		-2.12677						0.0124523	0.00901023	0.0121927	0.0659669		0	0	0	0	0	0	true	0	0	0	0	#NUM!	0	0	0	FALSE	FALSE	PeripheralNode
clust_1	526dddd5cddcee02ba1470bd8e762b9a	Bacteria	Acidobacteriota	Acidobacteriae	Subgroup_2	Subgroup_2	Subgroup_2		-0.375517	0.999967	-0.4944	0.996217	-0.436741	0.991509	-0.118883		-0.0612245		0.0576588				Y		0.0113914	0.00901023	0.0121927	0.0139047		0	0	0	0	0	0	true	0	0	0	0	#NUM!	0	0	0	FALSE	TRUE	PeripheralNode
clust_1	78f2a95c0101fa3bc803b940b9b9ff83	Bacteria	Acidobacteriota	Acidobacteriae	Subgroup_2	Subgroup_2	Subgroup_2		-7.31271e-05	0.999967	1.31667	0.996217	0.484275	0.991509	1.31674		0.484348		-0.832396						0.00829927	0.00901023	0.0194143	0.0486128		0	0	0	0	0	0	true	0	0	0	0	#NUM!	0	0	0	FALSE	FALSE	PeripheralNode
clust_1	83cc6651cfacfeb2a610dc3b7995ce79	Bacteria	Acidobacteriota	Acidobacteriae	Subgroup_2	Subgroup_2	Subgroup_2	uncultured_Holophaga	-0.490006	0.999967	-0.3025	0.996217	-0.619185	0.991509	0.187506		-0.129179		-0.316685				Y		0.0134529	0.00901023	0.0121927	0.0139047		0	0	0	0	0	0	true	0	0	0	0	#NUM!	0	0	0	FALSE	TRUE	PeripheralNode
clust_1	c48c4d3e71741951d575377be487e084	Bacteria	Acidobacteriota	Acidobacteriae	Acidobacteriales	uncultured	uncultured		-0.278296	0.999967	-0.364423	0.996217	-0.320377	0.991509	-0.0861272		-0.0420811		0.0440461				Y		0.0103607	0.00901023	0.0121927	0.0139047		0	0	0	0	0	0	true	0	0	0	0	#NUM!	0	0	0	FALSE	TRUE	PeripheralNode
clust_1	2f16c0c8103ec6b28686ea51d9986213	Bacteria	Acidobacteriota	Acidobacteriae	Acidobacteriales	uncultured	uncultured		-0.278296	0.999967	-0.364423	0.996217	-0.320377	0.991509	-0.0861272		-0.0420811		0.0440461				Y		0.0103607	0.00901023	0.0121927	0.0139047		0	0	0	0	0	0	true	0	0	0	0	#NUM!	0	0	0	FALSE	TRUE	PeripheralNode
clust_1	ba00839d4b4b1ac263a5bb4ac119bf73	Bacteria	Acidobacteriota	Acidobacteriae	Acidobacteriales	Acidobacteriaceae_(Subgroup_1)	Terriglobus		-0.428911	0.999967	0.703937	0.996217	-0.666451	0.991509	1.13285		-0.23754		-1.37039						0.0124523	0.00901023	0.0121927	0.0312588	10	11.5949	0.107005	0.086245	0	2	21	false	16	0	2	0	0.495482	0	4048	0.5	FALSE	FALSE	PeripheralNode
clust_1	ad1ed1f87810c14a8bf96139bcba52a3	Bacteria	Acidobacteriota	Acidobacteriae	Acidobacteriales	Acidobacteriaceae_(Subgroup_1)	Terriglobus		0.48735	0.999967	-0.226316	0.996217	0.192601	0.991509	-0.713665		-0.294749		0.418916				Y		0.00829927	0.0146467	0.0121927	0.0139047	29	2	0	0.5	0	1	3	false	4	0	1	0	0.75	0	0	0	FALSE	TRUE	PeripheralNode
clust_1	d8b323f3b38aa11b2fe7517e2c3da5a0	Bacteria	Acidobacteriota	Vicinamibacteria	Vicinamibacterales	uncultured	uncultured		-0.000157867	0.999967	0.498708	0.996217	0.0835886	0.991509	0.498866		0.0837464		-0.415119						0.00829927	0.00901023	0.0121927	0.0208463		0	0	0	0	0	0	true	0	0	0	0	#NUM!	0	0	0	FALSE	FALSE	PeripheralNode
clust_1	6a4aed3fcdb5758327850a68d5fe0909	Bacteria	Acidobacteriota	Vicinamibacteria	Vicinamibacterales	uncultured	uncultured		-0.267417	0.999967	-0.386341	0.996217	-0.157223	0.991509	-0.118924		0.110194		0.229118				Y		0.0103758	0.00901023	0.0121927	0.0139047		0	0	0	0	0	0	true	0	0	0	0	#NUM!	0	0	0	FALSE	TRUE	PeripheralNode
clust_1	04fa3e438f08fcc43e30b863ea1dc0b4	Bacteria	Bacteroidota	Bacteroidia	Flavobacteriales	Flavobacteriaceae	Flavobacterium		0.6869	0.999967	0.260435	0.996217	-0.192126	0.991509	-0.426464		-0.879026		-0.452561						0.00829927	0.0202833	0.0121927	0.0139047	8	2.46875	0	0.405063	0	1	4	false	19	0	1	0	0.922697	0	0	0	FALSE	FALSE	PeripheralNode
clust_1	275c1ac49f92221e309900678e268671	Bacteria	Bacteroidota	Bacteroidia	Flavobacteriales	Flavobacteriaceae	Flavobacterium	Flavobacterium_johnsoniae	0.489874	0.999967	0.187328	0.996217	-0.129338	0.991509	-0.302547		-0.619212		-0.316665				Y		0.00829927	0.0146058	0.0121927	0.0139047		0	0	0	0	0	0	true	0	0	0	0	#NUM!	0	0	0	FALSE	TRUE	PeripheralNode
clust_1	d3d2a2156fdfc3ba6da7a6ae8d76e9d3	Bacteria	Bacteroidota	Bacteroidia	Flavobacteriales	Flavobacteriaceae	Flavobacterium		0.857391	0.999967	0.321299	0.996217	-0.25211	0.991509	-0.536093		-1.1095		-0.573409						0.00829927	0.030429	0.0121927	0.0139047	11	12.7795	0	0.0782504	0	1	22	false	13	0	1	0	0.439072	0	0	0	FALSE	FALSE	PeripheralNode
clust_1	80712173d4fb560f18b7a26b53ce155c	Bacteria	Bacteroidota	Bacteroidia	Flavobacteriales	Flavobacteriaceae	Flavobacterium		0.758757	0.999967	0.286349	0.996217	-0.216913	0.991509	-0.472408		-0.97567		-0.503263						0.00829927	0.0236652	0.0121927	0.0139047	27	3.0625	0	0.326531	0	1	5	false	5	0	1	0	0.891447	0	0	0	FALSE	FALSE	PeripheralNode
clust_1	9a58f40027ac3e076d026f16b3a779a9	Bacteria	Bacteroidota	Bacteroidia	Flavobacteriales	Flavobacteriaceae	Flavobacterium		-0.538158	0.999967	-0.790445	0.996217	-0.326447	0.991509	-0.252287		0.211711		0.463998						0.0145289	0.00901023	0.0121927	0.0139047	1	4.47368	0	0.223529	0	1	7	false	29	0	1	0	0.887946	0	0	0	FALSE	FALSE	PeripheralNode
clust_1	2beffc4b789468971904831805a7e9d0	Bacteria	Bacteroidota	Bacteroidia	Flavobacteriales	Flavobacteriaceae	Flavobacterium		-0.325069	0.999967	0.341724	0.996217	-0.478286	0.991509	0.666792		-0.153217		-0.82001						0.0114027	0.00901023	0.0121927	0.027788	4	10.8718	0	0.0919811	1	2	20	false	12	0	2	0	0.529915	0	0	0.545455	FALSE	FALSE	PeripheralNode
clust_1	aab74c52ac988afe084ce8e9b23e4382	Bacteria	Bacteroidota	Bacteroidia	Flavobacteriales	Flavobacteriaceae	Flavobacterium	Flavobacterium_qiangtangense	0.267459	0.999967	-0.119353	0.996217	0.110104	0.991509	-0.386812		-0.157356		0.229456				Y		0.00829927	0.0112648	0.0121927	0.0139047	13	1.9	0	0.526316	0	1	2	false	10	0	1	0	0.91	0	0	0	FALSE	TRUE	PeripheralNode
clust_1	aff97a4b04d0060e1b3ec609e7f0419f	Bacteria	Bacteroidota	Bacteroidia	Sphingobacteriales	env.OPS_17	env.OPS_17	uncultured_Sphingobacteriia	0.267459	0.999967	-0.119353	0.996217	0.110104	0.991509	-0.386812		-0.157356		0.229456				Y		0.00829927	0.0112648	0.0121927	0.0139047		0	0	0	0	0	0	true	0	0	0	0	#NUM!	0	0	0	FALSE	TRUE	PeripheralNode
clust_1	8febe0ec8850052787d34382880e3745	Bacteria	Bacteroidota	Bacteroidia	Flavobacteriales	Blattabacteriaceae	Candidatus_Brownia	uncultured_bacterium	0.837142	0.999967	-0.424392	0.996217	0.319708	0.991509	-1.26153		-0.517435		0.744099						0.00829927	0.0293017	0.0121927	0.0139047		0	0	0	0	0	0	true	0	0	0	0	#NUM!	0	0	0	FALSE	FALSE	PeripheralNode
clust_1	d267d2d9f42ea8f433fa4cb1aa55bf1f	Bacteria	Bacteroidota	Bacteroidia	Flavobacteriales	Blattabacteriaceae	Candidatus_Uzinura		-0.487473	0.999967	-0.713621	0.996217	-0.294721	0.991509	-0.226148		0.192752		0.4189				Y		0.0134906	0.00901023	0.0121927	0.0139047		0	0	0	0	0	0	true	0	0	0	0	#NUM!	0	0	0	FALSE	TRUE	PeripheralNode
clust_1	39840684b737ae69800bc23472e0483f	Bacteria	Bacteroidota	Bacteroidia	Flavobacteriales	Weeksellaceae	Cloacibacterium		-0.265049	0.999967	-0.655996	0.996217	0.935934	0.991509	-0.390946		1.20098		1.59193						0.0103758	0.00901023	0.0338575	0.0139047	38	2.89474	0.501053	0.345455	0	2	4	false	17	0	2	0	0.938879	0	2856	0.5	FALSE	FALSE	PeripheralNode
clust_1	d8efe24179e2703d212159503ee8f93f	Bacteria	Bacteroidota	Bacteroidia	Flavobacteriales	Weeksellaceae	Chryseobacterium		0.869669	0.999967	0.32539	0.996217	-0.257653	0.991509	-0.544279		-1.12732		-0.583043						0.00829927	0.0315563	0.0121927	0.0139047	27	3.0625	0	0.326531	0	1	5	false	5	0	1	0	0.891447	0	0	0	FALSE	FALSE	PeripheralNode
clust_1	bff58b5733b2b3467a8ace98d5cabb2f	Bacteria	Bacteroidota	Bacteroidia	Flavobacteriales	Weeksellaceae	Chryseobacterium		0.833521	0.999967	-0.199769	0.996217	0.312444	0.991509	-1.03329		-0.521076		0.512214						0.00829927	0.0225379	0.0170723	0.0139047	19	2.2	0	0.454545	0	1	3	false	7	0	1	0	0.828571	0	0	0	FALSE	FALSE	PeripheralNode
clust_1	97a3ced114cb4f9b4e4a361e9b5af78f	Bacteria	Bacteroidota	Bacteroidia	Flavobacteriales	Weeksellaceae	Chryseobacterium		1.65832	0.999967	0.206224	0.996217	-0.407673	0.991509	-1.4521		-2.06599		-0.613897				Y		0.00829927	0.0393983	0.0121927	0.0139047	18	10.0821	0.151414	0.0991862	0	2	19	false	3	0	2	0	0.567521	0	5728	0.5	FALSE	TRUE	PeripheralNode
clust_1	ee15bea689b1e28c10ae587630f1ce21	Bacteria	Bacteroidota	Bacteroidia	Flavobacteriales	Weeksellaceae	Chryseobacterium		0.737367	0.999967	0.278739	0.996217	-0.209388	0.991509	-0.458628		-0.946755		-0.488127						0.00829927	0.0225379	0.0121927	0.0139047	51	3.90625	0	0.256	0	1	6	false	3	0	1	0	0.847039	0	0	0	FALSE	FALSE	PeripheralNode
clust_1	eddf76b5509e49841ee69ce636dfc432	Bacteria	Bacteroidota	Bacteroidia	Flavobacteriales	Weeksellaceae	Chryseobacterium		-0.000103486	0.999967	0.00562759	0.996217	0.011559	0.991509	0.00573107		0.0116624		0.00593138				Y		0.00829927	0.00901023	0.0121927	0.0139047
clust_1	6afeb46224ec8c84781dc37d8dd5963d	Bacteria	Bacteroidota	Bacteroidia	Flavobacteriales	Weeksellaceae	Empedobacter		-0.000238617	0.999967	-0.35736	0.996217	1.41453	0.991509	-0.357121		1.41477		1.77189						0.00829927	0.00901023	0.050708	0.0139047	31	4.69737	0	0.212885	0	1	7	false	4	0	1	0	0.88073	0	0	0	FALSE	FALSE	PeripheralNode
clust_1	a9f5de905e16352db35500c23a39e087	Bacteria	Bacteroidota	Bacteroidia	Flavobacteriales	Flavobacteriaceae			-3.74638e-05	0.999967	-0.14269	0.996217	0.600281	0.991509	-0.142652		0.600318		0.74297						0.00829927	0.00901023	0.0194143	0.0139047	17	4.64474	0	0.215297	0	1	7	false	6	0	1	0	0.882428	0	0	0	FALSE	FALSE	PeripheralNode
clust_1	4f8eb5438ccbec6ca17012df3f4c3400	Bacteria	Bacteroidota	Bacteroidia	Flavobacteriales	Flavobacteriaceae	Salinimicrobium		-0.839539	0.999967	-0.692096	0.996217	-1.04871	0.991509	0.147443		-0.209172		-0.356615						0.0186065	0.00901023	0.0121927	0.0139047	40	8.94359	0.176791	0.111812	0	2	17	false	2	0	2	0	0.621734	0	6688	0.5	FALSE	FALSE	PeripheralNode
clust_1	16210d446ad8a7d180e781c3059f7456	Bacteria	Bacteroidota	Bacteroidia	Flavobacteriales	Flavobacteriaceae	Salinimicrobium		-0.268823	0.999967	-0.164152	0.996217	-0.33286	0.991509	0.104671		-0.0640372		-0.168708				Y		0.0103758	0.00901023	0.0121927	0.0139047	10	13.4821	0	0.0741727	0	1	23	false	11	0	1	0	0.405617	0	0	0	FALSE	TRUE	PeripheralNode
clust_1	c41bf8df7b770c92284c6a319268cc5e	Bacteria	Bacteroidota	Bacteroidia	Flavobacteriales	Flavobacteriaceae	Salinimicrobium		-0.681314	0.999967	-1.01106	0.996217	-0.416765	0.991509	-0.32975		0.26455		0.5943						0.0186819	0.00901023	0.0121927	0.0139047	1	4.47368	0	0.223529	0	1	7	false	29	0	1	0	0.887946	0	0	0	FALSE	FALSE	PeripheralNode
clust_1	52f2568d93eb8fbe5874e0305cc2a5bd	Bacteria	Bacteroidota	Bacteroidia	Sphingobacteriales	KD3-93	KD3-93		0.431021	0.999967	0.165286	0.996217	-0.111512	0.991509	-0.265735		-0.542532		-0.276798				Y		0.00829927	0.0135194	0.0121927	0.0139047		0	0	0	0	0	0	true	0	0	0	0	#NUM!	0	0	0	FALSE	TRUE	PeripheralNode
clust_1	49687018c6de8ae8d752770109a4b14f	Bacteria	Bacteroidota	Bacteroidia	Chitinophagales	Chitinophagaceae	Aurantisolimonas		0.121456	0.999967	-1.16195	0.996217	-0.818999	0.991509	-1.28341	0.583793	-0.940455	0.62347	0.342954	0.927543					0.0330366	0.0732665	0.0121927	0.0139047		0	0	0	0	0	0	true	0	0	0	0	#NUM!	0	0	0	FALSE	FALSE	PeripheralNode
clust_1	09abf4fef76b75abc079c00129ca57a6	Bacteria	Bacteroidota	Bacteroidia	Chitinophagales	Chitinophagaceae			0.267265	0.999967	-0.119073	0.996217	0.110058	0.991509	-0.386338		-0.157207		0.22913				Y		0.00829927	0.0112648	0.0121927	0.0139047		0	0	0	0	0	0	true	0	0	0	0	#NUM!	0	0	0	FALSE	TRUE	PeripheralNode
clust_1	9a045df59333efba13d2776ea5f3e4a4	Bacteria	Bacteroidota	Bacteroidia	Chitinophagales	Chitinophagaceae	Flaviaesturariibacter		-1.4827	0.999967	-1.99491	0.996217	-1.77365	0.991509	-0.512206		-0.290953		0.221253						0.038224	0.00901023	0.0121927	0.0139047	2	2.09091	0	0.478261	1	2	3	false	15	0	2	0	0.961039	0	0	0.535714	FALSE	FALSE	PeripheralNode
clust_1	5919a7756039bcba80acb16beb86f2db	Bacteria	Bacteroidota	Bacteroidia	Chitinophagales	Chitinophagaceae			0.790532	0.999967	-0.394688	0.996217	0.303442	0.991509	-1.18522		-0.48709		0.69813						0.00829927	0.0259198	0.0121927	0.0139047	13	1.9	0	0.526316	0	1	2	false	10	0	1	0	0.91	0	0	0	FALSE	FALSE	PeripheralNode
clust_1	77a9a7f1501f828f6921a76faae53b9b	Bacteria	Bacteroidota	Bacteroidia	Chitinophagales	Chitinophagaceae			-0.00015546	0.999967	1.56695	0.996217	-0.200751	0.991509	1.56711		-0.200595		-1.7677						0.00829927	0.00901023	0.0121927	0.0590253		0	0	0	0	0	0	true	0	0	0	0	#NUM!	0	0	0	FALSE	FALSE	PeripheralNode
clust_1	a809776fd699ff03b59a8530bf41515f	Bacteria	Bacteroidota	Bacteroidia	Chitinophagales	Chitinophagaceae	Cnuella	uncultured_organism	-0.000103486	0.999967	0.00562759	0.996217	0.011559	0.991509	0.00573107		0.0116624		0.00593138				Y		0.00829927	0.00901023	0.0121927	0.0139047
clust_1	614b96660dbe1d0f5cd89b7dc4acbe64	Bacteria	Bacteroidota	Bacteroidia	Chitinophagales	Chitinophagaceae			-0.61113	0.999967	1.5453	0.996217	-0.193963	0.991509	2.15643	0.329912	0.417167	0.807977	-1.73926	0.535225					0.0290646	0.0168686	0.0338575	0.236037	20	1.5	0.666667	0.666667	0	2	2	false	2	0	2	0	0.75	0	8	0.5	FALSE	FALSE	Connector
clust_1	18ed1745310f276f57edcadf0dbb8cf7	Bacteria	Bacteroidota	Bacteroidia	Chitinophagales	Chitinophagaceae	Hydrotalea	uncultured_bacterium	-0.356629	0.999967	-0.518352	0.996217	-0.213022	0.991509	-0.161724		0.143606		0.30533				Y		0.0114141	0.00901023	0.0121927	0.0139047	1	4.47368	0	0.223529	0	1	7	false	29	0	1	0	0.887946	0	0	0	FALSE	TRUE	PeripheralNode
clust_1	b04ac99f85325f0b833cc0622ea84cc0	Bacteria	Bacteroidota	Bacteroidia	Chitinophagales	Chitinophagaceae	Sediminibacterium		-0.232928	0.999967	-0.724147	0.996217	-0.7871	0.991509	-0.49122		-0.554173		-0.0629532						0.0206679	0.0146467	0.0121927	0.0139047	13	1.9	0	0.526316	0	1	2	false	10	0	1	0	0.91	0	0	0	FALSE	FALSE	PeripheralNode
clust_1	4ea167bc5d921a5cbac1576437ecd09a	Bacteria	Bacteroidota	Bacteroidia	Chitinophagales	Chitinophagaceae	uncultured		-1.18604	0.999967	0.340291	0.996217	-1.43746	0.991509	1.52633		-0.251418		-1.77775						0.0279131	0.00901023	0.0121927	0.0486128	49	9.2	0.02046	0.108696	0	3	16	false	1.66667	0	3	0	0.609524	0	774	0.333333	FALSE	FALSE	Hub
clust_1	3ee0274e42dbdfed06bc4f002e419e1f	Bacteria	Bacteroidota	Bacteroidia	Chitinophagales	Chitinophagaceae			1.11816	0.999967	-0.639631	0.996217	0.407662	0.991509	-1.75779	0.396436	-0.710499	0.680868	1.04729	0.77848					0.00829927	0.0958126	0.0121927	0.0139047	73	2.4	0	0.416667	0	1	3	false	2	0	1	0	0.65	0	0	0	FALSE	FALSE	PeripheralNode
clust_1	af482fbf59d83071a3a1f8f4c1d53030	Bacteria	Bacteroidota	Bacteroidia	Chitinophagales	Chitinophagaceae	Chitinophaga		0.713514	0.999967	0.270166	0.996217	-0.200919	0.991509	-0.443348		-0.914432		-0.471084						0.00829927	0.0214106	0.0121927	0.0139047	11	12.7795	0	0.0782504	0	1	22	false	13	0	1	0	0.439072	0	0	0	FALSE	FALSE	PeripheralNode
clust_1	ff8a4572cd130fa7ca24bae6ed578188	Bacteria	Bacteroidota	Bacteroidia	Chitinophagales	Chitinophagaceae	Edaphobaculum		-0.155661	0.999967	-0.473598	0.996217	-0.775442	0.991509	-0.317937		-0.619781		-0.301844						0.0144836	0.0123921	0.0121927	0.0139047	40	8.14359	0.185038	0.122796	0	2	16	false	10	0	2	0	0.659829	0	7000	0.5	FALSE	FALSE	PeripheralNode
clust_1	42beb571de01daff31586e46ce5e715a	Bacteria	Bacteroidota	Bacteroidia	Chitinophagales	Chitinophagaceae	Edaphobaculum	uncultured_Chitinophaga	0.250776	0.999967	0.132399	0.996217	0.138334	0.991509	-0.118377		-0.112442		0.00593479				Y		0.00829927	0.0112648	0.0121927	0.0139047		0	0	0	0	0	0	true	0	0	0	0	#NUM!	0	0	0	FALSE	TRUE	PeripheralNode
clust_1	97c1f40d7769b8f002087d4465694d3c	Bacteria	Bacteroidota	Bacteroidia	Chitinophagales	Saprospiraceae	uncultured		-0.455439	0.999967	-0.601796	0.996217	-0.532275	0.991509	-0.146357		-0.0768364		0.0695209				Y		0.0124372	0.00901023	0.0121927	0.0139047	14	12.1641	0	0.0822091	0	1	21	false	10	0	1	0	0.468376	0	0	0	FALSE	TRUE	PeripheralNode
clust_1	af9e6fe149bf49d98c4daf44495a3a3a	Bacteria	Bacteroidota	Bacteroidia	Cytophagales	Hymenobacteraceae	Hymenobacter		-0.000103486	0.999967	0.00562759	0.996217	0.011559	0.991509	0.00573107		0.0116624		0.00593138				Y		0.00829927	0.00901023	0.0121927	0.0139047
clust_1	84551d10d84228b1deb1552a5a0a1c74	Bacteria	Bacteroidota	Bacteroidia	Cytophagales	Hymenobacteraceae	Hymenobacter		0.0498416	0.999967	-4.53142	0.0981504	-2.03784	0.991509	-4.58126	0.0148901	-2.08768	0.203037	2.49359	0.356353					0.351973	0.400935	0.254936	0.027788	42	2.7	0	0.37037	0	1	4	false	3	0	1	0	0.757143	0	0	0	TRUE	FALSE	PeripheralNode
clust_1	5f0468c06ed40f02f1426785deae4208	Bacteria	Bacteroidota	Bacteroidia	Cytophagales	Hymenobacteraceae	Hymenobacter		0.427962	0.999967	-0.19659	0.996217	0.170326	0.991509	-0.624552		-0.257636		0.366916				Y		0.00829927	0.0135194	0.0121927	0.0139047		0	0	0	0	0	0	true	0	0	0	0	#NUM!	0	0	0	FALSE	TRUE	PeripheralNode
clust_1	ee78787e59849c42be3cbadef6585b9f	Bacteria	Bacteroidota	Bacteroidia	Cytophagales	Hymenobacteraceae	Hymenobacter		0.572575	0.999967	-0.592804	0.996217	1.48271	0.991509	-1.16538		0.91013		2.07551						0.00829927	0.0169014	0.0434864	0.0139047	13	1.9	0	0.526316	0	1	2	false	10	0	1	0	0.91	0	0	0	FALSE	FALSE	PeripheralNode
clust_1	76a6e8da1b03a7b3db53cf65d1a777c3	Bacteria	Bacteroidota	Bacteroidia	Cytophagales	Hymenobacteraceae	Hymenobacter		0.324561	0.999967	0.611226	0.996217	-1.73667	0.991509	0.286666	0.913939	-2.06124	0.241376	-2.3479	0.3921					0.160396	0.348374	0.0489861	0.156208	47	1	1	1	0	2	1	false	1	0	2	0	1	0	2	0	FALSE	FALSE	Connector
clust_1	26c1a013827e2aa776f318869612aa1b	Bacteria	Bacteroidota	Bacteroidia	Cytophagales	Hymenobacteraceae	Hymenobacter		-0.72256	0.999967	-5.50698	0.0494607	-2.80197	0.460076	-4.78442	0.0207807	-2.07941	0.241376	2.70501	0.383262					0.508609	0.470803	0.61727	0.0139047
clust_1	842c10d7e48266f1a915306cee94490c	Bacteria	Bacteroidota	Bacteroidia	Cytophagales	Hymenobacteraceae	Hymenobacter		-0.000103486	0.999967	0.00562759	0.996217	0.011559	0.991509	0.00573107		0.0116624		0.00593138				Y		0.00829927	0.00901023	0.0121927	0.0139047
clust_1	f3f3cc1c287fb8ea8fb55d8f4ea6ebed	Bacteria	Bacteroidota	Bacteroidia	Cytophagales	Hymenobacteraceae	Hymenobacter		0.580902	0.999967	-0.274813	0.996217	0.22755	0.991509	-0.855715		-0.353352		0.502363						0.00829927	0.0169014	0.0121927	0.0139047		0	0	0	0	0	0	true	0	0	0	0	#NUM!	0	0	0	FALSE	FALSE	PeripheralNode
clust_1	7aa113c82cd66c1e83234abd52a3086f	Bacteria	Bacteroidota	Bacteroidia	Cytophagales	Hymenobacteraceae	Hymenobacter	uncultured_bacterium	-0.000103486	0.999967	0.00562759	0.996217	0.011559	0.991509	0.00573107		0.0116624		0.00593138				Y		0.00829927	0.00901023	0.0121927	0.0139047
clust_1	f9390ff24ce8ce940cb86dc82f478c16	Bacteria	Bacteroidota	Bacteroidia	Cytophagales	Hymenobacteraceae	Hymenobacter		-0.000103486	0.999967	0.00562759	0.996217	0.011559	0.991509	0.00573107		0.0116624		0.00593138				Y		0.00829927	0.00901023	0.0121927	0.0139047
clust_1	0bbdf8f36a3bb2e4cb377e1ab491dc98	Bacteria	Bacteroidota	Bacteroidia	Cytophagales	Hymenobacteraceae	Hymenobacter		0.373439	0.999967	-3.28791	0.586133	-0.915017	0.991509	-3.66135	0.0362386	-1.28846	0.449234	2.37289	0.3921					0.038356	0.216434	0.0121927	0.0139047	13	1.9	0	0.526316	0	1	2	false	10	0	1	0	0.91	0	0	0	TRUE	FALSE	PeripheralNode
clust_1	1276d12b8c764e65e695e21c363aa5cc	Bacteria	Bacteroidota	Bacteroidia	Cytophagales	Hymenobacteraceae	Hymenobacter		-0.000103486	0.999967	0.00562759	0.996217	0.011559	0.991509	0.00573107		0.0116624		0.00593138				Y		0.00829927	0.00901023	0.0121927	0.0139047
clust_1	d6785ee192eff3a5f716d99426090434	Bacteria	Bacteroidota	Bacteroidia	Cytophagales	Hymenobacteraceae	Hymenobacter		-0.749407	0.999967	-1.00119	0.996217	-0.886833	0.991509	-0.251781		-0.137427		0.114354						0.0186065	0.00901023	0.0121927	0.0139047	2	2.12121	0	0.471429	0	1	3	false	28	0	1	0	0.959957	0	0	0	FALSE	FALSE	PeripheralNode
clust_1	780183b86f403d45b2aa8259c2dc9a85	Bacteria	Bacteroidota	Bacteroidia	Cytophagales	Hymenobacteraceae	Hymenobacter		0.857017	0.999967	0.321	0.996217	-0.252836	0.991509	-0.536017		-1.10985		-0.573836						0.00829927	0.030429	0.0121927	0.0139047	27	3.0625	0	0.326531	0	1	5	false	5	0	1	0	0.891447	0	0	0	FALSE	FALSE	PeripheralNode
clust_1	c80da256e465361f3028c30680c89fe8	Bacteria	Bacteroidota	Bacteroidia	Cytophagales	Hymenobacteraceae	Hymenobacter		-0.622603	0.999967	-0.385655	0.996217	-0.793233	0.991509	0.236948		-0.17063		-0.407578						0.016545	0.00901023	0.0121927	0.0139047	6	11.5692	0	0.0864362	0	1	20	false	17	0	1	0	0.496703	0	0	0	FALSE	FALSE	PeripheralNode
clust_1	667e6e589051f394ee35ab8292119107	Bacteria	Bacteroidota	Bacteroidia	Cytophagales	Cytophagaceae	Siphonobacter	Siphonobacter_sp.	-0.000103486	0.999967	0.00562759	0.996217	0.011559	0.991509	0.00573107		0.0116624		0.00593138				Y		0.00829927	0.00901023	0.0121927	0.0139047
clust_1	1c6168a4b88dccb7a2ce12167263039b	Bacteria	Bacteroidota	Bacteroidia	Cytophagales	Spirosomaceae	Dyadobacter		1.49831	0.999967	0.131046	0.996217	-0.387106	0.991509	-1.36727		-1.88542	0.232931	-0.518152						0.00829927	0.0484658	0.0121927	0.0139047	8	2.46875	0	0.405063	0	1	4	false	19	0	1	0	0.922697	0	0	0	FALSE	FALSE	PeripheralNode
clust_1	e2ea860f34d0c396b837a033f42efcdb	Bacteria	Bacteroidota	Bacteroidia	Cytophagales	Spirosomaceae	Dyadobacter		-0.455496	0.999967	-0.601751	0.996217	-0.532651	0.991509	-0.146256		-0.0771554		0.0691003				Y		0.0124221	0.00901023	0.0121927	0.0139047	2	2.12121	0	0.471429	0	1	3	false	28	0	1	0	0.959957	0	0	0	FALSE	TRUE	PeripheralNode
clust_1	8bf91070e4d5a04f81267ad1398719a4	Bacteria	Bacteroidota	Bacteroidia	Cytophagales	Spirosomaceae	Dyadobacter		0.62227	0.999967	0.764428	0.996217	-0.239618	0.991509	0.142159		-0.861888		-1.00405						0.00829927	0.0180287	0.0121927	0.0208463	11	12.7795	0	0.0782504	0	1	22	false	13	0	1	0	0.439072	0	0	0	FALSE	FALSE	PeripheralNode
clust_1	f90fe2b85f467be33387eb1f1a9af9c6	Bacteria	Bacteroidota	Bacteroidia	Cytophagales	Spirosomaceae	Nibrella	Nibrella_saemangeumensis	-0.428381	0.999967	-0.625154	0.996217	-0.257827	0.991509	-0.196773		0.170554		0.367327				Y		0.0124523	0.00901023	0.0121927	0.0139047	1	4.47368	0	0.223529	0	1	7	false	29	0	1	0	0.887946	0	0	0	FALSE	TRUE	PeripheralNode
clust_1	b5e7d5bad16c13a120cc9d18b403114d	Bacteria	Bacteroidota	Bacteroidia	Cytophagales	Spirosomaceae	Spirosoma	Spirosoma_agri	0.480131	0.999967	0.250288	0.996217	0.256221	0.991509	-0.229843		-0.22391		0.00593309						0.00829927	0.0157741	0.0121927	0.0139047	30	2	0	0.5	0	1	3	false	4	0	1	0	0.75	0	0	0	FALSE	FALSE	PeripheralNode
clust_1	ce3f9152624d83b37007e8c43fca1966	Bacteria	Bacteroidota	Bacteroidia	Cytophagales	Spirosomaceae	Spirosoma	uncultured_bacterium	0.715878	0.999967	2.08606	0.996217	1.54693	0.991509	1.37018	0.484369	0.831054	0.630844	-0.539128	0.927543					0.00829927	0.0439566	0.0434864	0.0867918	20	1.75	0.5	0.571429	0	2	3	false	1.5	0	2	0	0.625	0	6	0.5	FALSE	FALSE	PeripheralNode
clust_1	225c6c035e6a095dfdd594724ad5201c	Bacteria	Bacteroidota	Bacteroidia	Cytophagales	Spirosomaceae	Spirosoma	Spirosoma_oryzae	0.393962	0.999967	0.384319	0.996217	1.19499	0.991509	-0.0096433		0.801026		0.810669						0.00829927	0.0135194	0.0341511	0.0139047	42	1.8	0.377778	0.555556	0	3	3	false	3	0	3	0	0.885714	0	34	0.333333	FALSE	FALSE	Hub
clust_1	6a68264b1e2aa660513e4f9d65d5689e	Bacteria	Bacteroidota	Bacteroidia	Cytophagales	Spirosomaceae	Spirosoma	Spirosoma_oryzae	0.400264	0.999967	-0.510586	0.996217	-0.465213	0.991509	-0.91085		-0.865477	0.608668	0.0453731						0.022835	0.0338109	0.0365909	0.0139047	19	2.2	0	0.454545	0	1	3	false	7	0	1	0	0.828571	0	0	0	FALSE	FALSE	PeripheralNode
clust_1	6370f268c69487718ae42d37f3e7e0f3	Bacteria	Bacteroidota	Bacteroidia	Cytophagales	Spirosomaceae	Spirosoma		-0.26792	0.999967	-0.163611	0.996217	-0.331856	0.991509	0.10431		-0.0639357		-0.168245				Y		0.0103607	0.00901023	0.0121927	0.0139047	6	11.5692	0	0.0864362	0	1	20	false	17	0	1	0	0.496703	0	0	0	FALSE	TRUE	PeripheralNode
clust_1	d24a88f6703ed9708a14215c2d9d0d53	Bacteria	Bacteroidota	Bacteroidia	Cytophagales	Spirosomaceae	Spirosoma		-0.0241609	0.999967	-1.60389	0.996217	-0.68848	0.991509	-1.57973		-0.664319		0.915412						0.0206679	0.0281744	0.0121927	0.0139047	39	1	1	1	0	2	1	false	1	0	2	0	1	0	2	0	FALSE	FALSE	Connector
clust_1	8462bd715aa22b42a42cb34dbf961359	Bacteria	Bacteroidota	Bacteroidia	Cytophagales	Spirosomaceae	Spirosoma		0.406092	0.999967	-0.984052	0.996217	-0.42919	0.991509	-1.39014	0.557834	-0.835282	0.645812	0.554863	0.927543					0.0155671	0.0732665	0.0121927	0.0139047	67	11.3026	0	0.0884755	0	1	20	false	2	0	1	0	0.509402	0	0	0	FALSE	FALSE	PeripheralNode
clust_1	be3a29bc3d3ce346d5e2d4e968dde006	Bacteria	Bacteroidota	Bacteroidia	Cytophagales	Spirosomaceae	Spirosoma		1.08915	0.999967	-0.61315	0.996217	0.400002	0.991509	-1.7023	0.399751	-0.689151	0.680868	1.01315	0.77848					0.00829927	0.078903	0.0121927	0.0139047		0	0	0	0	0	0	true	0	0	0	0	#NUM!	0	0	0	FALSE	FALSE	PeripheralNode
clust_1	48746f974c24d2f2585dca1ed1b6744d	Bacteria	Bacteroidota	Bacteroidia	Cytophagales	Spirosomaceae	Spirosoma		1.85392	0.999967	0.811295	0.996217	0.0407175	0.991509	-1.04262		-1.8132	0.240569	-0.770577						0.00829927	0.0573368	0.0121927	0.0139047		0	0	0	0	0	0	true	0	0	0	0	#NUM!	0	0	0	FALSE	FALSE	PeripheralNode
clust_1	6f07473629b5709d4bf3dc8241c23e25	Bacteria	Bacteroidota	Bacteroidia	Cytophagales	Spirosomaceae	Spirosoma		-0.630575	0.999967	-0.838717	0.996217	-0.743118	0.991509	-0.208142		-0.112543		0.0955989						0.0155407	0.00901023	0.0121927	0.0139047	12	10.3795	0	0.0963439	0	1	19	false	13	0	1	0	0.553358	0	0	0	FALSE	FALSE	PeripheralNode
clust_1	d13044775ceabf24f38c6ade2deefb75	Bacteria	Bacteroidota	Bacteroidia	Cytophagales	Spirosomaceae	Spirosoma	Spirosoma_lituiforme	0.65086	0.999967	0.630649	0.996217	-0.761057	0.991509	-0.0202117	0.994682	-1.41192	0.414176	-1.39171	0.643019					0.080808	0.298749	0.038672	0.118029
clust_1	0ea801316046131d688015979f0d355d	Bacteria	Bacteroidota	Bacteroidia	Cytophagales	Spirosomaceae	Spirosoma	Spirosoma_lituiforme	-0.522792	0.999967	-0.692451	0.996217	-0.613497	0.991509	-0.169659		-0.0907054		0.0789541				Y		0.0134529	0.00901023	0.0121927	0.0139047	2	2.12121	0	0.471429	0	1	3	false	28	0	1	0	0.959957	0	0	0	FALSE	TRUE	PeripheralNode
clust_1	4a49d7bbcf4626519bcf958750b30047	Bacteria	Bacteroidota	Bacteroidia	Cytophagales	Spirosomaceae	Spirosoma		-0.000149776	0.999967	1.26103	0.996217	-0.158525	0.991509	1.26118		-0.158375		-1.41956						0.00829927	0.00901023	0.0121927	0.0416712	59	12.6923	0	0.0787879	0	1	22	false	2	0	1	0	0.443223	0	0	0	FALSE	FALSE	PeripheralNode
clust_1	3ef8e8c41d437c0fbc5718fadf3a20da	Bacteria	Bacteroidota	Bacteroidia	Cytophagales	Amoebophilaceae	Candidatus_Cardinium		-0.58469	0.999967	-0.361781	0.996217	-0.743197	0.991509	0.222908		-0.158508		-0.381416						0.0155143	0.00901023	0.0121927	0.0139047	28	10.5128	0	0.095122	0	1	18	false	4	0	1	0	0.547009	0	0	0	FALSE	FALSE	PeripheralNode
clust_1	5220ddc62c97ffc6a01b8574a77ea843	Bacteria	Proteobacteria	Gammaproteobacteria	Steroidobacterales	Steroidobacteraceae	uncultured	Hypsibius_dujardini	0.427962	0.999967	-0.19659	0.996217	0.170326	0.991509	-0.624552		-0.257636		0.366916				Y		0.00829927	0.0135194	0.0121927	0.0139047		0	0	0	0	0	0	true	0	0	0	0	#NUM!	0	0	0	FALSE	TRUE	PeripheralNode
clust_1	316a0f1ef03635194e18e61f1160a424	Bacteria	Proteobacteria	Gammaproteobacteria	WN-HWB-116	WN-HWB-116	WN-HWB-116		-0.000103486	0.999967	0.00562759	0.996217	0.011559	0.991509	0.00573107		0.0116624		0.00593138				Y		0.00829927	0.00901023	0.0121927	0.0139047
clust_1	2824d4edd61a156913a1aea638af20b5	Bacteria	Proteobacteria	Gammaproteobacteria	Acidithiobacillales	Acidithiobacillaceae	KCM-B-112		-0.836361	0.999967	-1.12138	0.996217	-0.992142	0.991509	-0.285021		-0.155781		0.12924						0.0216986	0.00901023	0.0121927	0.0139047	25	2.90909	0	0.34375	0	1	4	false	4	0	1	0	0.931818	0	0	0	FALSE	FALSE	PeripheralNode
clust_1	ebba6087d3218b93db9678f9613b665f	Bacteria	Proteobacteria	Gammaproteobacteria	Enterobacterales	Enterobacteriaceae	Escherichia-Shigella		0.35624	0.999967	-0.161554	0.996217	0.143398	0.991509	-0.517793		-0.212842		0.304951				Y		0.00829927	0.0123921	0.0121927	0.0139047		0	0	0	0	0	0	true	0	0	0	0	#NUM!	0	0	0	FALSE	TRUE	PeripheralNode
clust_1	424c053622f7325663f494b09153fc39	Bacteria	Proteobacteria	Gammaproteobacteria	Xanthomonadales	Rhodanobacteraceae			0.358496	0.999967	0.138105	0.996217	-0.0901203	0.991509	-0.220391		-0.448616		-0.228226				Y		0.00829927	0.0123921	0.0121927	0.0139047	8	2.46875	0	0.405063	0	1	4	false	19	0	1	0	0.922697	0	0	0	FALSE	TRUE	PeripheralNode
clust_1	52b590bdd4ab0d2b07eef08a6766cd91	Bacteria	Proteobacteria	Alphaproteobacteria	Acetobacterales	Acetobacteraceae			-0.000245564	0.999967	1.29462	0.996217	0.201611	0.991509	1.29487		0.201856		-1.09301						0.00829927	0.00901023	0.0121927	0.0520837	5	10.2718	0	0.097354	0	1	19	false	17	0	1	0	0.558486	0	0	0	FALSE	FALSE	PeripheralNode
clust_1	0226a452f8bce1185c27cf958cb0f45f	Bacteria	Proteobacteria	Gammaproteobacteria	Xanthomonadales	Xanthomonadaceae	Stenotrophomonas		-0.522715	0.999967	-0.692477	0.996217	-0.613129	0.991509	-0.169763		-0.0904141		0.0793486				Y		0.0134717	0.00901023	0.0121927	0.0139047	14	12.1641	0	0.0822091	0	1	21	false	10	0	1	0	0.468376	0	0	0	FALSE	TRUE	PeripheralNode
clust_1	0ca6e347c1a5762a1a3b55225a06879a	Bacteria	Proteobacteria	Gammaproteobacteria	Enterobacterales	Enterobacteriaceae	Escherichia-Shigella		-0.0192918	0.999967	-0.375791	0.996217	-0.552741	0.991509	-0.3565		-0.533449		-0.176949				Y		0.0113914	0.0123921	0.0121927	0.0139047	53	2.40625	0.0625	0.415584	0	2	4	false	10	0	2	0	0.925987	0	62	0.5	FALSE	TRUE	PeripheralNode
clust_1	70ae6cbb64ebce3e7f26b67bc0ded096	Bacteria	Proteobacteria	Gammaproteobacteria	Burkholderiales	Comamonadaceae			-0.267417	0.999967	-0.386341	0.996217	-0.157223	0.991509	-0.118924		0.110194		0.229118				Y		0.0103758	0.00901023	0.0121927	0.0139047		0	0	0	0	0	0	true	0	0	0	0	#NUM!	0	0	0	FALSE	TRUE	PeripheralNode
clust_1	9706370068a69f30e71cb51cab115ca8	Bacteria	Proteobacteria	Gammaproteobacteria	Burkholderiales	Hydrogenophilaceae	Hydrogenophilus		-0.000103486	0.999967	0.00562759	0.996217	0.011559	0.991509	0.00573107		0.0116624		0.00593138				Y		0.00829927	0.00901023	0.0121927	0.0139047
clust_1	a2b5cd8a98640c2ae6d23d147ce16ede	Bacteria	Proteobacteria	Gammaproteobacteria	Burkholderiales	Burkholderiaceae	Ralstonia		-0.356629	0.999967	-0.518352	0.996217	-0.213022	0.991509	-0.161724		0.143606		0.30533				Y		0.0114141	0.00901023	0.0121927	0.0139047	1	4.47368	0	0.223529	0	1	7	false	29	0	1	0	0.887946	0	0	0	FALSE	TRUE	PeripheralNode
clust_1	24f564578088745ee43703a290a4a693	Bacteria	Proteobacteria	Gammaproteobacteria	Burkholderiales	Hydrogenophilaceae	uncultured		-4.06734e-05	0.999967	-0.105076	0.996217	0.452272	0.991509	-0.105036		0.452312		0.557348				Y		0.00829927	0.00901023	0.0170071	0.0139047	3	3.78947	0	0.263889	0	1	6	false	31	0	1	0	0.910017	0	0	0	FALSE	TRUE	PeripheralNode
clust_1	75c6ea13df1e4da7ce4dfb0275cfd4d4	Bacteria	Proteobacteria	Gammaproteobacteria	Burkholderiales	Nitrosomonadaceae	DSSD61	uncultured_bacterium	-0.522715	0.999967	-0.692477	0.996217	-0.613129	0.991509	-0.169763		-0.0904141		0.0793486				Y		0.0134717	0.00901023	0.0121927	0.0139047	14	12.1641	0	0.0822091	0	1	21	false	10	0	1	0	0.468376	0	0	0	FALSE	TRUE	PeripheralNode
clust_1	1b5982773a58c4e8961e33e7343ece02	Bacteria	Proteobacteria	Gammaproteobacteria	Burkholderiales	Neisseriaceae	uncultured	Neisseriaceae_bacterium	0.480131	0.999967	0.250288	0.996217	0.256221	0.991509	-0.229843		-0.22391		0.00593309						0.00829927	0.0157741	0.0121927	0.0139047	30	2	0	0.5	0	1	3	false	4	0	1	0	0.75	0	0	0	FALSE	FALSE	PeripheralNode
clust_1	5b82ea5bbba08e28d2ceafbfb4f8dc05	Bacteria	Proteobacteria	Gammaproteobacteria	Burkholderiales	TRA3-20	TRA3-20		0.428252	0.999967	-0.196937	0.996217	0.170405	0.991509	-0.625189		-0.257846		0.367343				Y		0.00829927	0.0135194	0.0121927	0.0139047		0	0	0	0	0	0	true	0	0	0	0	#NUM!	0	0	0	FALSE	TRUE	PeripheralNode
clust_1	1d3e6166e7bd601d0e5aa62de5ac9c1f	Bacteria	Proteobacteria	Gammaproteobacteria	Xanthomonadales	Rhodanobacteraceae			-0.358643	0.999967	-0.220374	0.996217	-0.448611	0.991509	0.138269		-0.0899682		-0.228238				Y		0.0114141	0.00901023	0.0121927	0.0139047	15	1.875	0	0.533333	0	1	2	false	8	0	1	0	0.890625	0	0	0	FALSE	TRUE	PeripheralNode
clust_1	d35b54fc847719732a6c1b4f96b224e7	Bacteria	Proteobacteria	Gammaproteobacteria	Xanthomonadales	Xanthomonadaceae	Stenotrophomonas		-0.358643	0.999967	-0.220374	0.996217	-0.448611	0.991509	0.138269		-0.0899682		-0.228238				Y		0.0114141	0.00901023	0.0121927	0.0139047	15	1.875	0	0.533333	0	1	2	false	8	0	1	0	0.890625	0	0	0	FALSE	TRUE	PeripheralNode
clust_1	9f1de1852e742e80d889cf57e255f318	Bacteria	Proteobacteria	Gammaproteobacteria	Xanthomonadales	Xanthomonadaceae	Stenotrophomonas		-1.40241	0.999967	-1.07006	0.996217	-2.27354	0.875678	0.332351	0.886691	-0.871124	0.636173	-1.20348	0.708972					0.103419	0.0360655	0.0458936	0.180504	49	10.1949	0	0.0980885	0	1	17	false	3	0	1	0	0.562149	0	0	0	FALSE	FALSE	PeripheralNode
clust_1	603feca48549f278c696954c7619e0f5	Bacteria	Proteobacteria	Gammaproteobacteria	Xanthomonadales	Xanthomonadaceae	Stenotrophomonas		-0.618781	0.999967	-0.913858	0.996217	-0.377161	0.991509	-0.295077		0.24162		0.536697						0.0166054	0.00901023	0.0121927	0.0139047	1	4.47368	0	0.223529	0	1	7	false	29	0	1	0	0.887946	0	0	0	FALSE	FALSE	PeripheralNode
clust_1	529e6c2e2c6ff6d53084edd385bf162a	Bacteria	Proteobacteria	Gammaproteobacteria	Xanthomonadales	Rhodanobacteraceae	Luteibacter		-0.000103486	0.999967	0.00562759	0.996217	0.011559	0.991509	0.00573107		0.0116624		0.00593138				Y		0.00829927	0.00901023	0.0121927	0.0139047
clust_1	6209147dc4674ac5b6f8fb4f5a3e3d65	Bacteria	Proteobacteria	Gammaproteobacteria	Xanthomonadales	Rhodanobacteraceae	Luteibacter	Luteibacter_anthropi	-0.881157	0.999967	-0.551532	0.996217	-1.14228	0.991509	0.329625		-0.261121		-0.590746						0.0299444	0.00901023	0.0121927	0.0139047	6	11.5692	0	0.0864362	0	1	20	false	17	0	1	0	0.496703	0	0	0	FALSE	FALSE	PeripheralNode
clust_1	0fb4b2158ceaefa574b4b8b58a4709cb	Bacteria	Proteobacteria	Gammaproteobacteria	Xanthomonadales	Rhodanobacteraceae	Dyella		-0.152541	0.999967	0.527503	0.996217	-2.71879	0.758199	0.680045	0.768717	-2.56625	0.183309	-3.2463	0.20465					0.0980247	0.0360655	0.0121927	0.496348	21	11.1949	0.030452	0.0893266	0	2	20	false	2	0	2	0	0.51453	0	1152	0.5	FALSE	FALSE	PeripheralNode
[truncated: 56 more rows]
[truncated: 156 more columns]
