# Supplementary material for: Temporal fruit microbiome and immunity dynamics in postharvest apple (Malus x domestica)
Source: Hortic Res. 2025 Feb 25;12(6):uhaf063. doi: 10.1093/hr/uhaf063 (PMC12023859; doi:10.1093/hr/uhaf063)
Supplement: Web_Material_uhaf063 [file web_material_uhaf063.zip › 20241219_SupplementalTable3_ITS_EdgeTable.xlsx]

## Sheet: README
Column Descriptions and Notes
1	Column A lists the edge betweenness score.
2	Column B classifies interactions as positive or negative (cooccurrence or depletion, respectively).
3	Column C shows the edge weight assigned by FlashWeave in Julia.
4	Column D lists the OTUs involved in the interaction. Note that listing one OTU first does not imply directionality for the edge.
5	Tabs in this workook indicate the different cultivars and tissue types.

## Sheet: gala_pulp_ITS
Edge Betweenness	interaction	weight	otu pair
14	cooccurrence	1	78baeb4acaf2da94c88c9c8a227cbbdb (interacts with) 4acb4accabc46407cfa2e062891769a8
14	cooccurrence	0.999564	c275b24483e0d450fe8d31de29e850d0 (interacts with) dcec8896e76cd9e342e5cb725d342640
14	depletion	-1	78baeb4acaf2da94c88c9c8a227cbbdb (interacts with) 3406614296a49f4ad86cc2be01336c2f
2	cooccurrence	0.996618	4acb4accabc46407cfa2e062891769a8 (interacts with) 3406614296a49f4ad86cc2be01336c2f
18	cooccurrence	0.731259	06fe039e6c439c062fea71deda5adb84 (interacts with) 67a311061ea0282e400c59c52375f485
630	cooccurrence	0.719921	fae94e7e86fa6964076978aca3b7421f (interacts with) e442c2fef47ab874006c5967fb365dde
16	cooccurrence	0.693497	a09cb0199af4901c13dff9480341221f (interacts with) ed3e186583f5e76c4b080e4d47729ae2
48	cooccurrence	0.995653	b525fa14834078987d2838180541f039 (interacts with) a2878a4e252dfa8b1162300ca2040ca5
18	cooccurrence	1	968e54e6c0ec2ffec1427128b48abbd3 (interacts with) c7d083740cdf3e9bfe25ad085661dc4b
18	cooccurrence	1	968e54e6c0ec2ffec1427128b48abbd3 (interacts with) 482afd15d4c6d019c1d08236f600a26d
704	cooccurrence	0.999995	fae94e7e86fa6964076978aca3b7421f (interacts with) 8a8b685ed2f9ed30523b302156b66888
102	cooccurrence	1	ba694f9cfd1867bef35160aa019dd628 (interacts with) 1b2ca4fbdd0b00c088f90e912526551e
16	cooccurrence	1	78baeb4acaf2da94c88c9c8a227cbbdb (interacts with) 5594e20da8256b5e1eb31895a54914b8
16	cooccurrence	0.609872	aa94dbe49035c8c89a64a6ef98d249b8 (interacts with) 4656c1b002bd09da6d19a75fa774f0fa
18	cooccurrence	0.965816	ac1b4aa9c363241eb5151ef8aea2976c (interacts with) 2f8f71e898c0fe643a4d0018eccd8f20
102	cooccurrence	1	e442c2fef47ab874006c5967fb365dde (interacts with) 4eed616a0611ed4ecd723213822df13b
18	cooccurrence	0.638515	887a3d78021aa079d4b0ec06aa05428a (interacts with) 74659fa3add31671b634c5ed18fdce26
126	cooccurrence	0.959089	eec74e01efbe52516988598ea868cf61 (interacts with) 90b1527627116cc6d67d804da4bef4de
18	cooccurrence	0.605742	67a311061ea0282e400c59c52375f485 (interacts with) 7902a69089f69b1838947eac2af665ce
552	depletion	-0.999349	dcec8896e76cd9e342e5cb725d342640 (interacts with) 355ceb1ceadece4bee69b1c955912df1
18	cooccurrence	0.868075	7a53e5c34fa46a513e14fc5022ecd814 (interacts with) 444a15d5c74276d568968e8d41cea4a2
6	cooccurrence	0.95563	9318c175cc8816df4517cee77afcd7e8 (interacts with) aa405457df5c8d3eb1c1dd1831255ce4
18	cooccurrence	1	2f8f71e898c0fe643a4d0018eccd8f20 (interacts with) a48383729c36c6a9d55e85dfa8a01b70
102	cooccurrence	1	ba694f9cfd1867bef35160aa019dd628 (interacts with) 935b6ebdec137f76b26baf80cad4db77
6	cooccurrence	0.73432	02b351f4ae26aba502bf995494d84845 (interacts with) 132353b2b193e1933e66094c0844a084
384	cooccurrence	1	8a8b685ed2f9ed30523b302156b66888 (interacts with) 7c513a3f85cffd27985881ad27cbf81d
102	cooccurrence	1	ba694f9cfd1867bef35160aa019dd628 (interacts with) f7e157c39b551c2d0a54744bf2a962db
6	cooccurrence	1	8a712a5de46f6b4658980d0849c8461b (interacts with) 7082f366b15000755a7824a0e5b17487
18	cooccurrence	0.999982	444a15d5c74276d568968e8d41cea4a2 (interacts with) 591ea2322a946199aa59d2d92e397bab
102	cooccurrence	1	7c513a3f85cffd27985881ad27cbf81d (interacts with) 75cf81a0877814d019b80268a3d9aecf
102	cooccurrence	1	e442c2fef47ab874006c5967fb365dde (interacts with) 901dbbd52e86887766369fb18ca4b1b3
18	cooccurrence	1	74659fa3add31671b634c5ed18fdce26 (interacts with) 3d64c15ff81b6cb51c65df1a23c1759a
18	cooccurrence	1	74659fa3add31671b634c5ed18fdce26 (interacts with) 295852ae7b09b1a1a0957b567458becc
18	cooccurrence	1	b525fa14834078987d2838180541f039 (interacts with) 7b0a3d26219f505266ca64daf40993d2
128	cooccurrence	0.702291	eec74e01efbe52516988598ea868cf61 (interacts with) bac502b481d352f97af1329904483ae6
30	cooccurrence	1	90b1527627116cc6d67d804da4bef4de (interacts with) 9bd84635b26466544ae31ab0f4f150eb
40	cooccurrence	1	1b3eb48f4e7d604c97dbc8f7b9416dde (interacts with) a7a2b74ebd8555817b8ca78d37680311
14	cooccurrence	0.898232	1480e2bc8168d6eae047d348bb946177 (interacts with) 11425aac3e79942b51235f8f639fc7c6
30	cooccurrence	1	90b1527627116cc6d67d804da4bef4de (interacts with) c93ff7a9044a770ed105e4feb2089c9a
18	cooccurrence	1	fa014b0ff62ea09717f30d57fa52dc22 (interacts with) 5718c9e975a5e8e1b1eebe89c00b2492
6	cooccurrence	0.854807	fecd31a8f955b222364edbee70ec224d (interacts with) 9a818f45a413947860bfeac7aad81175
22	cooccurrence	1	1b3eb48f4e7d604c97dbc8f7b9416dde (interacts with) 5d27c9f333d3494bcd91aa95cbadfd86
102	cooccurrence	1	56cdb152b35a01006fc3e1db58532462 (interacts with) 0b45ade2439bac3970ac52aec02bdb43
102	cooccurrence	1	355ceb1ceadece4bee69b1c955912df1 (interacts with) 500fd43697a5b0eade33dafbdc97b439
30	cooccurrence	1	bac502b481d352f97af1329904483ae6 (interacts with) ee7284bfca9a88936cf1e70506c81e08
6	cooccurrence	1	9a818f45a413947860bfeac7aad81175 (interacts with) 8703c735a8ad6917b85413c0db206de9
102	cooccurrence	1	ba694f9cfd1867bef35160aa019dd628 (interacts with) c394b0b49c887355003a033040ae3ed2
30	cooccurrence	1	90b1527627116cc6d67d804da4bef4de (interacts with) 11505b824532ceb97396b46f4187a245
16	cooccurrence	1	78baeb4acaf2da94c88c9c8a227cbbdb (interacts with) ecae25f99188a30c2d400752e053417f
26	cooccurrence	1	c298622f6c16cee83cb0d5986c645a11 (interacts with) f24c1d55361ae602bfdff24a4745ef32
6	cooccurrence	1	9a818f45a413947860bfeac7aad81175 (interacts with) 0e7d3114a6f9ed1583e525b427ecb8fb
42	cooccurrence	0.774483	a2878a4e252dfa8b1162300ca2040ca5 (interacts with) 522af15c3b256cd7235da85ac0ae22cc
88	depletion	-0.999584	c275b24483e0d450fe8d31de29e850d0 (interacts with) 48ff99a9adfb916db8c8d23f3444ea3f
616	cooccurrence	0.999608	dcec8896e76cd9e342e5cb725d342640 (interacts with) 48ff99a9adfb916db8c8d23f3444ea3f
774	cooccurrence	0.896517	56cdb152b35a01006fc3e1db58532462 (interacts with) 48ff99a9adfb916db8c8d23f3444ea3f
22	cooccurrence	1	1b3eb48f4e7d604c97dbc8f7b9416dde (interacts with) b5a0dbfb967cdbdcd272478edd227e4b
18	cooccurrence	1	444a15d5c74276d568968e8d41cea4a2 (interacts with) 160f97309dcce39b934c3e061c5f5c61
26	cooccurrence	1	c298622f6c16cee83cb0d5986c645a11 (interacts with) 51912fe0924ba635fb675a7d56a759d7
18	cooccurrence	1	74659fa3add31671b634c5ed18fdce26 (interacts with) c85048df53b98f428cb5ade0ab22f008
30	cooccurrence	1	11425aac3e79942b51235f8f639fc7c6 (interacts with) d1aa920f296694716943d6f4d8860e24
26	cooccurrence	1	c298622f6c16cee83cb0d5986c645a11 (interacts with) cae3ec1a1e0eddd085ee33b7c5bbc583
14	cooccurrence	1	11425aac3e79942b51235f8f639fc7c6 (interacts with) 2bad5b23e62d24a0b23911515e3fce58
18	cooccurrence	1	fa014b0ff62ea09717f30d57fa52dc22 (interacts with) 55e8dd0f17c4b832987810c6cac0fb01
18	cooccurrence	1	444a15d5c74276d568968e8d41cea4a2 (interacts with) 96da46ebb963b6f975e4dd75547434c8
18	cooccurrence	1	968e54e6c0ec2ffec1427128b48abbd3 (interacts with) a748533ba28c95c849923e3ff57e823a
102	cooccurrence	1	ba694f9cfd1867bef35160aa019dd628 (interacts with) 514ff39a84d58548da65d86f280fe57e
26	cooccurrence	1	c298622f6c16cee83cb0d5986c645a11 (interacts with) 41eb09ef5818ea9a7a7100ed60b31799
18	cooccurrence	1	444a15d5c74276d568968e8d41cea4a2 (interacts with) 6f9fd9629404e1bf8c6b426e906f369e
18	cooccurrence	1	b525fa14834078987d2838180541f039 (interacts with) 6eb8f17718775d29e2838afd612d992e
22	cooccurrence	1	1b3eb48f4e7d604c97dbc8f7b9416dde (interacts with) 92137596ccf292ebf005f894348de170
18	cooccurrence	1	fa014b0ff62ea09717f30d57fa52dc22 (interacts with) d2b7a0e7e88ae8b922eff38d21f14047
18	cooccurrence	1	fa014b0ff62ea09717f30d57fa52dc22 (interacts with) 4af7cd0faf1501ef959722945106a444
30	cooccurrence	1	bac502b481d352f97af1329904483ae6 (interacts with) a0146c900a9f73ca9c0b055d86e0d4cb
22	cooccurrence	1	1b3eb48f4e7d604c97dbc8f7b9416dde (interacts with) 9f03c5f2c97b9dfa7d476027df5e9ad8
102	cooccurrence	1	56cdb152b35a01006fc3e1db58532462 (interacts with) 9897f8e9e27b8a1ccf164e8506ab4d50
14	cooccurrence	1	11425aac3e79942b51235f8f639fc7c6 (interacts with) ff29417d2d04b0aa136394d0a7d73f6c
18	cooccurrence	1	b525fa14834078987d2838180541f039 (interacts with) eb4624da39c6eff954f3ecfbbe382538
102	cooccurrence	1	56cdb152b35a01006fc3e1db58532462 (interacts with) 76523fbc70ab0647a15470bb35bfc426
102	cooccurrence	1	355ceb1ceadece4bee69b1c955912df1 (interacts with) 4c6a740bd6cf8e7fa84e5e9f9a9209a9
1320	cooccurrence	0.705841	8a8b685ed2f9ed30523b302156b66888 (interacts with) 303c7eba4619dbf5fc18fd00e6ec8ab2
1302	cooccurrence	1	56cdb152b35a01006fc3e1db58532462 (interacts with) 303c7eba4619dbf5fc18fd00e6ec8ab2
102	cooccurrence	1	355ceb1ceadece4bee69b1c955912df1 (interacts with) e4c88654078e599f1854437749bd6cc7
26	cooccurrence	1	c298622f6c16cee83cb0d5986c645a11 (interacts with) abb523f37927cbdac6100894599d2c42
16	cooccurrence	1	4656c1b002bd09da6d19a75fa774f0fa (interacts with) 5eb3ee2c68121f608cc082fd7cccad4d
36	cooccurrence	0.775209	ed3e186583f5e76c4b080e4d47729ae2 (interacts with) e8d9fe5c6cc4339ee436176410a6ac4f
40	cooccurrence	1	4656c1b002bd09da6d19a75fa774f0fa (interacts with) e8d9fe5c6cc4339ee436176410a6ac4f
6	cooccurrence	1	8a712a5de46f6b4658980d0849c8461b (interacts with) 0bfcd293f57a62adb4a6e1f8b2e88351
12	cooccurrence	1	7ac397be5ff6e13470ef4bd708d844b5 (interacts with) 5924cfa08586f3589921c53aa142d526
30	cooccurrence	1	bac502b481d352f97af1329904483ae6 (interacts with) 780f661000e36d54d7f83f0f2abdf6af
102	cooccurrence	1	56cdb152b35a01006fc3e1db58532462 (interacts with) 1be9f0d4d6393a8206b901475e14131e
16	cooccurrence	1	78baeb4acaf2da94c88c9c8a227cbbdb (interacts with) d30c82846645e5a10025f1d5a8485893
6	cooccurrence	0.999991	132353b2b193e1933e66094c0844a084 (interacts with) 33b11ca6ab7ebe34651a2dfeeceb8aa5
18	cooccurrence	1	444a15d5c74276d568968e8d41cea4a2 (interacts with) b2b413cecaf95547bd2a040d18975d82
30	cooccurrence	1	bac502b481d352f97af1329904483ae6 (interacts with) 994c3b57cf52e864834c9b20fd083afe
102	cooccurrence	1	ba694f9cfd1867bef35160aa019dd628 (interacts with) bc04da0b77a41f9e5018c7653c49ec31
12	cooccurrence	1	7ac397be5ff6e13470ef4bd708d844b5 (interacts with) ff19e23241a3e16fa3fab6e718ce3012
102	cooccurrence	1	7c513a3f85cffd27985881ad27cbf81d (interacts with) 173a4c3850b8fe86e33737a877b4f6c1
18	cooccurrence	1	968e54e6c0ec2ffec1427128b48abbd3 (interacts with) b9346bc8bc9a11c0bbba6c94f6250b05
18	cooccurrence	1	74659fa3add31671b634c5ed18fdce26 (interacts with) 9f8c9060fb5a3860071bffaef2634769
4	cooccurrence	0.88589	30a0b12209d1402a88bc485adacd09d0 (interacts with) d75e6687983a1181ac7766e8578dddd8
18	cooccurrence	1	b525fa14834078987d2838180541f039 (interacts with) 7fa6158c54224aa4d721e584fbe527c6
18	cooccurrence	1	2f8f71e898c0fe643a4d0018eccd8f20 (interacts with) c074ed6aa619ee84de9262e2be470c8a
18	cooccurrence	1	fa014b0ff62ea09717f30d57fa52dc22 (interacts with) f461784f14d1bea46065d0a5175e7572
16	cooccurrence	1	78baeb4acaf2da94c88c9c8a227cbbdb (interacts with) ecb51e2f00b8037d8a1971ae0ce54663
14	cooccurrence	1	d1aa920f296694716943d6f4d8860e24 (interacts with) c5ebdf14ab5fc9ce5a2832af7139df83
18	cooccurrence	1	968e54e6c0ec2ffec1427128b48abbd3 (interacts with) 1f57d59659b817df2e16be4d084b3d53
18	cooccurrence	1	74659fa3add31671b634c5ed18fdce26 (interacts with) 58c9a74da71a4d7d313cc1517e2b1105
4	cooccurrence	1	d75e6687983a1181ac7766e8578dddd8 (interacts with) 42b10d65d4e98bce816e7d7ddbcd4e74
102	cooccurrence	1	ba694f9cfd1867bef35160aa019dd628 (interacts with) b511463ba750666b4c81d0ff4f91e714
30	cooccurrence	1	bac502b481d352f97af1329904483ae6 (interacts with) 7a806901cec097ba09d5e830e24192ad
18	cooccurrence	1	fa014b0ff62ea09717f30d57fa52dc22 (interacts with) ac6b47681a30e655035795a046f20125
18	cooccurrence	1	444a15d5c74276d568968e8d41cea4a2 (interacts with) 3d90478a2760e5c1e9271b834709fb88
18	cooccurrence	1	968e54e6c0ec2ffec1427128b48abbd3 (interacts with) 7c77ca82051478eb20e280f3ffb3ed67
18	cooccurrence	1	444a15d5c74276d568968e8d41cea4a2 (interacts with) 78f18936796bbdc68fa6953fcf41d8b3
102	cooccurrence	1	56cdb152b35a01006fc3e1db58532462 (interacts with) ec34094280849dadd371dd6c861311a8
30	cooccurrence	1	bac502b481d352f97af1329904483ae6 (interacts with) 9a617c0bae6cc0340c3c61880c206f04
12	cooccurrence	1	7ac397be5ff6e13470ef4bd708d844b5 (interacts with) 6fb286e33ca7baeef5eab67280a53d93
14	cooccurrence	1	11425aac3e79942b51235f8f639fc7c6 (interacts with) 65d5d6eed8ea32e19412d55b286bf434
18	cooccurrence	1	2f8f71e898c0fe643a4d0018eccd8f20 (interacts with) 0aab2d9b7d4817f92afda51445974c1f
6	cooccurrence	1	132353b2b193e1933e66094c0844a084 (interacts with) 03b2e8622d02a76589c776c1f3cf5254
8	cooccurrence	0.731785	036d52eea8b8ea0e5bc7f0ceeedbdd05 (interacts with) e4dd600f8e3eaf176a60b816cd247839
102	cooccurrence	1	56cdb152b35a01006fc3e1db58532462 (interacts with) cc118f185dcdb5226a550b850a97cb6c
102	cooccurrence	1	56cdb152b35a01006fc3e1db58532462 (interacts with) 5263faa20c0632a80193627389250462
18	cooccurrence	0.999999	74659fa3add31671b634c5ed18fdce26 (interacts with) fcb96664d09e40087b11e56f0c1326ee
18	cooccurrence	0.798534	6a8fb45e374046635b9a1e58508fcb0b (interacts with) 068f3bae84a8bffee70f6761af12a712
18	cooccurrence	1	67a311061ea0282e400c59c52375f485 (interacts with) 7eb9aea486b428e38fec252ce2ff741c
102	cooccurrence	1	8a8b685ed2f9ed30523b302156b66888 (interacts with) 47a0c1381d12cf0f064b37d60ff48769
18	cooccurrence	0.999999	968e54e6c0ec2ffec1427128b48abbd3 (interacts with) 46336daaf98ac01d81c5054109cc6670
22	cooccurrence	1	1b3eb48f4e7d604c97dbc8f7b9416dde (interacts with) bede85dc9a623540273e0c8b68ea4d9d
18	cooccurrence	1	fa014b0ff62ea09717f30d57fa52dc22 (interacts with) f98a33b4feb230c03b7f298919a7c649
18	cooccurrence	0.786771	032c8c83488e8dc1707c235017237ef7 (interacts with) 7b7d138c66e3a36e2266b23038c6a2ea
102	cooccurrence	1	e442c2fef47ab874006c5967fb365dde (interacts with) f1a92f3ddbfa7662c0c4a7090112a1b4
30	cooccurrence	0.999999	90b1527627116cc6d67d804da4bef4de (interacts with) fde658e584384ca2e99607197b1952ba
18	cooccurrence	1	2f8f71e898c0fe643a4d0018eccd8f20 (interacts with) 2b29388b8021f8250c4dc84edefc6b1f
8	cooccurrence	0.999998	e4dd600f8e3eaf176a60b816cd247839 (interacts with) 1de5fb07e5d366e4a3ad1d0c68861c78
102	cooccurrence	1	e442c2fef47ab874006c5967fb365dde (interacts with) daa5f02653187b0b036a8f76a623d7a2
22	cooccurrence	0.999999	1b3eb48f4e7d604c97dbc8f7b9416dde (interacts with) 2570ec1eb165e1f5a6264548ca2e911b
26	cooccurrence	1	c298622f6c16cee83cb0d5986c645a11 (interacts with) bc335569bdc130b810794d2cba78c2cc
102	cooccurrence	1	8a8b685ed2f9ed30523b302156b66888 (interacts with) 78f8d7a01ddde36c33d12bf8f9d5a913
18	cooccurrence	0.799878	522af15c3b256cd7235da85ac0ae22cc (interacts with) 079240a1ba113328cf31bd0c39964cfb
16	cooccurrence	1	4656c1b002bd09da6d19a75fa774f0fa (interacts with) ec6ef38c1b24cabc73db344c558d9a7d
22	cooccurrence	0.999999	a7a2b74ebd8555817b8ca78d37680311 (interacts with) 92ac1f0baacd603dfa7f0e9e53736dfa
102	cooccurrence	1	8a8b685ed2f9ed30523b302156b66888 (interacts with) 0097c790358996b0494adac9f937c3f3
18	cooccurrence	1	74659fa3add31671b634c5ed18fdce26 (interacts with) f5c04405726ab64cf068ed757de82365
50	cooccurrence	0.69586	67a311061ea0282e400c59c52375f485 (interacts with) 6f3d61af814f741458a6c794d7cf8eb9
48	cooccurrence	0.939686	068f3bae84a8bffee70f6761af12a712 (interacts with) 6f3d61af814f741458a6c794d7cf8eb9
18	cooccurrence	1	fa014b0ff62ea09717f30d57fa52dc22 (interacts with) c285bcf870b7d25bc11caf8a7d0015a1
18	cooccurrence	0.999999	7b7d138c66e3a36e2266b23038c6a2ea (interacts with) 80e66fef5296ba6202a0b92cb8cb6681
26	cooccurrence	1	c298622f6c16cee83cb0d5986c645a11 (interacts with) c9b84b0ab3be33a7940edfab3168436d
12	cooccurrence	1	7ac397be5ff6e13470ef4bd708d844b5 (interacts with) 635fbce3b7fbddc4148997ad1af49235
26	cooccurrence	1	c298622f6c16cee83cb0d5986c645a11 (interacts with) f8a762ea47e08ccb9eb28a00d56e3b03
26	cooccurrence	1	c298622f6c16cee83cb0d5986c645a11 (interacts with) 590d782ab43dddfb4657c87ff5a729cf
16	cooccurrence	0.999997	ed3e186583f5e76c4b080e4d47729ae2 (interacts with) a33b16d06c7b02a2d53b2b906ddd01c8
18	cooccurrence	1	2f8f71e898c0fe643a4d0018eccd8f20 (interacts with) 7195a15c66419b2d695727ac953fce2a
16	cooccurrence	1	4656c1b002bd09da6d19a75fa774f0fa (interacts with) 42abad31a27c8a14ac7a83d9613b6516
102	cooccurrence	1	8a8b685ed2f9ed30523b302156b66888 (interacts with) 646c137f562cbeda54f822acd1a1deb4
102	cooccurrence	1	56cdb152b35a01006fc3e1db58532462 (interacts with) 3232cb2b47b1c6ef18b6042a221cae52
102	cooccurrence	1	355ceb1ceadece4bee69b1c955912df1 (interacts with) 95a6a6f51d34327d05786f2e12b85ca0
42	cooccurrence	0.653399	0c03c7cf289f1f043fbafc14461d9772 (interacts with) 17c929ec64bfe11114d6406f3c21131f
48	cooccurrence	0.905982	7b7d138c66e3a36e2266b23038c6a2ea (interacts with) 17c929ec64bfe11114d6406f3c21131f
18	cooccurrence	1	444a15d5c74276d568968e8d41cea4a2 (interacts with) a92d1abe9e2ec0e1b48f778b428eb816
902	cooccurrence	0.720475	ba694f9cfd1867bef35160aa019dd628 (interacts with) c76ba8d443c6cf2eb71de1ac60c9ec38
960	cooccurrence	1	8a8b685ed2f9ed30523b302156b66888 (interacts with) c76ba8d443c6cf2eb71de1ac60c9ec38
102	cooccurrence	0.999999	8a8b685ed2f9ed30523b302156b66888 (interacts with) 0f71fc2e3e979660322ffced93de57ed
18	cooccurrence	1	2f8f71e898c0fe643a4d0018eccd8f20 (interacts with) d7389bc8fb926bf3b1351d983864f87f
12	cooccurrence	1	7ac397be5ff6e13470ef4bd708d844b5 (interacts with) 4360403cd3e59f847933844e89565fb8
22	cooccurrence	0.999999	1b3eb48f4e7d604c97dbc8f7b9416dde (interacts with) 89d3e068738cfef2858feacca7eddbaa
30	cooccurrence	1	bac502b481d352f97af1329904483ae6 (interacts with) 91f0a0f33a8213d7892fa5711791d33b
16	cooccurrence	1	78baeb4acaf2da94c88c9c8a227cbbdb (interacts with) 741eb514a7fecf36204a1f9e593c83fa
6	cooccurrence	0.601145	bf00fa4e0f79ee58ba7229a892df5ca5 (interacts with) 594925be1d9cb2355053ac7e8aeb4134
8	cooccurrence	0.59404	aa405457df5c8d3eb1c1dd1831255ce4 (interacts with) 594925be1d9cb2355053ac7e8aeb4134
18	cooccurrence	1	7b7d138c66e3a36e2266b23038c6a2ea (interacts with) ed6dfb8c2deef96b11b6ef1b6c5cd878
18	cooccurrence	0.999999	67a311061ea0282e400c59c52375f485 (interacts with) 79e89e15685f94a534ba5cc8715fd428
22	cooccurrence	1	1b3eb48f4e7d604c97dbc8f7b9416dde (interacts with) 87e2dc7819a300d30492cc025e1e7843
18	cooccurrence	0.999988	522af15c3b256cd7235da85ac0ae22cc (interacts with) fce9cd9f28516e7ceb4e1b5011eb3d4c
12	cooccurrence	1	e4dd600f8e3eaf176a60b816cd247839 (interacts with) 732358574da7d61fa5b57eb088cb5cdd
18	cooccurrence	1	2f8f71e898c0fe643a4d0018eccd8f20 (interacts with) f6524cffb60f5496da4f15578a900129
102	cooccurrence	1	e442c2fef47ab874006c5967fb365dde (interacts with) 1c2c32df144f566540835ffcef962a8a
18	cooccurrence	1	7b7d138c66e3a36e2266b23038c6a2ea (interacts with) a67e1479d93a9c20dde04e1a7c336ab4
26	cooccurrence	1	c298622f6c16cee83cb0d5986c645a11 (interacts with) db8bb70d2716e4f4f1727028e1a1c82e
26	cooccurrence	1	c298622f6c16cee83cb0d5986c645a11 (interacts with) 5825c493ea0c78bfb0de5c9e681348b0
102	cooccurrence	1	7c513a3f85cffd27985881ad27cbf81d (interacts with) 989db234c4951aced0965381e7d3e38c
14	cooccurrence	1	d1aa920f296694716943d6f4d8860e24 (interacts with) ef69025d47d05d0e97f5f8de9dc5f6a0
102	cooccurrence	1	56cdb152b35a01006fc3e1db58532462 (interacts with) 021ad504fd69dad4a42070b97765522b
16	cooccurrence	1	78baeb4acaf2da94c88c9c8a227cbbdb (interacts with) 2aea993b4c37bd34c7a9b8e958fa7d8c
102	cooccurrence	1	ba694f9cfd1867bef35160aa019dd628 (interacts with) 41fce0464b6d0d4d865b0053d20f0c3d
22	cooccurrence	0.999999	1b3eb48f4e7d604c97dbc8f7b9416dde (interacts with) 45ec05c60e0a46f16d9f61da8f0505c8
18	cooccurrence	1	7b7d138c66e3a36e2266b23038c6a2ea (interacts with) 5fd4ecb77ab933563fe6ffe3d0daf13a
26	cooccurrence	1	c298622f6c16cee83cb0d5986c645a11 (interacts with) a59060ff1004130bc273c3b7f96709d9
26	cooccurrence	1	c298622f6c16cee83cb0d5986c645a11 (interacts with) 4f982847195ab67f4210df0afaf75069
18	cooccurrence	0.999991	068f3bae84a8bffee70f6761af12a712 (interacts with) 1faac684392066f7419b75837da96151
30	cooccurrence	1	90b1527627116cc6d67d804da4bef4de (interacts with) 4c368b4efb6cb7749a678f86beced4e6
30	cooccurrence	1	90b1527627116cc6d67d804da4bef4de (interacts with) 22255e4c9ae224b7573d6269a98e1d49
102	cooccurrence	1	56cdb152b35a01006fc3e1db58532462 (interacts with) 8477293711ae769ad34a86f51ba4611b
102	cooccurrence	1	56cdb152b35a01006fc3e1db58532462 (interacts with) 22c6aa90cc41854de27d9c99f15957a8
102	cooccurrence	1	ba694f9cfd1867bef35160aa019dd628 (interacts with) 6ed06de39a5637ad805c32d3df43d5b7
18	cooccurrence	1	b525fa14834078987d2838180541f039 (interacts with) b4674b5eb4e4fa1a77d5d777fce5bfa4
18	cooccurrence	1	fa014b0ff62ea09717f30d57fa52dc22 (interacts with) 81b7437613ba69074c87b05ebdf96b15
102	cooccurrence	1	355ceb1ceadece4bee69b1c955912df1 (interacts with) a7397c7a45b7fe3e76c939c0020be784
8	cooccurrence	1	732358574da7d61fa5b57eb088cb5cdd (interacts with) 698af784b107a87a9d98d63c73834f6f
18	cooccurrence	1	068f3bae84a8bffee70f6761af12a712 (interacts with) d89bfb1e85fef33ed81cf9e56ee14ece
18	cooccurrence	1	968e54e6c0ec2ffec1427128b48abbd3 (interacts with) 13bb702204ecccbaea67a15d2ee7336e
18	cooccurrence	1	968e54e6c0ec2ffec1427128b48abbd3 (interacts with) c0899b557af22c9909ed80041558b15e
6	cooccurrence	1	8a712a5de46f6b4658980d0849c8461b (interacts with) 4f9af2af197b2400031f1fdfbda64d79
18	cooccurrence	0.999999	74659fa3add31671b634c5ed18fdce26 (interacts with) b4c76e8567327268a466908e0afad862
18	cooccurrence	1	2f8f71e898c0fe643a4d0018eccd8f20 (interacts with) 392b077a1dbd156d90568c3ea1b5fb93
12	cooccurrence	1	7ac397be5ff6e13470ef4bd708d844b5 (interacts with) 2b33cb2e4cd5c4351e688c4ae240516d
102	cooccurrence	1	e442c2fef47ab874006c5967fb365dde (interacts with) 430d0d04b1b984ce030ab84ccef06ba9
102	cooccurrence	1	ba694f9cfd1867bef35160aa019dd628 (interacts with) ba514a920775ab30d99b4faa14e62a0d
32	cooccurrence	0.580009	0c03c7cf289f1f043fbafc14461d9772 (interacts with) Timepoints_Day0
18	cooccurrence	0.794286	68888dedcbeabfab48bf3dc093b8be07 (interacts with) Timepoints_Day0

## Sheet: gala_skin_ITS
Edge Betweenness	interaction	weight	otu pair
3000	cooccurrence	0.784802	0fe60cf6c81c052fae1047ac1065fe8c (interacts with) ecfed4ed448c412970e5dfeef71342ff
5491	cooccurrence	0.951389	0fe60cf6c81c052fae1047ac1065fe8c (interacts with) bf00fa4e0f79ee58ba7229a892df5ca5
510	cooccurrence	0.658803	0fe60cf6c81c052fae1047ac1065fe8c (interacts with) 7fbb93d82e4abea98be2b43aa3e311fd
1016	cooccurrence	0.588725	0fe60cf6c81c052fae1047ac1065fe8c (interacts with) 02b351f4ae26aba502bf995494d84845
510	cooccurrence	0.883607	c64a490282ff4061ccd6c5f1ce3c1185 (interacts with) 02b351f4ae26aba502bf995494d84845
5491	cooccurrence	0.83259	bf00fa4e0f79ee58ba7229a892df5ca5 (interacts with) 887a3d78021aa079d4b0ec06aa05428a
52	depletion	-0.757948	6ce7604e712f963bbd0ae0f6b7a3cf5e (interacts with) 036d52eea8b8ea0e5bc7f0ceeedbdd05
3968	depletion	-0.637386	20cb2381c7329d2363cd71598db48a88 (interacts with) 0c03c7cf289f1f043fbafc14461d9772
4559	cooccurrence	0.460142	887a3d78021aa079d4b0ec06aa05428a (interacts with) 0c03c7cf289f1f043fbafc14461d9772
11136	cooccurrence	0.756907	bf00fa4e0f79ee58ba7229a892df5ca5 (interacts with) 0a369a71638f4c13c56f24c4379f16d9
510	cooccurrence	0.770494	887a3d78021aa079d4b0ec06aa05428a (interacts with) ac1b4aa9c363241eb5151ef8aea2976c
365	depletion	-0.50991	0c03c7cf289f1f043fbafc14461d9772 (interacts with) ba694f9cfd1867bef35160aa019dd628
510	cooccurrence	0.70577	4acb4accabc46407cfa2e062891769a8 (interacts with) ea4ace22970f2b5a913614c15bb3819c
2510	cooccurrence	0.496349	ecfed4ed448c412970e5dfeef71342ff (interacts with) 90b1527627116cc6d67d804da4bef4de
510	cooccurrence	0.681003	a09cb0199af4901c13dff9480341221f (interacts with) 90b1527627116cc6d67d804da4bef4de
42	cooccurrence	0.843119	a2878a4e252dfa8b1162300ca2040ca5 (interacts with) 7902a69089f69b1838947eac2af665ce
510	cooccurrence	0.664136	aa405457df5c8d3eb1c1dd1831255ce4 (interacts with) 418aedec1089ae1231bcd26d0df647ba
2	cooccurrence	0.629552	a48383729c36c6a9d55e85dfa8a01b70 (interacts with) 7c513a3f85cffd27985881ad27cbf81d
8222.67	cooccurrence	0.752276	804a43764498d03c0148907e0b098fd1 (interacts with) b63e646122059e6b337798baed28127f
578	cooccurrence	0.759381	482afd15d4c6d019c1d08236f600a26d (interacts with) ca9f3c300a9df8d31a94ee42c027b4e5
8735.33	cooccurrence	1	a82ef82fbba2842c2dd1f390b25d7538 (interacts with) fa31ebed7a271a5e1843293038b323bf
9041.33	cooccurrence	0.838766	5b3bdebb2009be671405e4e4944bdb7b (interacts with) fa31ebed7a271a5e1843293038b323bf
8126	cooccurrence	0.880349	c0ca6488344c26488c5f40261ecbd34c (interacts with) b31f21611118870a3b8baed96a331bb0
8568	cooccurrence	0.980194	af2bb0f864412802d42a31b31ad056f7 (interacts with) b31f21611118870a3b8baed96a331bb0
340	cooccurrence	0.624941	036d52eea8b8ea0e5bc7f0ceeedbdd05 (interacts with) 009388c3d35fdeb9f976811db0e39cca
32	cooccurrence	0.999998	7902a69089f69b1838947eac2af665ce (interacts with) dcc139cb6b6535098ac3e78575e03b5c
26	cooccurrence	0.865684	2e6bbe9362cf4a84c1ace7c509274f77 (interacts with) 11425aac3e79942b51235f8f639fc7c6
11550	cooccurrence	0.709145	ec9eabcb2b696cf90222bc34dad0a50e (interacts with) 4b5819f743028b5616e4cd0cd9b8ed04
510	cooccurrence	0.957267	9b2072feeb15eff72ceef9bb70a1cc69 (interacts with) 4b5819f743028b5616e4cd0cd9b8ed04
12229.3	cooccurrence	0.55538	ec9eabcb2b696cf90222bc34dad0a50e (interacts with) c5396c56d3abfb2eeb3ee6e61c9253b6
3968	cooccurrence	0.999975	af2bb0f864412802d42a31b31ad056f7 (interacts with) 4371b929436a945a05e27951ac135051
6868.67	cooccurrence	0.999993	a82ef82fbba2842c2dd1f390b25d7538 (interacts with) a72c981083dab1cfec2a54b56f61978c
12073.3	cooccurrence	0.992782	ec9eabcb2b696cf90222bc34dad0a50e (interacts with) bda9624d82323df522f32efa91282c29
510	cooccurrence	0.604961	3935e3ae2a748b03abb1941040f86d60 (interacts with) 16c86fd3709b1b1592c4908a35b68d1a
672	cooccurrence	0.722829	c7d083740cdf3e9bfe25ad085661dc4b (interacts with) a1176f83315a784b7cc0b7f120ae316e
32	cooccurrence	0.771235	a2878a4e252dfa8b1162300ca2040ca5 (interacts with) a176daf79ab0c68abfaed2fd8ca8ef28
14	cooccurrence	0.848912	5594e20da8256b5e1eb31895a54914b8 (interacts with) 630af6afb373edbb3fe38a2260ca7481
72	cooccurrence	0.684287	968e54e6c0ec2ffec1427128b48abbd3 (interacts with) 8bdb9da1738ddcef29b455041fd57a0a
680	cooccurrence	0.974562	c7d083740cdf3e9bfe25ad085661dc4b (interacts with) 8bdb9da1738ddcef29b455041fd57a0a
510	cooccurrence	0.779703	4b5819f743028b5616e4cd0cd9b8ed04 (interacts with) b93271b97699bdbf400e0eb32b000a45
510	cooccurrence	0.632944	47b443b2958528f2927596d265e72854 (interacts with) d02d0a243258a496aa136eaaa9bc8661
510	cooccurrence	0.82002	57f9b199a33fb70365b58534b5e1e4da (interacts with) 19bb4b25d5269bdbfe76cde147f605f4
7552.67	cooccurrence	0.538645	804a43764498d03c0148907e0b098fd1 (interacts with) 19bb4b25d5269bdbfe76cde147f605f4
510	cooccurrence	0.878463	3bd0bf37acae0b3165fbc05fe8daf97c (interacts with) 19bb4b25d5269bdbfe76cde147f605f4
5888	cooccurrence	1	61b3d4bae4c75cd566bf678d059d876c (interacts with) 66ea0157a3b41e767ee704a4cb0ccf4c
11441.3	cooccurrence	0.986632	2fc2020ec15806dd392d799253a0066b (interacts with) 66ea0157a3b41e767ee704a4cb0ccf4c
12366	cooccurrence	0.64284	355ceb1ceadece4bee69b1c955912df1 (interacts with) 66ea0157a3b41e767ee704a4cb0ccf4c
112	cooccurrence	0.71893	b5a0dbfb967cdbdcd272478edd227e4b (interacts with) 0938dd014722c1dcfae413e2f22af22a
216	cooccurrence	0.625669	c00ccc168f3ec7b9acae23b96aeed71f (interacts with) b9424d4f9fc31766cf67b3c460dbd438
26	cooccurrence	0.999998	11425aac3e79942b51235f8f639fc7c6 (interacts with) a4f8db1d7913b4807ff3aa708974de34
3486	depletion	-0.652888	20cb2381c7329d2363cd71598db48a88 (interacts with) 30ca39c1481f95f93863b3e762ca793d
510	cooccurrence	0.790663	6b5646add0e0aacad0d377b517427e0f (interacts with) 30ca39c1481f95f93863b3e762ca793d
2510	cooccurrence	0.494046	348a9221c193d50c8ff91ace441249ec (interacts with) 30ca39c1481f95f93863b3e762ca793d
510	cooccurrence	0.999992	4b5819f743028b5616e4cd0cd9b8ed04 (interacts with) f275cde823f89817c11f0c0a446eebe3
18	cooccurrence	0.743921	a176daf79ab0c68abfaed2fd8ca8ef28 (interacts with) 431ddbcc5d767002b9d0ac1b3cb5d3f3
186	cooccurrence	1	ca9f3c300a9df8d31a94ee42c027b4e5 (interacts with) 4c6a740bd6cf8e7fa84e5e9f9a9209a9
66	cooccurrence	0.999999	48ff99a9adfb916db8c8d23f3444ea3f (interacts with) 4c6a740bd6cf8e7fa84e5e9f9a9209a9
26	cooccurrence	0.94216	11425aac3e79942b51235f8f639fc7c6 (interacts with) cde5da02d4f31510179482c7e8e07111
510	cooccurrence	1	4b5819f743028b5616e4cd0cd9b8ed04 (interacts with) 3560ad06aacb2c7c976a7d575f1bcce7
76	cooccurrence	0.820314	b9424d4f9fc31766cf67b3c460dbd438 (interacts with) c3a9a51021bd2a4de3ef9a47470bade6
510	cooccurrence	0.827011	19bb4b25d5269bdbfe76cde147f605f4 (interacts with) e13ec85172a20a2e5a07602f8607f11a
11685.3	cooccurrence	0.999993	c5396c56d3abfb2eeb3ee6e61c9253b6 (interacts with) d96f054ababcee24e4f660f11adbf138
6942.67	cooccurrence	0.751399	418aedec1089ae1231bcd26d0df647ba (interacts with) 5b3cfcce9630e396da53370d357f1505
72	cooccurrence	0.999945	8bdb9da1738ddcef29b455041fd57a0a (interacts with) 553b94e40cbd43c01e4855f19f772c23
40	cooccurrence	0.670769	c3a9a51021bd2a4de3ef9a47470bade6 (interacts with) 3e28c62b2072bdd0c5d66ba4da75f4ca
7680	cooccurrence	0.841035	af2bb0f864412802d42a31b31ad056f7 (interacts with) a702dbddbbc64f733218e0bb7a308931
510	cooccurrence	1	4b5819f743028b5616e4cd0cd9b8ed04 (interacts with) 1c7fb11c103dc6ad8d7cdc02103f528e
510	cooccurrence	1	4b5819f743028b5616e4cd0cd9b8ed04 (interacts with) 30d54590acdeb4b9eec6f3b49f234a5b
7312.67	cooccurrence	0.714389	19bb4b25d5269bdbfe76cde147f605f4 (interacts with) ed9e599dc3973bd4f90da87e9149773d
72	cooccurrence	1	8bdb9da1738ddcef29b455041fd57a0a (interacts with) 2c23d7d90e2d9922c0d484c5864335b1
7230	cooccurrence	0.693027	a702dbddbbc64f733218e0bb7a308931 (interacts with) 9f90c8dcb48e1028b899bba98e7032fa
7124	cooccurrence	0.48304	ea4ace22970f2b5a913614c15bb3819c (interacts with) a359ce8de87270792750b6fd62515f32
510	cooccurrence	0.920084	4b5819f743028b5616e4cd0cd9b8ed04 (interacts with) c62c1b99e08c66fa0ba516e3a0245f04
8163.33	cooccurrence	0.711176	b63e646122059e6b337798baed28127f (interacts with) 9c864d502097d505c21d7807a403bf9a
9472	cooccurrence	0.58774	708dd16789788b069f317f5c0279ed0d (interacts with) 9c864d502097d505c21d7807a403bf9a
7522	cooccurrence	0.635885	a359ce8de87270792750b6fd62515f32 (interacts with) 9c864d502097d505c21d7807a403bf9a
72	cooccurrence	0.874887	f87d0e2ed7e9d826cfc8547b57027646 (interacts with) 28e5375debba0d4dd75e2b5c93f2e838
660	cooccurrence	0.775706	a1176f83315a784b7cc0b7f120ae316e (interacts with) 28e5375debba0d4dd75e2b5c93f2e838
3486	cooccurrence	1	c5396c56d3abfb2eeb3ee6e61c9253b6 (interacts with) a750730f2750a1fc8d0ad9c2d7854f0a
72	cooccurrence	0.940754	28e5375debba0d4dd75e2b5c93f2e838 (interacts with) dacea5ea832755062dde22199f5f9711
7530.67	cooccurrence	0.558859	418aedec1089ae1231bcd26d0df647ba (interacts with) 1fb370f4a806984b93d134f58c36e86d
7884.67	cooccurrence	0.780529	a359ce8de87270792750b6fd62515f32 (interacts with) 1fb370f4a806984b93d134f58c36e86d
11744	cooccurrence	0.759143	2fc2020ec15806dd392d799253a0066b (interacts with) 58df9ecc5c95de8d3a29a106e7508ab3
510	cooccurrence	1	4b5819f743028b5616e4cd0cd9b8ed04 (interacts with) 1d69fdcaf367977767c73b9f3ca44a48
5978	cooccurrence	0.735156	61b3d4bae4c75cd566bf678d059d876c (interacts with) 38cde732e834b11a6dcd9e83ed647033
9168	cooccurrence	0.4958	708dd16789788b069f317f5c0279ed0d (interacts with) 38cde732e834b11a6dcd9e83ed647033
510	cooccurrence	1	4b5819f743028b5616e4cd0cd9b8ed04 (interacts with) 8b21552b4f0fd724192609ca7ec1ead1
2016	cooccurrence	1	a82ef82fbba2842c2dd1f390b25d7538 (interacts with) d79087d004ad47b491ff26d47caf73c1
1518	cooccurrence	1	f2ed3550d0042f6652e636b217c04083 (interacts with) d79087d004ad47b491ff26d47caf73c1
112	cooccurrence	1	b5a0dbfb967cdbdcd272478edd227e4b (interacts with) 47b481854a703df1dbf10b1d28cc1b70
7680	cooccurrence	0.666384	c0ca6488344c26488c5f40261ecbd34c (interacts with) dfc9f1db3a626b95c8f1a6fab666d471
576	cooccurrence	1	482afd15d4c6d019c1d08236f600a26d (interacts with) 4451c519508558c0ece8f6b9da0bbb01
66	cooccurrence	1	4451c519508558c0ece8f6b9da0bbb01 (interacts with) fafe5f7769c42a115f2a308c84fb0542
510	cooccurrence	1	173a4c3850b8fe86e33737a877b4f6c1 (interacts with) 7fa39fff8be43810f8677988f7ee0f08
100	cooccurrence	0.999959	036d52eea8b8ea0e5bc7f0ceeedbdd05 (interacts with) e79122adea89bbe08daae8676f351ca2
72	cooccurrence	0.647463	28e5375debba0d4dd75e2b5c93f2e838 (interacts with) be90ccd41d48b863f87087d4aa08ff9d
1016	cooccurrence	0.715772	3935e3ae2a748b03abb1941040f86d60 (interacts with) 5826f3ae2d84e7b10518c0c6063f618d
1518	cooccurrence	0.56026	4b5819f743028b5616e4cd0cd9b8ed04 (interacts with) 5826f3ae2d84e7b10518c0c6063f618d
1016	cooccurrence	1	a82ef82fbba2842c2dd1f390b25d7538 (interacts with) 87b5fac1ee90eb011bdc52789be26ff3
510	cooccurrence	0.633893	af2bb0f864412802d42a31b31ad056f7 (interacts with) 6c8eb2bc4691a5e8b1a4c08c651d6a02
450	cooccurrence	0.77116	b5a0dbfb967cdbdcd272478edd227e4b (interacts with) 0d98516e9fd6f598afd5d0b1ed45cea5
66	cooccurrence	1	ca9f3c300a9df8d31a94ee42c027b4e5 (interacts with) 0c8584e83dac61550cc664fa60496c14
66	cooccurrence	1	4451c519508558c0ece8f6b9da0bbb01 (interacts with) e589a2779e0d218756419818cbf77b68
9395.33	cooccurrence	0.90022	5b3bdebb2009be671405e4e4944bdb7b (interacts with) 33d7f8477fa58c3ed10ce99944aa15d4
510	cooccurrence	0.966448	642527f5c98fd12b3ba6b8d5b90d433e (interacts with) 33d7f8477fa58c3ed10ce99944aa15d4
12960	cooccurrence	0.821309	9f03c5f2c97b9dfa7d476027df5e9ad8 (interacts with) 33d7f8477fa58c3ed10ce99944aa15d4
11739.3	cooccurrence	0.715209	d96f054ababcee24e4f660f11adbf138 (interacts with) 33d7f8477fa58c3ed10ce99944aa15d4
510	cooccurrence	0.972848	18b7ced18157c7dd1f8b146f26d913b9 (interacts with) 33d7f8477fa58c3ed10ce99944aa15d4
510	cooccurrence	0.999993	66ea0157a3b41e767ee704a4cb0ccf4c (interacts with) b08891e752e82e0bf429e1818d3ca9ad
58	cooccurrence	0.999999	b5a0dbfb967cdbdcd272478edd227e4b (interacts with) c45aab844b9183facb549f4f8acbcb77
510	cooccurrence	1	4371b929436a945a05e27951ac135051 (interacts with) 185dc63d76481ebe12e7e8b693137434
28	cooccurrence	0.823797	b5c1cb790a9b43338cd7516e613164f5 (interacts with) cc42c788f8f41ad41b20542217fe9c09
28	cooccurrence	0.815308	e34109593f3b09e5236b10bea8e6a6d7 (interacts with) cc42c788f8f41ad41b20542217fe9c09
72	cooccurrence	0.956622	8bdb9da1738ddcef29b455041fd57a0a (interacts with) 023ca5f4a3818f5e4b6fef7436d9779d
510	cooccurrence	0.886379	af2bb0f864412802d42a31b31ad056f7 (interacts with) 8c798899f59fba5c58e9a47518d1d5cc
510	cooccurrence	1	a359ce8de87270792750b6fd62515f32 (interacts with) f605febf263f3da7ba1d0b32198597ee
28	cooccurrence	0.711794	12f305959677c3a4c730d48b3fb85ada (interacts with) bd89e9905fd33e775af52d98d3e012cf
52	cooccurrence	0.55865	cc42c788f8f41ad41b20542217fe9c09 (interacts with) bd89e9905fd33e775af52d98d3e012cf
72	cooccurrence	1	8bdb9da1738ddcef29b455041fd57a0a (interacts with) f4af83826f4aa774a0b5bd789d97e997
26	cooccurrence	0.669429	acacba380611ab5b6ac5bfa4a8adfa05 (interacts with) 3b15576cc0187a658fc55de04f454f61
48	cooccurrence	0.845836	11425aac3e79942b51235f8f639fc7c6 (interacts with) 3b15576cc0187a658fc55de04f454f61
510	cooccurrence	0.998723	dfc9f1db3a626b95c8f1a6fab666d471 (interacts with) 079240a1ba113328cf31bd0c39964cfb
2	cooccurrence	1	617d82d2577d48b0409b7cce8aca5c3e (interacts with) 4128c8e61b1525b41fa1906ca510c4fe
510	cooccurrence	0.999982	33d7f8477fa58c3ed10ce99944aa15d4 (interacts with) 7cb3fbaa62aabb86cb01d91c50757b26
66	cooccurrence	1	4451c519508558c0ece8f6b9da0bbb01 (interacts with) 879e8e1c721cd9077c6ea787d9718708
14	cooccurrence	1	630af6afb373edbb3fe38a2260ca7481 (interacts with) cb1785165cb206f295bcb86c3d880356
510	cooccurrence	1	a359ce8de87270792750b6fd62515f32 (interacts with) 99ae30e6e4556b2d12c24ea1b361f732
510	cooccurrence	1	4b5819f743028b5616e4cd0cd9b8ed04 (interacts with) 878590e8688d8cd76b90e029e9ee6033
72	cooccurrence	1	8bdb9da1738ddcef29b455041fd57a0a (interacts with) 0a62062a8c4177617a52f4621f474988
510	cooccurrence	1	33d7f8477fa58c3ed10ce99944aa15d4 (interacts with) 5f1defd56d578b21f4c785d58dc0e1f5
26	cooccurrence	1	11425aac3e79942b51235f8f639fc7c6 (interacts with) 80dbc69a48a8053b92dd85e9699dcac7
510	cooccurrence	1	4b5819f743028b5616e4cd0cd9b8ed04 (interacts with) b86ffad89814a020aab2082b85d210d4
510	cooccurrence	1	66ea0157a3b41e767ee704a4cb0ccf4c (interacts with) 0d6eb267a7887cccc7edbbc5254f2927
7360	cooccurrence	0.639168	ea4ace22970f2b5a913614c15bb3819c (interacts with) 915214ae94a610d3146233a873aadd93
12273.3	cooccurrence	0.747648	bda9624d82323df522f32efa91282c29 (interacts with) 915214ae94a610d3146233a873aadd93
7390.67	cooccurrence	0.999996	ed9e599dc3973bd4f90da87e9149773d (interacts with) 915214ae94a610d3146233a873aadd93
510	cooccurrence	0.808993	abf3ab43f004987e80468275ccc20b8d (interacts with) 915214ae94a610d3146233a873aadd93
12048	cooccurrence	0.837098	58df9ecc5c95de8d3a29a106e7508ab3 (interacts with) 915214ae94a610d3146233a873aadd93
510	cooccurrence	0.90426	e29fec9d60f72a21e181d4f94d0496e5 (interacts with) 915214ae94a610d3146233a873aadd93
72	cooccurrence	0.999974	28e5375debba0d4dd75e2b5c93f2e838 (interacts with) 5b1867375bf685724d651d333131b914
510	cooccurrence	0.999965	915214ae94a610d3146233a873aadd93 (interacts with) 3ebc9015e2a769e2ce15dd41ea257dce
58	cooccurrence	0.805658	0938dd014722c1dcfae413e2f22af22a (interacts with) ee5d7064357582d7bfbeb21102e451a8
2016	cooccurrence	0.857056	348a9221c193d50c8ff91ace441249ec (interacts with) 52ebe6f9fba7b03dd61078bc7b9f5bad
510	cooccurrence	0.649054	e8d9fe5c6cc4339ee436176410a6ac4f (interacts with) 52ebe6f9fba7b03dd61078bc7b9f5bad
510	depletion	-1	a750730f2750a1fc8d0ad9c2d7854f0a (interacts with) f1366e1ab720d895723e55befe293cdb
510	cooccurrence	1	4b5819f743028b5616e4cd0cd9b8ed04 (interacts with) 8936ccb23f817f01c809e00f54906df4
66	cooccurrence	1	4451c519508558c0ece8f6b9da0bbb01 (interacts with) b72d829affa3e9070046d99876e967c9
13848	cooccurrence	0.730958	804a43764498d03c0148907e0b098fd1 (interacts with) 6f3d61af814f741458a6c794d7cf8eb9
21816	cooccurrence	0.726774	af2bb0f864412802d42a31b31ad056f7 (interacts with) 6f3d61af814f741458a6c794d7cf8eb9
13078	cooccurrence	0.880725	9f03c5f2c97b9dfa7d476027df5e9ad8 (interacts with) 6f3d61af814f741458a6c794d7cf8eb9
510	cooccurrence	1	af2bb0f864412802d42a31b31ad056f7 (interacts with) 4340f79da166ed7bdf710096adc27281
14	cooccurrence	1	630af6afb373edbb3fe38a2260ca7481 (interacts with) 96da28a537073d977e091b3fcdcd6c2a
510	cooccurrence	1	915214ae94a610d3146233a873aadd93 (interacts with) 4aa8600f0ea227c8c12b376dc6c78788
58	cooccurrence	1	b5a0dbfb967cdbdcd272478edd227e4b (interacts with) 14cd4332b7f7a8f54e230c4e2fe419fb
26	cooccurrence	1	11425aac3e79942b51235f8f639fc7c6 (interacts with) 2507543821bcfe0c900f27c7136a05e5
510	cooccurrence	1	4b5819f743028b5616e4cd0cd9b8ed04 (interacts with) c2e8d68535683ca1efe06c4391c5f209
510	cooccurrence	1	a750730f2750a1fc8d0ad9c2d7854f0a (interacts with) a26a4a1e1d4c3ee0f012320a80ce49db
510	cooccurrence	1	a359ce8de87270792750b6fd62515f32 (interacts with) b717a564e25c139f168ca0b3d219a2cf
510	cooccurrence	0.999967	19bb4b25d5269bdbfe76cde147f605f4 (interacts with) faa091276279cd07a7e0ac012daa52f0
510	cooccurrence	1	4b5819f743028b5616e4cd0cd9b8ed04 (interacts with) 47c837f5b91ba3197ad00f7cf4874285
52	cooccurrence	1	036d52eea8b8ea0e5bc7f0ceeedbdd05 (interacts with) a0ee0b621db51fe9894fc656adb7d5a8
510	cooccurrence	1	915214ae94a610d3146233a873aadd93 (interacts with) c41dd63832613a06f988516e9610d55f
510	cooccurrence	1	33d7f8477fa58c3ed10ce99944aa15d4 (interacts with) 2f7d717203bc65d690c1a4d14e11eed8
510	cooccurrence	0.999219	dfc9f1db3a626b95c8f1a6fab666d471 (interacts with) 70080b31e7f5d50bbb4219bb8901d784
510	cooccurrence	1	173a4c3850b8fe86e33737a877b4f6c1 (interacts with) d66a4c1ed0292e81a7b83a02588145e6
52	cooccurrence	1	036d52eea8b8ea0e5bc7f0ceeedbdd05 (interacts with) c010f5304563259a2e94cc5aa35d7954
510	cooccurrence	0.960979	33d7f8477fa58c3ed10ce99944aa15d4 (interacts with) 4d645d7238cd2e0619246e790a8a3845
112	cooccurrence	0.999996	cc42c788f8f41ad41b20542217fe9c09 (interacts with) 4491c72fda3806feb6b32a6a59092903
510	cooccurrence	1	c5396c56d3abfb2eeb3ee6e61c9253b6 (interacts with) 1daaf85728a4d30ec1bbd2a7c4c4ab2f
510	cooccurrence	1	4371b929436a945a05e27951ac135051 (interacts with) f703a517ebf4d19cef85aca83b1eaeca
52	cooccurrence	0.973364	036d52eea8b8ea0e5bc7f0ceeedbdd05 (interacts with) 3f5a7c17437ac27cf32e41c130b5ff51
52	cooccurrence	1	036d52eea8b8ea0e5bc7f0ceeedbdd05 (interacts with) e5019dc9a78f1443a66e23f1a19ad07b
58	cooccurrence	0.846241	ba037ecc6d154de5556b2bfa1ddd935b (interacts with) d8a3ee7959785f3b4ec6d5519d09478f
58	cooccurrence	0.860109	8755f3775df545d92422936dd828ec75 (interacts with) d8a3ee7959785f3b4ec6d5519d09478f
448	cooccurrence	0.999997	0d98516e9fd6f598afd5d0b1ed45cea5 (interacts with) d8a3ee7959785f3b4ec6d5519d09478f
66	cooccurrence	1	4451c519508558c0ece8f6b9da0bbb01 (interacts with) 802a3f3539443cdc9d7b4c608e6f8021
208	cooccurrence	0.827103	c00ccc168f3ec7b9acae23b96aeed71f (interacts with) 8e9190adc176e1a7831c126a3dda0664
510	cooccurrence	1	915214ae94a610d3146233a873aadd93 (interacts with) 6190512f5403009a45686760a45d1237
66	cooccurrence	1	4451c519508558c0ece8f6b9da0bbb01 (interacts with) c55e539e24d240101cb41846472d3494
72	cooccurrence	1	28e5375debba0d4dd75e2b5c93f2e838 (interacts with) e61a0c0546ba8550ed1b877fa1d8fb24
40	cooccurrence	0.921516	b9424d4f9fc31766cf67b3c460dbd438 (interacts with) 458609da08a1c3be31146ee7c842e1f6
510	cooccurrence	0.803363	49666b838337ef4553cc513fa364e83f (interacts with) 2423819a81ef74a8f06efc96aaa566df
6796.67	depletion	-0.744788	a72c981083dab1cfec2a54b56f61978c (interacts with) 2423819a81ef74a8f06efc96aaa566df
6682.67	cooccurrence	0.820782	5b3cfcce9630e396da53370d357f1505 (interacts with) 2423819a81ef74a8f06efc96aaa566df
510	cooccurrence	0.827054	995896c24002596dfb6febd4681bb444 (interacts with) 2423819a81ef74a8f06efc96aaa566df
510	cooccurrence	0.78484	109720335885fb79c9eaf19fb435deb5 (interacts with) 2423819a81ef74a8f06efc96aaa566df
72	cooccurrence	1	8bdb9da1738ddcef29b455041fd57a0a (interacts with) 52870b4017b53520d091542892f3b48d
510	cooccurrence	1	19bb4b25d5269bdbfe76cde147f605f4 (interacts with) 6a8ef427af299acad41f94d360561548
510	cooccurrence	1	dfc9f1db3a626b95c8f1a6fab666d471 (interacts with) 76a0cdb4db666763bd549caf515b5a6d
510	cooccurrence	1	dfc9f1db3a626b95c8f1a6fab666d471 (interacts with) 7a04de2ccc4e52d5f4d7700077e3495f
66	depletion	-1	ca9f3c300a9df8d31a94ee42c027b4e5 (interacts with) bc01d36a9a45ad1825cac479e1017ebb
510	cooccurrence	1	a359ce8de87270792750b6fd62515f32 (interacts with) 227890d8cf25a5c829278110e1e2a84a
510	cooccurrence	0.612752	7a53e5c34fa46a513e14fc5022ecd814 (interacts with) bbd9a18ac79db2f9e2b3b23973a138e4
1016	cooccurrence	0.940462	dfc9f1db3a626b95c8f1a6fab666d471 (interacts with) bbd9a18ac79db2f9e2b3b23973a138e4
58	cooccurrence	1	b5a0dbfb967cdbdcd272478edd227e4b (interacts with) 4c6d6d242c6b42c9d1ae581accff6273
40	cooccurrence	0.999943	b9424d4f9fc31766cf67b3c460dbd438 (interacts with) a2ddfbeb1620e9ed4853db9e74aa792d
72	cooccurrence	1	8bdb9da1738ddcef29b455041fd57a0a (interacts with) fdbfb88671908409a1239c6c731a1b26
2510	cooccurrence	0.999987	2423819a81ef74a8f06efc96aaa566df (interacts with) 2aaaf9dad40c3d15c637a31e06b71fcb
58	cooccurrence	1	b5a0dbfb967cdbdcd272478edd227e4b (interacts with) 8d8eb481adf9e93c117fd7d6c61c614a
510	cooccurrence	1	33d7f8477fa58c3ed10ce99944aa15d4 (interacts with) d48108a4093af6cb43fc4c3109258be8
510	cooccurrence	0.999999	4371b929436a945a05e27951ac135051 (interacts with) 773b309fd9e3c96d9ffc8e12ed8fc2e4
72	cooccurrence	1	28e5375debba0d4dd75e2b5c93f2e838 (interacts with) b86547371ebfccb0a15075ccc31eaa73
510	cooccurrence	1	a750730f2750a1fc8d0ad9c2d7854f0a (interacts with) e2d1a8cd3528166216bb7a8b139bbeb9
510	cooccurrence	1	af2bb0f864412802d42a31b31ad056f7 (interacts with) b24a8014fea2d462061f17672cde5f64
26	cooccurrence	1	11425aac3e79942b51235f8f639fc7c6 (interacts with) a0959ff1ac90c9400027feba34fdb066
510	cooccurrence	1	33d7f8477fa58c3ed10ce99944aa15d4 (interacts with) fdc721dba29e7add39d1b9032d937f2f
40	cooccurrence	0.939014	b9424d4f9fc31766cf67b3c460dbd438 (interacts with) ad4892c116b80998fa0d88fff4bf842e
510	cooccurrence	1	dfc9f1db3a626b95c8f1a6fab666d471 (interacts with) 77fee0ec50c6ab2ce9025e3796c79ad2
66	cooccurrence	0.961656	ca9f3c300a9df8d31a94ee42c027b4e5 (interacts with) e962061068ac2b48c2bd4dc4500de99d
14	cooccurrence	1	630af6afb373edbb3fe38a2260ca7481 (interacts with) 1c89fb39b8547de4eb0a51017fe43016
510	cooccurrence	1	19bb4b25d5269bdbfe76cde147f605f4 (interacts with) da382351a28588781b99841023988103
72	cooccurrence	1	8bdb9da1738ddcef29b455041fd57a0a (interacts with) bf5271e4c3cb0dd5589f3a72c5078515
510	cooccurrence	1	c5396c56d3abfb2eeb3ee6e61c9253b6 (interacts with) 2e2f3937cc1180207da96f37ba5d8926
324	cooccurrence	0.822704	009388c3d35fdeb9f976811db0e39cca (interacts with) c123b7057668945bb9853dc648016540
52	cooccurrence	1	036d52eea8b8ea0e5bc7f0ceeedbdd05 (interacts with) d7d0f7d863512fdaa48a2ff66a8e21e8
510	cooccurrence	1	915214ae94a610d3146233a873aadd93 (interacts with) e55f1be7e915e825d6b8056d61bb081f
72	cooccurrence	1	8bdb9da1738ddcef29b455041fd57a0a (interacts with) ae7a105aacc65d3a966f93f444dc240b
510	cooccurrence	1	af2bb0f864412802d42a31b31ad056f7 (interacts with) 5bf7fcb6207c2a03ea428edb7717ff4e
510	cooccurrence	1	4b5819f743028b5616e4cd0cd9b8ed04 (interacts with) c2973d44aa5fce76a07b17ab341ed99f
58	cooccurrence	1	47b481854a703df1dbf10b1d28cc1b70 (interacts with) b7ce323ad7c9eb99153b3691b4243806
72	cooccurrence	1	28e5375debba0d4dd75e2b5c93f2e838 (interacts with) 068b483e534031ca365e5b85d2a47a32
66	cooccurrence	1	ca9f3c300a9df8d31a94ee42c027b4e5 (interacts with) 95a6a6f51d34327d05786f2e12b85ca0
1016	cooccurrence	1	2aaaf9dad40c3d15c637a31e06b71fcb (interacts with) 846e27b75f50b2eeb43cdd74260d0913
510	cooccurrence	1	a359ce8de87270792750b6fd62515f32 (interacts with) d9c76f0c2f8f93f0d1dadfaa23da8b5c
66	cooccurrence	1	ca9f3c300a9df8d31a94ee42c027b4e5 (interacts with) 87733a2e88fb7b6046619ef128de7acc
66	cooccurrence	1	ca9f3c300a9df8d31a94ee42c027b4e5 (interacts with) cd03d90c042996f75f80968f19c4d0cb
510	cooccurrence	1	2423819a81ef74a8f06efc96aaa566df (interacts with) 08290199e77e4b0892a66c379f6ab75e
510	cooccurrence	1	a82ef82fbba2842c2dd1f390b25d7538 (interacts with) 833ac4413308e2804c68b25ff74da332
510	cooccurrence	1	af2bb0f864412802d42a31b31ad056f7 (interacts with) 77afbbd9d2ccf0a3a4970f84d6104a1f
18	cooccurrence	1	7902a69089f69b1838947eac2af665ce (interacts with) 678e6f70246aa9a49adddbb92c20edfc
510	cooccurrence	1	19bb4b25d5269bdbfe76cde147f605f4 (interacts with) 9df93e2f9d66835086a3a9e795deaf8c
510	cooccurrence	0.999993	38cde732e834b11a6dcd9e83ed647033 (interacts with) 8009bf75bc59e08b65660462bfccba76
510	cooccurrence	1	52ebe6f9fba7b03dd61078bc7b9f5bad (interacts with) 2a066e66bcf41ce9924eed5da6dc80f9
510	cooccurrence	1	a359ce8de87270792750b6fd62515f32 (interacts with) 4037b8065648ec13bc17db6d3bc59509
66	cooccurrence	1	4451c519508558c0ece8f6b9da0bbb01 (interacts with) aef9f8e1eec7cec439cb5bbcdcf4d27a
510	depletion	-0.627425	31710f04c1d3def7bfea4ec1a43757f0 (interacts with) 372ce5bf248a90042ed710fa10c0b56a
1518	cooccurrence	0.701337	90b1527627116cc6d67d804da4bef4de (interacts with) 372ce5bf248a90042ed710fa10c0b56a
510	cooccurrence	0.766973	37cd9c1d6c1a6a9d5f0b6303f4a7b0c7 (interacts with) 372ce5bf248a90042ed710fa10c0b56a
510	cooccurrence	1	33d7f8477fa58c3ed10ce99944aa15d4 (interacts with) 944af2967b1688e63fa6028f62c9ab49
510	cooccurrence	1	173a4c3850b8fe86e33737a877b4f6c1 (interacts with) 4402789f4a69993d3a1455265bd2c3a6
28	cooccurrence	1	cc42c788f8f41ad41b20542217fe9c09 (interacts with) c72f6c32e46d34768c55963e6c4f22f0
72	cooccurrence	1	8bdb9da1738ddcef29b455041fd57a0a (interacts with) 9d8d659f3ef066dbfd529fdb5e63a437
66	cooccurrence	1	4451c519508558c0ece8f6b9da0bbb01 (interacts with) 4d6bb0d795eb9bb7756945dd8e344adb
510	cooccurrence	1	2423819a81ef74a8f06efc96aaa566df (interacts with) 3d8f2135acfdd8c4fc68f6509222865f
510	cooccurrence	1	a82ef82fbba2842c2dd1f390b25d7538 (interacts with) b5fc82d39e26e7fdc8c9659ec3a0ece4
510	cooccurrence	1	173a4c3850b8fe86e33737a877b4f6c1 (interacts with) f0c8854c402c07ddb75757c2fa729d3a
510	cooccurrence	1	4b5819f743028b5616e4cd0cd9b8ed04 (interacts with) 84bdd1e60b511cdb09eec269506c6b91
72	cooccurrence	1	8bdb9da1738ddcef29b455041fd57a0a (interacts with) 0418debe2fdf26d478822f6756be8e5e
72	cooccurrence	1	8bdb9da1738ddcef29b455041fd57a0a (interacts with) 94018da96cf36a98c5c10307c6e40557
14	cooccurrence	1	630af6afb373edbb3fe38a2260ca7481 (interacts with) 225b0a5adf114795eb7992ea325f31b8
510	cooccurrence	1	af2bb0f864412802d42a31b31ad056f7 (interacts with) 308c1aa0a9a21f28aeffff918977fde3
40	cooccurrence	0.999999	b9424d4f9fc31766cf67b3c460dbd438 (interacts with) 2aaf5da6f34a26e09718a08dcbd260e5
14	cooccurrence	1	5b906c758a330a704be1e4681363b80c (interacts with) c5b1c46218839da6e29dcfd69112cdb7
510	cooccurrence	1	4b5819f743028b5616e4cd0cd9b8ed04 (interacts with) 05cb83e9605beca0086037fb90abb0cf
26	cooccurrence	1	11425aac3e79942b51235f8f639fc7c6 (interacts with) c4782620ace316df0efcd50f293512b5
66	cooccurrence	1	4451c519508558c0ece8f6b9da0bbb01 (interacts with) 12cbc8016610296b5fe6d83896ec0909
66	cooccurrence	1	4451c519508558c0ece8f6b9da0bbb01 (interacts with) 8d943b96aea73e03ac031ffb769a5fbe
100	cooccurrence	0.999999	c123b7057668945bb9853dc648016540 (interacts with) c76ba8d443c6cf2eb71de1ac60c9ec38
510	cooccurrence	0.999999	af2bb0f864412802d42a31b31ad056f7 (interacts with) 9d15a3b24a2db541c745ae6dc1266b03
18	cooccurrence	1	7902a69089f69b1838947eac2af665ce (interacts with) cf6b9decec2759bb4e3dbf33317ba0f1
510	cooccurrence	1	173a4c3850b8fe86e33737a877b4f6c1 (interacts with) 3141238223ecbf2fd6e8dba3cb69f212
28	cooccurrence	1	cc42c788f8f41ad41b20542217fe9c09 (interacts with) ec55f8544a1de07ded091b02450d10fe
510	cooccurrence	1	dfc9f1db3a626b95c8f1a6fab666d471 (interacts with) 68da4fdbf852a9c8d2e920b2de6fec0f
72	cooccurrence	1	8bdb9da1738ddcef29b455041fd57a0a (interacts with) 7c4128ff164bf487b98a71a91efc9363
66	cooccurrence	1	ca9f3c300a9df8d31a94ee42c027b4e5 (interacts with) f5c5673bcc6ee270e1da093449d8843a
18	cooccurrence	0.999999	dcc139cb6b6535098ac3e78575e03b5c (interacts with) a6afb3d8a34df117236f721e1e68dda2
58	cooccurrence	1	b5a0dbfb967cdbdcd272478edd227e4b (interacts with) 6af10700ff19e49b380a340dfab12cff
510	cooccurrence	1	173a4c3850b8fe86e33737a877b4f6c1 (interacts with) 1f8b96aafa58796344460bfc8c3c7402
28	cooccurrence	1	4491c72fda3806feb6b32a6a59092903 (interacts with) ece0b46b18c34ccd3f70f5be9c082bb7
72	cooccurrence	1	28e5375debba0d4dd75e2b5c93f2e838 (interacts with) 2bae4593924e432816f83c451cb7ba25
510	cooccurrence	1	a359ce8de87270792750b6fd62515f32 (interacts with) 3641ca14a342537b0c8076da9f31bf65
66	cooccurrence	1	ca9f3c300a9df8d31a94ee42c027b4e5 (interacts with) 1c7408656e6cb616eca5dcf5d46e3ba7
66	cooccurrence	1	ca9f3c300a9df8d31a94ee42c027b4e5 (interacts with) f6b1931456b8b4ff6a3665e1dd637cfb
510	cooccurrence	1	c5396c56d3abfb2eeb3ee6e61c9253b6 (interacts with) 4c93c40300078c69a40d79d6e125e20f
510	cooccurrence	1	f2ed3550d0042f6652e636b217c04083 (interacts with) d3b655997dd052a563300fdc9aa1e136
1016	cooccurrence	0.562197	d02d0a243258a496aa136eaaa9bc8661 (interacts with) 253ad3e6b32a7b5e7909a17008696ff3
5390	cooccurrence	0.963841	173a4c3850b8fe86e33737a877b4f6c1 (interacts with) 253ad3e6b32a7b5e7909a17008696ff3
6776	cooccurrence	0.706856	9f90c8dcb48e1028b899bba98e7032fa (interacts with) 253ad3e6b32a7b5e7909a17008696ff3
18	cooccurrence	0.999999	7902a69089f69b1838947eac2af665ce (interacts with) 15288bb24b531381cf6a344d24dc5fa3
58	cooccurrence	1	b5a0dbfb967cdbdcd272478edd227e4b (interacts with) 2e5101790c198f148d839b4baa99a44b
510	cooccurrence	1	19bb4b25d5269bdbfe76cde147f605f4 (interacts with) 8a5ffa69815df20c0a73f737656ab8b2
40	cooccurrence	1	8e9190adc176e1a7831c126a3dda0664 (interacts with) 45373e54dc1389bf10cf502e92ca8963
510	cooccurrence	1	38cde732e834b11a6dcd9e83ed647033 (interacts with) 79d000c59fd26953380d8a94bf15797c
72	cooccurrence	1	28e5375debba0d4dd75e2b5c93f2e838 (interacts with) d92272cdbbb2d4cf2bc47f539297f3f1
510	cooccurrence	1	4b5819f743028b5616e4cd0cd9b8ed04 (interacts with) 612c2d2185f38d3d06c3038c3226ac05
510	cooccurrence	1	dfc9f1db3a626b95c8f1a6fab666d471 (interacts with) 27f1552488f144850c679043c269229d
510	cooccurrence	1	a359ce8de87270792750b6fd62515f32 (interacts with) 04a094d21213dff6ebb69908a190065b
52	cooccurrence	0.999999	c123b7057668945bb9853dc648016540 (interacts with) c040765249125784adf7e93d65e1a1d4
510	cooccurrence	1	af2bb0f864412802d42a31b31ad056f7 (interacts with) 37a276782bf57d589aad2ea66a898d1d
510	cooccurrence	1	af2bb0f864412802d42a31b31ad056f7 (interacts with) 692c7f24ce5a327765c25cb117d12b6f
510	cooccurrence	1	19bb4b25d5269bdbfe76cde147f605f4 (interacts with) c4809a471653f57069181a1db860baa1
510	cooccurrence	1	33d7f8477fa58c3ed10ce99944aa15d4 (interacts with) 1fee5ed2b26907a78a32c90661263f78
40	cooccurrence	1	b9424d4f9fc31766cf67b3c460dbd438 (interacts with) 9b056cc5dcdc722740b37868dc44c166
14	cooccurrence	1	5b906c758a330a704be1e4681363b80c (interacts with) 8d5c490867a7aa95d3ac20a32e5911c4
14	cooccurrence	1	5b906c758a330a704be1e4681363b80c (interacts with) ae850aefaf3eddbadad7e51c6ebbf0f2
510	cooccurrence	1	dfc9f1db3a626b95c8f1a6fab666d471 (interacts with) 0c7ba8826ca831d19cf6a5040dc62a19
510	cooccurrence	1	a359ce8de87270792750b6fd62515f32 (interacts with) 56de4483a37b67d457ad6e3a653ca377
510	cooccurrence	1	a750730f2750a1fc8d0ad9c2d7854f0a (interacts with) 89d3e068738cfef2858feacca7eddbaa
510	cooccurrence	1	846e27b75f50b2eeb43cdd74260d0913 (interacts with) b79e161b784b4f4f4213923de1831150
52	cooccurrence	1	036d52eea8b8ea0e5bc7f0ceeedbdd05 (interacts with) afa4e481034a5348d503fc7ea1a3d9dd
8	cooccurrence	0.999999	a80618014aa5fd29932527990ec91cdf (interacts with) 0a4e0ed219a060a1d2672b5ddaf61453
8	cooccurrence	0.999999	a80618014aa5fd29932527990ec91cdf (interacts with) 6bf13891c6c59ed7e9bcc98c48ea8cc3
8	cooccurrence	0.999999	a80618014aa5fd29932527990ec91cdf (interacts with) 182d4c43bb11f8ba551c3d4e7e1aea0d
58	cooccurrence	0.999999	b5a0dbfb967cdbdcd272478edd227e4b (interacts with) e445d4e694caa203994e894c5abd1268
40	cooccurrence	1	8e9190adc176e1a7831c126a3dda0664 (interacts with) 7d05d5a2756c589d430693613611f82e
510	cooccurrence	1	38cde732e834b11a6dcd9e83ed647033 (interacts with) dee5e448398f655a872867cb564c8378
510	cooccurrence	1	38cde732e834b11a6dcd9e83ed647033 (interacts with) 09895d19326cff797041a7759d20a122
14	cooccurrence	1	5b906c758a330a704be1e4681363b80c (interacts with) 5812384e0ef481f7f285b6f5d1462560
510	cooccurrence	1	915214ae94a610d3146233a873aadd93 (interacts with) 4555ffdafc50ae1e8624b2f5dce39897
66	cooccurrence	1	4451c519508558c0ece8f6b9da0bbb01 (interacts with) 92ca9ca4a245ca6fe3c5f77eb57c0af9
72	cooccurrence	1	8bdb9da1738ddcef29b455041fd57a0a (interacts with) 504bfb9ecfac5e715f09efd76f5dcf04
66	cooccurrence	1	ca9f3c300a9df8d31a94ee42c027b4e5 (interacts with) ddc561ad20b6501210c608adfb7a0e0d
510	cooccurrence	1	2423819a81ef74a8f06efc96aaa566df (interacts with) 2df485410588397f68e59bea47fb5400
510	cooccurrence	1	2423819a81ef74a8f06efc96aaa566df (interacts with) e37a5e4b47077bd3faf68ec227060a7c
510	cooccurrence	1	2423819a81ef74a8f06efc96aaa566df (interacts with) 1e22b7f996d583e0a9cd5e8e1c625271
510	cooccurrence	1	c5396c56d3abfb2eeb3ee6e61c9253b6 (interacts with) 24b3110f1ed1d2064a9d40a13208ffc0
510	cooccurrence	1	87b5fac1ee90eb011bdc52789be26ff3 (interacts with) 5b3af202338b5cf1615cd0083e28c3e2
52	cooccurrence	1	036d52eea8b8ea0e5bc7f0ceeedbdd05 (interacts with) 5d5042789890bdf5a5759fb82e0547b0
52	cooccurrence	1	036d52eea8b8ea0e5bc7f0ceeedbdd05 (interacts with) c0b9055500804235c8d7463a6a3f752c
58	cooccurrence	0.999974	d8a3ee7959785f3b4ec6d5519d09478f (interacts with) a80d838f23eb343b1e44a116079b5c54
510	cooccurrence	1	173a4c3850b8fe86e33737a877b4f6c1 (interacts with) 3bc94768591e64274bc0a2b9b05c469c
510	cooccurrence	1	173a4c3850b8fe86e33737a877b4f6c1 (interacts with) 68cd7bffd9a249a6873cc2c45f9d02a0
40	cooccurrence	1	8e9190adc176e1a7831c126a3dda0664 (interacts with) d2c6039192aad773198840a93056c160
28	cooccurrence	1	4491c72fda3806feb6b32a6a59092903 (interacts with) d54ee1757c6058b8f117769b52a957ff
48	cooccurrence	0.999793	11425aac3e79942b51235f8f639fc7c6 (interacts with) 221abd5a2bc5a96677b4de70794e79f5
26	cooccurrence	0.994886	0915800c2ea75c4f59e84485b0edb513 (interacts with) 221abd5a2bc5a96677b4de70794e79f5
510	cooccurrence	1	915214ae94a610d3146233a873aadd93 (interacts with) 442bf9fa41acf0a4dc4ebce5064c4b81
510	cooccurrence	1	a359ce8de87270792750b6fd62515f32 (interacts with) 419fd79a5b78694bdebcbca106be87a9
72	cooccurrence	1	8bdb9da1738ddcef29b455041fd57a0a (interacts with) afd2e1f21be81ac1e91bf6ad3772dffa
510	cooccurrence	1	38cde732e834b11a6dcd9e83ed647033 (interacts with) ed6dfb8c2deef96b11b6ef1b6c5cd878
510	cooccurrence	1	2423819a81ef74a8f06efc96aaa566df (interacts with) f7d22bc79cf595588203c32d4626cbb1
510	cooccurrence	1	a82ef82fbba2842c2dd1f390b25d7538 (interacts with) 226bd5e5881cd8f05b901eaee501d6f0
510	cooccurrence	1	4371b929436a945a05e27951ac135051 (interacts with) 0c6b8331214fdbeb9010f146cd31d487
52	cooccurrence	1	036d52eea8b8ea0e5bc7f0ceeedbdd05 (interacts with) 710c6501bc03026ec54f190923012d31
52	cooccurrence	1	036d52eea8b8ea0e5bc7f0ceeedbdd05 (interacts with) 15a59300b3fab39ab066b95971424175
58	cooccurrence	1	d8a3ee7959785f3b4ec6d5519d09478f (interacts with) 2c15c6a932a5e27746ca7cc977872b47
58	cooccurrence	1	d8a3ee7959785f3b4ec6d5519d09478f (interacts with) abe56bab3a876b995d78463709c48a4c
58	cooccurrence	1	d8a3ee7959785f3b4ec6d5519d09478f (interacts with) 76853717ee54097b3afbc4d53ce480d6
510	cooccurrence	1	173a4c3850b8fe86e33737a877b4f6c1 (interacts with) 7f7249eb2fe5be0e5b6600ce85e3b3ed
40	cooccurrence	1	8e9190adc176e1a7831c126a3dda0664 (interacts with) 01eb922571702d12a7488e9dcf9a9350
28	cooccurrence	0.999999	cc42c788f8f41ad41b20542217fe9c09 (interacts with) 0ec5a92b2eb050cfc707dd6c9b4b7430
510	cooccurrence	1	38cde732e834b11a6dcd9e83ed647033 (interacts with) 02360a43acceb9fdcdba1a99dd110e4e
40	cooccurrence	1	b9424d4f9fc31766cf67b3c460dbd438 (interacts with) 3e33ce3cab241bd6064bf15d4951967a
40	cooccurrence	1	b9424d4f9fc31766cf67b3c460dbd438 (interacts with) 25ff1aead8100862304ac77ccb11b1c1
510	depletion	-1	4b5819f743028b5616e4cd0cd9b8ed04 (interacts with) 0ce2f6f67a5ae4d13d6c288f76820e7e
510	cooccurrence	1	915214ae94a610d3146233a873aadd93 (interacts with) 42711f827ba72aae669a19a76e7ff0f7
66	cooccurrence	1	4451c519508558c0ece8f6b9da0bbb01 (interacts with) ea4bf8673362a9a7fd166d9b0a50af76
72	cooccurrence	1	8bdb9da1738ddcef29b455041fd57a0a (interacts with) 32ecd877b2943ad9fc3849e9ba6259e6
72	cooccurrence	1	8bdb9da1738ddcef29b455041fd57a0a (interacts with) 9916097c3b992797fa710e79a0ef8657
66	cooccurrence	1	ca9f3c300a9df8d31a94ee42c027b4e5 (interacts with) 6ee2001f23b504d4fde530270c3150b9
66	cooccurrence	1	ca9f3c300a9df8d31a94ee42c027b4e5 (interacts with) aa2041785a6122ada6566b8c463902aa
510	cooccurrence	1	2aaaf9dad40c3d15c637a31e06b71fcb (interacts with) 0177e7ca849bad134732f7278eaadee2
510	cooccurrence	1	2aaaf9dad40c3d15c637a31e06b71fcb (interacts with) 2d963e853c495256f43678300bdf7509
52	cooccurrence	1	c76ba8d443c6cf2eb71de1ac60c9ec38 (interacts with) 40f6eee4bced38cd2d10ae1968a9f57d
510	cooccurrence	1	a82ef82fbba2842c2dd1f390b25d7538 (interacts with) 0d36834d5dd521b5f61d0ffebb73694e
510	cooccurrence	1	a82ef82fbba2842c2dd1f390b25d7538 (interacts with) 4a0653a2f66827a6ac69cd96b2247a0e
510	cooccurrence	1	4371b929436a945a05e27951ac135051 (interacts with) f8d304d42041ca6b7bb0fca73f5260d3
52	cooccurrence	0.999999	e79122adea89bbe08daae8676f351ca2 (interacts with) 50a78ce700df114f6a3b0125b8948b2f
58	cooccurrence	1	d8a3ee7959785f3b4ec6d5519d09478f (interacts with) 101e8ce877da2e32fe65d793b082984d
58	cooccurrence	1	b5a0dbfb967cdbdcd272478edd227e4b (interacts with) 1847a8492be861fa5ae8a85aafdede01
510	cooccurrence	1	19bb4b25d5269bdbfe76cde147f605f4 (interacts with) 2478d9c43912c93848e329426aa12347
510	cooccurrence	1	173a4c3850b8fe86e33737a877b4f6c1 (interacts with) 62f26fc26c61b42b745e0c1efdde42c0
40	cooccurrence	1	8e9190adc176e1a7831c126a3dda0664 (interacts with) fa1a7d2ed7e87f7c1a1f4367a381403c
40	cooccurrence	1	8e9190adc176e1a7831c126a3dda0664 (interacts with) 0c6e2b59e71226949eff0e28929698c1
40	cooccurrence	1	8e9190adc176e1a7831c126a3dda0664 (interacts with) 0837adbf445af3d47b5d3b08c3227df3
510	cooccurrence	1	38cde732e834b11a6dcd9e83ed647033 (interacts with) 01b01a1c1c3cf411c4a498e719427cf1
510	depletion	-1	4b5819f743028b5616e4cd0cd9b8ed04 (interacts with) 161f83cd516cb2e8cfe43e8d0d2d8d98
510	cooccurrence	1	dfc9f1db3a626b95c8f1a6fab666d471 (interacts with) 668362b90f05d5806a39d11d44608ba4
510	cooccurrence	1	dfc9f1db3a626b95c8f1a6fab666d471 (interacts with) a9e9b7e86d69f1ae4b67cb0a2744d4d5
26	cooccurrence	1	11425aac3e79942b51235f8f639fc7c6 (interacts with) 8f1bcba3cebac7571889700a4df85d10
26	cooccurrence	1	11425aac3e79942b51235f8f639fc7c6 (interacts with) 392214b3041dbd5cd29e7d70ee5c1397
510	cooccurrence	1	66ea0157a3b41e767ee704a4cb0ccf4c (interacts with) 537c59376156503bfe81dc66da95cab0
510	depletion	-1	a359ce8de87270792750b6fd62515f32 (interacts with) 50bb2e7afef9b0789337bee9899a7d7c
14	cooccurrence	1	630af6afb373edbb3fe38a2260ca7481 (interacts with) a01ab7be7b705367fe2a8e344aa6aa54
66	cooccurrence	1	ca9f3c300a9df8d31a94ee42c027b4e5 (interacts with) a8cdebca3866fa4d5fbe63b82751b8c8
510	cooccurrence	1	2423819a81ef74a8f06efc96aaa566df (interacts with) afd50e3dcb2948aa4393b6892fa8a6c2
510	cooccurrence	1	2423819a81ef74a8f06efc96aaa566df (interacts with) 30a3331b193e601507802c46f904cc89
510	depletion	-1	a750730f2750a1fc8d0ad9c2d7854f0a (interacts with) 0e2a74caa84340b96a4ec5562350bafc
510	depletion	-1	a750730f2750a1fc8d0ad9c2d7854f0a (interacts with) a28ba33a47a5d92938f783d3c1bdbe5c
52	cooccurrence	0.999999	c123b7057668945bb9853dc648016540 (interacts with) 85bd1842ce0c9140f8afdc4ea11a7a50
52	cooccurrence	0.999999	c123b7057668945bb9853dc648016540 (interacts with) 0507ab64a15ab40ecede2f7f71e5bc54
510	cooccurrence	1	a82ef82fbba2842c2dd1f390b25d7538 (interacts with) 75bf4010c8a54d2adedbf8947bedec03
510	depletion	-1	4371b929436a945a05e27951ac135051 (interacts with) e070c07066c4b75a5119578917f52a85
510	depletion	-1	4371b929436a945a05e27951ac135051 (interacts with) cd13d54c74010dd7de374a59b1d9a12d
52	cooccurrence	1	036d52eea8b8ea0e5bc7f0ceeedbdd05 (interacts with) 4d157e74488ba88c5ea3e9c6b3faf462
58	cooccurrence	1	d8a3ee7959785f3b4ec6d5519d09478f (interacts with) 5759ffcee7c7b23b89533992d3b58891
58	cooccurrence	1	d8a3ee7959785f3b4ec6d5519d09478f (interacts with) b77a26dd34940938f816d09d736b1ee9
58	cooccurrence	1	d8a3ee7959785f3b4ec6d5519d09478f (interacts with) ceae930228285889f737f5e8c2375512
58	cooccurrence	1	d8a3ee7959785f3b4ec6d5519d09478f (interacts with) e16de37ea2f4655b5ba6beba29417a41
510	cooccurrence	0.999999	19bb4b25d5269bdbfe76cde147f605f4 (interacts with) 84526e3758dbe96df8f91f60fe49fdb8
510	cooccurrence	1	38cde732e834b11a6dcd9e83ed647033 (interacts with) a84f2756b3fca4ffe9764fe0f27f9d73
510	cooccurrence	1	38cde732e834b11a6dcd9e83ed647033 (interacts with) 60eed67ba318dfef66867cbe22c7fdb6
510	cooccurrence	1	38cde732e834b11a6dcd9e83ed647033 (interacts with) 9ab8f0fd0967b87196f33eacbd4235d1
72	cooccurrence	1	28e5375debba0d4dd75e2b5c93f2e838 (interacts with) c5a992de49df7395996b6c1039ef54a2
14	cooccurrence	1	5b906c758a330a704be1e4681363b80c (interacts with) f53e1378ec656366b3bcc3357ab7517e
510	cooccurrence	1	915214ae94a610d3146233a873aadd93 (interacts with) 3b7e4abf2e2a22a5323ed7edb9479075
510	cooccurrence	1	915214ae94a610d3146233a873aadd93 (interacts with) c19b4e3e6f9abeeea1c888a93f66789f
66	depletion	-1	4451c519508558c0ece8f6b9da0bbb01 (interacts with) 47c8dabc9364e0383de5dd5ff013e6b7
14	cooccurrence	1	630af6afb373edbb3fe38a2260ca7481 (interacts with) e8ba168cd883c93b62893ac6ec9c0c37
66	depletion	-0.999999	4c6a740bd6cf8e7fa84e5e9f9a9209a9 (interacts with) 8b4802558c4208c23482ada06c16ebab
510	depletion	-1	2423819a81ef74a8f06efc96aaa566df (interacts with) 606ba63bd1615c101c38aa2f8d534304
510	depletion	-1	c5396c56d3abfb2eeb3ee6e61c9253b6 (interacts with) ad96bd8ed722fed26f761bc1777954b7
510	depletion	-1	c5396c56d3abfb2eeb3ee6e61c9253b6 (interacts with) dbfdb593c560c0e399042a7658e688eb
510	depletion	-1	c5396c56d3abfb2eeb3ee6e61c9253b6 (interacts with) bc9d77eda3fafe0dddd362b5af72c1c9
510	depletion	-1	c5396c56d3abfb2eeb3ee6e61c9253b6 (interacts with) e2ee73fcfc54ff26571850049b9785e7
52	cooccurrence	1	c123b7057668945bb9853dc648016540 (interacts with) 31e2cf50e8af936b2b4aa12fb6c648c8
52	cooccurrence	1	c123b7057668945bb9853dc648016540 (interacts with) 3bff486d6ca34ae8266a937237a897ae
510	cooccurrence	0.999999	f2ed3550d0042f6652e636b217c04083 (interacts with) 2a8a2116ea4c1ce6ff0abd1f8ddf811a
58	cooccurrence	1	d8a3ee7959785f3b4ec6d5519d09478f (interacts with) 1915d9d10158aa08398e0d2edadd5ab9
58	cooccurrence	1	d8a3ee7959785f3b4ec6d5519d09478f (interacts with) d48981341e6ec9a44fdfc10401d74447
58	depletion	-1	b5a0dbfb967cdbdcd272478edd227e4b (interacts with) c840297ac8206dd3315c68b07fc1792d
510	depletion	-1	33d7f8477fa58c3ed10ce99944aa15d4 (interacts with) a28822c55a53c5f4e2174b2df46511cf
510	depletion	-1	33d7f8477fa58c3ed10ce99944aa15d4 (interacts with) 1af1b9386f2f021172ab5b44b753a519
510	depletion	-1	33d7f8477fa58c3ed10ce99944aa15d4 (interacts with) c532d4e5054b5d6218b575ddd855e0d0
28	cooccurrence	0.998812	0f2e8cd2ad6293a5c0ed916c957873fd (interacts with) b7497eddd261a46f1425be0d5c37eca6
52	cooccurrence	0.998418	4491c72fda3806feb6b32a6a59092903 (interacts with) b7497eddd261a46f1425be0d5c37eca6
510	cooccurrence	1	38cde732e834b11a6dcd9e83ed647033 (interacts with) 61a2307cbd3f49cd017df70417e5f498
510	cooccurrence	1	38cde732e834b11a6dcd9e83ed647033 (interacts with) 11c3bd0978266078f3869ecbf05bd252
72	depletion	-1	28e5375debba0d4dd75e2b5c93f2e838 (interacts with) 1b7786efe2e14b10dae6ff9e67f40c1a
72	depletion	-1	28e5375debba0d4dd75e2b5c93f2e838 (interacts with) bbc637b8f4805ed50623efc374aefe83
40	cooccurrence	1	b9424d4f9fc31766cf67b3c460dbd438 (interacts with) 40240b0a5d44cbf627000f47f1a124f2
40	cooccurrence	1	b9424d4f9fc31766cf67b3c460dbd438 (interacts with) cab7471d0af0f77dfef98ef3e64f8a9d
14	cooccurrence	1	5b906c758a330a704be1e4681363b80c (interacts with) 3765b23b7ad755aff751c9209f1597c8
510	depletion	-1	4b5819f743028b5616e4cd0cd9b8ed04 (interacts with) 60bf24051a8a6794d04bee52076b6928
510	cooccurrence	1	dfc9f1db3a626b95c8f1a6fab666d471 (interacts with) 05398b63f2bed706ef86bee3623e7c94
510	cooccurrence	1	915214ae94a610d3146233a873aadd93 (interacts with) f64b94e16bac36dfca67a2b92e16bf1e
510	cooccurrence	1	66ea0157a3b41e767ee704a4cb0ccf4c (interacts with) b723d3095ff380926220ffa0254c8cce
510	cooccurrence	1	66ea0157a3b41e767ee704a4cb0ccf4c (interacts with) 190b9bbe11af4dad90e65880ab1d532c
66	depletion	-1	4451c519508558c0ece8f6b9da0bbb01 (interacts with) a4249e2cc92aefc2857256db32d69d83
510	depletion	-1	2423819a81ef74a8f06efc96aaa566df (interacts with) 91ebefb29ee2cd7e8311249d0b300375
510	depletion	-1	c5396c56d3abfb2eeb3ee6e61c9253b6 (interacts with) a403892aafa66e907e559ed1f5b551ce
52	cooccurrence	1	c123b7057668945bb9853dc648016540 (interacts with) f22fe2238fa3a9ba998c583e6e15dc09
510	cooccurrence	1	a82ef82fbba2842c2dd1f390b25d7538 (interacts with) e7b4a59d81d0c91aa16ca1581c40bc89
510	depletion	-1	af2bb0f864412802d42a31b31ad056f7 (interacts with) 164ea1f6b41d0767ca61277d1ce4cc61
52	cooccurrence	1	036d52eea8b8ea0e5bc7f0ceeedbdd05 (interacts with) 83c4566077a80efdb2c0c4e55df97f0c
52	cooccurrence	1	036d52eea8b8ea0e5bc7f0ceeedbdd05 (interacts with) 72c0ddf2cb0a49417d7eed89214178b8
8	depletion	-0.999999	a80618014aa5fd29932527990ec91cdf (interacts with) 46b0c32aed17ea55bdc099a3aa2bfd2e
18	cooccurrence	1	7902a69089f69b1838947eac2af665ce (interacts with) 553ccdff8feac73dfa24ff71c5fc9219
58	depletion	-1	b5a0dbfb967cdbdcd272478edd227e4b (interacts with) 00c14216bd8348fe6f631b6547a0433b
510	depletion	-1	33d7f8477fa58c3ed10ce99944aa15d4 (interacts with) fc3b9b08a7fbb5a86c3600fec434859f
510	depletion	-1	33d7f8477fa58c3ed10ce99944aa15d4 (interacts with) cedc746e82d3d180d32ba4d6e994bf97
28	cooccurrence	1	4491c72fda3806feb6b32a6a59092903 (interacts with) 5b9fbe3834530e3bb9aec437efa14d7d
28	cooccurrence	1	4491c72fda3806feb6b32a6a59092903 (interacts with) 05d312330db33b2ae6651277da9628f1
510	depletion	-0.999999	38cde732e834b11a6dcd9e83ed647033 (interacts with) 7fc586010fd602ce3807d90557235e29
510	depletion	-0.999999	38cde732e834b11a6dcd9e83ed647033 (interacts with) 58c3ab96f59dce3cdb00ee926a60d9f3
72	depletion	-1	28e5375debba0d4dd75e2b5c93f2e838 (interacts with) 834080412492db3164c6410699bbcf18
72	depletion	-1	28e5375debba0d4dd75e2b5c93f2e838 (interacts with) a15327d92b05541d0c96fd8def671f28
14	cooccurrence	1	5b906c758a330a704be1e4681363b80c (interacts with) 3b2931400359ba0c29723e017d0a2d0e
510	depletion	-1	dfc9f1db3a626b95c8f1a6fab666d471 (interacts with) ed00ac1b99b0f8856688ecd108152436
510	depletion	-1	dfc9f1db3a626b95c8f1a6fab666d471 (interacts with) a5cde5150e0667f499350dff2c960fde
510	depletion	-1	915214ae94a610d3146233a873aadd93 (interacts with) 12d0d607a39f00e2c5321c0355124443
510	depletion	-1	915214ae94a610d3146233a873aadd93 (interacts with) db2b1ea2ec6d3c0d8b4b662bbf9b0622
510	cooccurrence	1	52ebe6f9fba7b03dd61078bc7b9f5bad (interacts with) 2d4100a92b3c1af80d465ba7f16fc50d
510	cooccurrence	1	66ea0157a3b41e767ee704a4cb0ccf4c (interacts with) 04f2b44e603e842f3065de39a02914a5
66	depletion	-1	4451c519508558c0ece8f6b9da0bbb01 (interacts with) 1647f28e899bdc987640ba6145bf6089
72	depletion	-1	8bdb9da1738ddcef29b455041fd57a0a (interacts with) ad721dd8cc09084149f33c2418e64121
2	cooccurrence	0.70784	68888dedcbeabfab48bf3dc093b8be07 (interacts with) Timepoints_Day0
831	cooccurrence	0.622809	0fe60cf6c81c052fae1047ac1065fe8c (interacts with) Timepoints_Day42
365	depletion	-0.615364	ba694f9cfd1867bef35160aa019dd628 (interacts with) Timepoints_Day42
11550	depletion	-0.574493	0a369a71638f4c13c56f24c4379f16d9 (interacts with) Timepoints_Rotten
11960	cooccurrence	0.608458	355ceb1ceadece4bee69b1c955912df1 (interacts with) Timepoints_Rotten

## Sheet: jonathan_pulp_16S
Edge Betweenness	interaction	weight	otu pair
8	cooccurrence	0.944098	bf00fa4e0f79ee58ba7229a892df5ca5 (interacts with) 6a8fb45e374046635b9a1e58508fcb0b
14	cooccurrence	0.986027	02b351f4ae26aba502bf995494d84845 (interacts with) 9818a11bf9a2ab35c368a277d4b61fee
216	cooccurrence	0.66713	68888dedcbeabfab48bf3dc093b8be07 (interacts with) 653b5882f8867ade54e7c31318a3898e
38	cooccurrence	0.999826	7a53e5c34fa46a513e14fc5022ecd814 (interacts with) 653b5882f8867ade54e7c31318a3898e
420	cooccurrence	0.922638	4acb4accabc46407cfa2e062891769a8 (interacts with) c7d083740cdf3e9bfe25ad085661dc4b
22	depletion	-1	7a53e5c34fa46a513e14fc5022ecd814 (interacts with) c7d083740cdf3e9bfe25ad085661dc4b
418	cooccurrence	0.999997	653b5882f8867ade54e7c31318a3898e (interacts with) c7d083740cdf3e9bfe25ad085661dc4b
4	cooccurrence	0.909411	a82ef82fbba2842c2dd1f390b25d7538 (interacts with) f9ff5d67b799c59f4171bdd83d99de8c
16	cooccurrence	0.730207	0085f866d29715812b477d5693d527e2 (interacts with) 6b5646add0e0aacad0d377b517427e0f
116	cooccurrence	1	4acb4accabc46407cfa2e062891769a8 (interacts with) c0ca6488344c26488c5f40261ecbd34c
24	depletion	-0.919073	a3cddcc742742dd0a2b794808df54b2e (interacts with) ea4ace22970f2b5a913614c15bb3819c
12	cooccurrence	0.639085	c64a490282ff4061ccd6c5f1ce3c1185 (interacts with) d3f8c976cecf2ad9ca4407dadfd3eb53
30	cooccurrence	0.821435	ac1b4aa9c363241eb5151ef8aea2976c (interacts with) 7902a69089f69b1838947eac2af665ce
8	cooccurrence	0.802485	de55ed2c9234d5d9ad067e572030adb1 (interacts with) 355ceb1ceadece4bee69b1c955912df1
10	cooccurrence	0.96926	9318c175cc8816df4517cee77afcd7e8 (interacts with) aa405457df5c8d3eb1c1dd1831255ce4
18	cooccurrence	0.852602	0085f866d29715812b477d5693d527e2 (interacts with) aa405457df5c8d3eb1c1dd1831255ce4
48	cooccurrence	1	101407f16f70ff5dffa1c548145c08e3 (interacts with) 33f289329c034692f5b367d789290275
24	depletion	-0.999972	a3cddcc742742dd0a2b794808df54b2e (interacts with) 020e60ddec281d4f8f2ac43c08cf7056
12	cooccurrence	0.50179	6a8fb45e374046635b9a1e58508fcb0b (interacts with) 7628df6f4ad4bd203c95af9300da4bea
6	cooccurrence	0.845379	254c6320c13e18415582d70439d9e930 (interacts with) d5bd896678ab6972fa01e761732e46a7
60	depletion	-1	4acb4accabc46407cfa2e062891769a8 (interacts with) fecccad9dc0876b7b0aef7164e9964ae
24	depletion	-1	a3cddcc742742dd0a2b794808df54b2e (interacts with) 7c513a3f85cffd27985881ad27cbf81d
20	cooccurrence	0.99642	032c8c83488e8dc1707c235017237ef7 (interacts with) 4338c47a61dcaf5497a47bf00ab1a6a8
48	cooccurrence	1	33f289329c034692f5b367d789290275 (interacts with) 4338c47a61dcaf5497a47bf00ab1a6a8
30	depletion	-0.999988	ac1b4aa9c363241eb5151ef8aea2976c (interacts with) ca9f3c300a9df8d31a94ee42c027b4e5
12	cooccurrence	1	fae94e7e86fa6964076978aca3b7421f (interacts with) 27281c2847162475d617599760104a73
476	cooccurrence	0.69675	653b5882f8867ade54e7c31318a3898e (interacts with) 1b3eb48f4e7d604c97dbc8f7b9416dde
2	cooccurrence	0.78263	887a3d78021aa079d4b0ec06aa05428a (interacts with) 75cf81a0877814d019b80268a3d9aecf
60	cooccurrence	1	c0ca6488344c26488c5f40261ecbd34c (interacts with) 7b0a3d26219f505266ca64daf40993d2
24	cooccurrence	1	20cb2381c7329d2363cd71598db48a88 (interacts with) ec9eabcb2b696cf90222bc34dad0a50e
72	cooccurrence	0.679514	3bed55ac28c34d0a47b35a46a684016d (interacts with) 98c35bc97cbba9996de8c0ea66232b7f
80	depletion	-0.911221	a3cddcc742742dd0a2b794808df54b2e (interacts with) 98c35bc97cbba9996de8c0ea66232b7f
12	cooccurrence	0.955731	d3f8c976cecf2ad9ca4407dadfd3eb53 (interacts with) 714eb3221455abba01b6d5efab22bebf
12	cooccurrence	1	74c6a5ea0600e02b6e636e617585ed3e (interacts with) 7d596ae764c7f898378bce281435e8e1
16	cooccurrence	0.856915	7875ce5dcc7a2e27d99bc69a7bad9249 (interacts with) 0987fdaedb6eb04e5ceee4026bd2aafa
30	cooccurrence	1	ac1b4aa9c363241eb5151ef8aea2976c (interacts with) c2154fdeb53c24d587df74ab4928d8ee
8	cooccurrence	0.999997	7628df6f4ad4bd203c95af9300da4bea (interacts with) 6558011d238feb9aac90688f7dc2c40e
36	cooccurrence	0.953344	bac502b481d352f97af1329904483ae6 (interacts with) 834b5df1468d023055d8d656ebf7c745
60	cooccurrence	0.795872	c275b24483e0d450fe8d31de29e850d0 (interacts with) 863edcdf19f2e567d3e85b9d06339c1f
176	cooccurrence	1	bac502b481d352f97af1329904483ae6 (interacts with) 12aa63ea387ab2afecaa3c01fa21f047
168	cooccurrence	1	5101ee20c5bf563a5963688f2e2289a7 (interacts with) 12aa63ea387ab2afecaa3c01fa21f047
36	cooccurrence	1	bac502b481d352f97af1329904483ae6 (interacts with) 2cb73887de214a6647d36b85e923a61a
36	cooccurrence	1	bac502b481d352f97af1329904483ae6 (interacts with) 7d55f05f8d14a1dea31fc1cb0b3895bb
36	cooccurrence	1	7875ce5dcc7a2e27d99bc69a7bad9249 (interacts with) 482f8f7e1b06350bcd8ce27addfaddb9
60	cooccurrence	1	4acb4accabc46407cfa2e062891769a8 (interacts with) c335c41e06678357416228ee44b8cef3
8	cooccurrence	0.848422	fecd31a8f955b222364edbee70ec224d (interacts with) a5d3aac0024e3b418a200464383cfb41
8	cooccurrence	0.742087	f87d0e2ed7e9d826cfc8547b57027646 (interacts with) a5d3aac0024e3b418a200464383cfb41
36	cooccurrence	1	bac502b481d352f97af1329904483ae6 (interacts with) cecf21bb4e909e981db5086674a75643
36	cooccurrence	1	bac502b481d352f97af1329904483ae6 (interacts with) f24c1d55361ae602bfdff24a4745ef32
12	cooccurrence	1	fae94e7e86fa6964076978aca3b7421f (interacts with) 47b443b2958528f2927596d265e72854
60	cooccurrence	0.813394	1b3eb48f4e7d604c97dbc8f7b9416dde (interacts with) 48ff99a9adfb916db8c8d23f3444ea3f
20	cooccurrence	1	ec9eabcb2b696cf90222bc34dad0a50e (interacts with) 70d3a9feafebd2ed01bd7984fc6ea60f
168	cooccurrence	1	1b3eb48f4e7d604c97dbc8f7b9416dde (interacts with) 1c4a8cede5fd34ad8547f5ac10b5df42
116	cooccurrence	1	70595ac4ff55aba4a0e1ab529e958010 (interacts with) 1c4a8cede5fd34ad8547f5ac10b5df42
60	cooccurrence	1	70595ac4ff55aba4a0e1ab529e958010 (interacts with) a0ef52b027eefe50f7826421105d5b34
8	cooccurrence	1	74c6a5ea0600e02b6e636e617585ed3e (interacts with) 04d93cd748d00ef32aaee4cd635aaaea
8	cooccurrence	1	7628df6f4ad4bd203c95af9300da4bea (interacts with) aa5f78d419c7545cd872e78594dc95eb
36	cooccurrence	1	5101ee20c5bf563a5963688f2e2289a7 (interacts with) 0c5937d48e2266a36abfe7546bff1177
110	cooccurrence	0.698038	ac1b4aa9c363241eb5151ef8aea2976c (interacts with) d389526cc77f9fec1548df5d2fba119d
96	cooccurrence	1	3dec6be923d6e14d5a97a4c72289fa23 (interacts with) d389526cc77f9fec1548df5d2fba119d
36	cooccurrence	1	bac502b481d352f97af1329904483ae6 (interacts with) b24be98526040746d98117082de92ede
6	cooccurrence	0.78646	0c03c7cf289f1f043fbafc14461d9772 (interacts with) cda94a81c13077d726eed6b88515cf5b
6	cooccurrence	0.784694	daba98181bcd36fb1590e6f733576f47 (interacts with) cda94a81c13077d726eed6b88515cf5b
10	cooccurrence	0.680426	a2878a4e252dfa8b1162300ca2040ca5 (interacts with) 03ee8f380fc9bdf14a7bd61f359e52fa
16	cooccurrence	1	dcec8896e76cd9e342e5cb725d342640 (interacts with) d64c5154974e7197d6b637c165ce6c33
20	cooccurrence	1	101407f16f70ff5dffa1c548145c08e3 (interacts with) 0552b1b9143208bd694dbae615083e4e
6	cooccurrence	0.999998	cda94a81c13077d726eed6b88515cf5b (interacts with) 47d871e2aaa86dabe8fb057bdb584c37
12	cooccurrence	0.999999	d3f8c976cecf2ad9ca4407dadfd3eb53 (interacts with) fb7fb60155e26d9c6d5a4c4fbae813ea
16	cooccurrence	1	7875ce5dcc7a2e27d99bc69a7bad9249 (interacts with) 5670e8f3b15d1825c05ea9730cbd9a5c
10	cooccurrence	0.7527	dcec8896e76cd9e342e5cb725d342640 (interacts with) e8d9fe5c6cc4339ee436176410a6ac4f
10	cooccurrence	1	dcec8896e76cd9e342e5cb725d342640 (interacts with) 4bfa22ff3e658e7b395998c763b00d6d
24	depletion	-1	a3cddcc742742dd0a2b794808df54b2e (interacts with) 60c2722153e82abee217dc71b9368558
20	cooccurrence	1	101407f16f70ff5dffa1c548145c08e3 (interacts with) 312aa844dba476a2291686a06ef24053
16	cooccurrence	1	7875ce5dcc7a2e27d99bc69a7bad9249 (interacts with) 8720a97f3df8dbe218792ae122776d00
12	cooccurrence	1	d3f8c976cecf2ad9ca4407dadfd3eb53 (interacts with) 7ed5a339418965791e0af0dea2a18adb
36	cooccurrence	1	5101ee20c5bf563a5963688f2e2289a7 (interacts with) 2030de7c958792de8d71e3d473617a78
8	cooccurrence	1	7d596ae764c7f898378bce281435e8e1 (interacts with) 0975c488dc59909c7e551205570257da
36	cooccurrence	1	bac502b481d352f97af1329904483ae6 (interacts with) 4c046f7d66650a32442cdac1371f180b
60	cooccurrence	1	1b3eb48f4e7d604c97dbc8f7b9416dde (interacts with) ae43aed3f342ed5889482af4f4ed4b2b
36	cooccurrence	1	bac502b481d352f97af1329904483ae6 (interacts with) 82926bf7181e4dac1aa2f46e54925a77
16	cooccurrence	1	482f8f7e1b06350bcd8ce27addfaddb9 (interacts with) 7b0a64fa64c10cee63586cf5cdac2446
44	cooccurrence	1	3bed55ac28c34d0a47b35a46a684016d (interacts with) ec827576883a1a4a8d9509c5f72c8d5f
30	cooccurrence	1	ac1b4aa9c363241eb5151ef8aea2976c (interacts with) 45c47cc9585676247d36d5909072f631
16	cooccurrence	1	482f8f7e1b06350bcd8ce27addfaddb9 (interacts with) 71e5d1604f895df148f1fe1b7bba7898
20	cooccurrence	1	33f289329c034692f5b367d789290275 (interacts with) ce931bf55c687aa7782248007df2a890
24	depletion	-1	a3cddcc742742dd0a2b794808df54b2e (interacts with) 8e8b371afbd9f63e37b654874f34f2a0
12	cooccurrence	1	fae94e7e86fa6964076978aca3b7421f (interacts with) 242b5ccf3ffb7709b58894b6e15d2114
36	cooccurrence	1	5101ee20c5bf563a5963688f2e2289a7 (interacts with) efc7c0b7f5a30d0041d5e668ab1c3100
24	cooccurrence	0.999959	9818a11bf9a2ab35c368a277d4b61fee (interacts with) 4257cd0d9c3ceea6ecb6eee21ee2766b
14	cooccurrence	1	39c27a647da33c83c2827e13d89b2cab (interacts with) 4257cd0d9c3ceea6ecb6eee21ee2766b
20	cooccurrence	1	33f289329c034692f5b367d789290275 (interacts with) e8b358bac22f71a44e97f468a6915242
4	cooccurrence	0.872263	4656c1b002bd09da6d19a75fa774f0fa (interacts with) 4a0a9f35b277d4fdf97a5b1f1dbc297e
16	cooccurrence	1	7875ce5dcc7a2e27d99bc69a7bad9249 (interacts with) 72721ee7b80b8980d30985feece8aa50
60	cooccurrence	1	1b3eb48f4e7d604c97dbc8f7b9416dde (interacts with) 91e8360cf793a6a8fc0eaf9e65bc4a0a
36	cooccurrence	1	5101ee20c5bf563a5963688f2e2289a7 (interacts with) bb6d40c121f0639668123d2ed898279d
36	cooccurrence	1	5101ee20c5bf563a5963688f2e2289a7 (interacts with) bf0447208621190804d2716f02b6a04f
60	depletion	-1	4acb4accabc46407cfa2e062891769a8 (interacts with) 5914a10ef275d26a0b5b7609feafbec9
4	cooccurrence	0.999999	4a0a9f35b277d4fdf97a5b1f1dbc297e (interacts with) 7e764da639373cd439645d227d25df58
14	cooccurrence	1	9818a11bf9a2ab35c368a277d4b61fee (interacts with) 2a8bf5abb273b4616f4d4b5a15558efd
60	cooccurrence	1	1b3eb48f4e7d604c97dbc8f7b9416dde (interacts with) 935c952f3d1163dceffa2b69f24e0dfe
16	cooccurrence	1	7875ce5dcc7a2e27d99bc69a7bad9249 (interacts with) 1bdd5c8de0ebd054430690c0daaadd30
30	cooccurrence	1	3dec6be923d6e14d5a97a4c72289fa23 (interacts with) a961c747ac4b71936f72644ed30bfb8e
60	cooccurrence	1	4acb4accabc46407cfa2e062891769a8 (interacts with) 02eed9c5245c83b189c3be8898ea12ef
12	cooccurrence	1	20cb2381c7329d2363cd71598db48a88 (interacts with) 58df9ecc5c95de8d3a29a106e7508ab3
12	cooccurrence	1	fae94e7e86fa6964076978aca3b7421f (interacts with) abd8fb0b239fecb1241e3e9cebc2d7d0
30	cooccurrence	1	ac1b4aa9c363241eb5151ef8aea2976c (interacts with) 70f50e8446ef552d33af2d57b0cc9c9a
24	depletion	-1	a3cddcc742742dd0a2b794808df54b2e (interacts with) 73dc08d6da1d88cc25898c059a1861da
30	cooccurrence	1	ac1b4aa9c363241eb5151ef8aea2976c (interacts with) 4e59947679a417c623f499d411156450
10	cooccurrence	1	03ee8f380fc9bdf14a7bd61f359e52fa (interacts with) d9d4185ea1df2a062f94718e1eda086e
8	cooccurrence	1	74c6a5ea0600e02b6e636e617585ed3e (interacts with) 675ee83de44d13bb55647196b4fdffef
20	cooccurrence	1	33f289329c034692f5b367d789290275 (interacts with) 4d89482249dc778ff36baf83d7119d7d
14	cooccurrence	1	9818a11bf9a2ab35c368a277d4b61fee (interacts with) 5d2a54917e7d70cfd859afee5b89184b
10	cooccurrence	1	03ee8f380fc9bdf14a7bd61f359e52fa (interacts with) 32f6d7f29ba43d78ed0edd71135bb4ad
30	cooccurrence	1	ac1b4aa9c363241eb5151ef8aea2976c (interacts with) 8195a1f70c2870317c4f91b532478d33
168	cooccurrence	0.498278	68888dedcbeabfab48bf3dc093b8be07 (interacts with) fe9d8ddff456d0c22c28ee04db11a2d4
116	cooccurrence	0.668729	863edcdf19f2e567d3e85b9d06339c1f (interacts with) fe9d8ddff456d0c22c28ee04db11a2d4
36	cooccurrence	1	bac502b481d352f97af1329904483ae6 (interacts with) 68b9f20b1cab8ea43ec17cb98242cb27
6	cooccurrence	1	254c6320c13e18415582d70439d9e930 (interacts with) e67fd42b5f5d3e62088413650d791c50
60	cooccurrence	1	1b3eb48f4e7d604c97dbc8f7b9416dde (interacts with) d85dcfe39d5f5d27cebe3e1622fe8f78
2	cooccurrence	1	5d3a3ccc78432176c9c75411d274733e (interacts with) 37eb46d15b1036bd6862c03c0d213933
30	cooccurrence	1	ac1b4aa9c363241eb5151ef8aea2976c (interacts with) c984ae38ad5b596e20ef0854b404bc0d
30	cooccurrence	1	3dec6be923d6e14d5a97a4c72289fa23 (interacts with) 892e2ca4ad17b1a70d8504fe954756ef
14	cooccurrence	1	9818a11bf9a2ab35c368a277d4b61fee (interacts with) bde7652bb34e7d3023a79c80db5ee67a
14	cooccurrence	1	9818a11bf9a2ab35c368a277d4b61fee (interacts with) 2feab3b02a56c992e2219c815bfe1e0b
6	cooccurrence	1	6ce6ee1438274195ef95cbc11253828e (interacts with) 99835c48fe92254917ff259c519cc299
36	cooccurrence	1	5101ee20c5bf563a5963688f2e2289a7 (interacts with) 77e236738d9bbfcf056e75d3a13332d1
36	cooccurrence	1	bac502b481d352f97af1329904483ae6 (interacts with) 8669143deda1fa8ebf6bed0e931c74f8
20	depletion	-1	33f289329c034692f5b367d789290275 (interacts with) 60c7edac2f641b961288bde8e102db86
60	cooccurrence	1	1b3eb48f4e7d604c97dbc8f7b9416dde (interacts with) 0573e20cb47c0dbb69d057f7c6a8aac7
30	cooccurrence	1	ac1b4aa9c363241eb5151ef8aea2976c (interacts with) f5ef3b5041c0d424988a00bfb6711163
10	cooccurrence	1	6b5646add0e0aacad0d377b517427e0f (interacts with) 0dde2a08c4143267611906cecbde599b
30	cooccurrence	1	3dec6be923d6e14d5a97a4c72289fa23 (interacts with) 327a0dad8c58a021509fef0cb7af720b
12	cooccurrence	0.999997	a5d3aac0024e3b418a200464383cfb41 (interacts with) 3e960b5c924963808edbaf9278190b2d
8	cooccurrence	1	fcad86efbb79dca43cd2b3919f445fb5 (interacts with) 3e960b5c924963808edbaf9278190b2d
24	depletion	-1	a3cddcc742742dd0a2b794808df54b2e (interacts with) c9c0cd3e1f9b9bb4a885763c25d2e1fb
60	cooccurrence	1	1b3eb48f4e7d604c97dbc8f7b9416dde (interacts with) 5e0134ae820574847a93762522818940
10	cooccurrence	1	03ee8f380fc9bdf14a7bd61f359e52fa (interacts with) 0166339dc52a61b98556e3da2f744bda
10	cooccurrence	1	03ee8f380fc9bdf14a7bd61f359e52fa (interacts with) faeffb9834312f0860eb0703866f4a54
20	depletion	-1	4338c47a61dcaf5497a47bf00ab1a6a8 (interacts with) 50b990ed2389f859ac83889a9b56c81b
6	cooccurrence	1	6ce6ee1438274195ef95cbc11253828e (interacts with) 92c39ff2ea442574b2ae76472bb2bea4
12	cooccurrence	1	70d3a9feafebd2ed01bd7984fc6ea60f (interacts with) 0d6eb267a7887cccc7edbbc5254f2927
6	cooccurrence	1	254c6320c13e18415582d70439d9e930 (interacts with) 115137a2d56e4f0496d3c0c04c51a172
12	depletion	-1	d3f8c976cecf2ad9ca4407dadfd3eb53 (interacts with) 8d4f4266968c1855f74a33e1a6cb4d04
12	cooccurrence	1	20cb2381c7329d2363cd71598db48a88 (interacts with) 78c052bf781774e29c588c1f4ecf7ca2
8	cooccurrence	1	de55ed2c9234d5d9ad067e572030adb1 (interacts with) 4360403cd3e59f847933844e89565fb8
2	cooccurrence	1	bd0a8e03240e17e3e5ece00afb2e7bb6 (interacts with) a767a66dbbbce86801b92cbd0d230fbe
12	cooccurrence	1	ec9eabcb2b696cf90222bc34dad0a50e (interacts with) fb78be5659c60d468b5bc7a0a98c511b
24	cooccurrence	1	ec827576883a1a4a8d9509c5f72c8d5f (interacts with) bbeea8dc1fe9f80c1629c4d2d4c1eca8
8	cooccurrence	1	de55ed2c9234d5d9ad067e572030adb1 (interacts with) ba8a5ca75ce264d1a33dc73fe886c848
60	depletion	-1	1b3eb48f4e7d604c97dbc8f7b9416dde (interacts with) 9fb9626eebda49042ad6b496bb7bed38
10	cooccurrence	1	dcec8896e76cd9e342e5cb725d342640 (interacts with) cab207115902872eb0a5d07a2ae0908d
30	depletion	-1	ac1b4aa9c363241eb5151ef8aea2976c (interacts with) 64d989fd28f1ef848f4e6f19b9101282
12	cooccurrence	1	fae94e7e86fa6964076978aca3b7421f (interacts with) 145605025b15f01a041efd8c5b11862d
10	cooccurrence	1	d64c5154974e7197d6b637c165ce6c33 (interacts with) e8880ae0e16dd23b1a61d8a0e984e63a
24	cooccurrence	1	3bed55ac28c34d0a47b35a46a684016d (interacts with) 1db705c9cc17324f322d7ca38e79eee1
12	cooccurrence	1	fae94e7e86fa6964076978aca3b7421f (interacts with) e4fc676d4666ef0d80a9b39eb144493c
2	cooccurrence	1	57f9b199a33fb70365b58534b5e1e4da (interacts with) c74e3de41b52d82fc85feda3d30d34df
12	depletion	-1	d3f8c976cecf2ad9ca4407dadfd3eb53 (interacts with) e335c4fe95f8a0e6e2e87ac508286b60
60	depletion	-1	4acb4accabc46407cfa2e062891769a8 (interacts with) 475b57e44a0b2ba57c2b9f2609488689
60	depletion	-1	4acb4accabc46407cfa2e062891769a8 (interacts with) fc4a5d7e90512d7424fb2e939f0d79dd
8	cooccurrence	1	de55ed2c9234d5d9ad067e572030adb1 (interacts with) 561f8a8e8c30a4a1b7d6cddde37c4350
60	depletion	-1	1b3eb48f4e7d604c97dbc8f7b9416dde (interacts with) f563671d4e08fcdc4f90900853a18327
60	depletion	-1	1b3eb48f4e7d604c97dbc8f7b9416dde (interacts with) 2c3248402c84281cc12ec483e475651f
4	cooccurrence	0.999984	f9ff5d67b799c59f4171bdd83d99de8c (interacts with) ec2b3a8e56bbdaf36c514d42a6c0fc16
60	depletion	-1	4acb4accabc46407cfa2e062891769a8 (interacts with) 04a5f750979b219b9e5a06874c4f7018
6	depletion	-1	6ce6ee1438274195ef95cbc11253828e (interacts with) 9de9e17c91a73ffefd29187c6809f371
10	cooccurrence	0.725349	aa405457df5c8d3eb1c1dd1831255ce4 (interacts with) Timepoints_Rotten

## Sheet: jonathan_skin_ITS
Edge Betweenness	interaction	weight	otu pair
20	cooccurrence	0.995046	6ce7604e712f963bbd0ae0f6b7a3cf5e (interacts with) 0fe60cf6c81c052fae1047ac1065fe8c
36	cooccurrence	0.994856	6ce7604e712f963bbd0ae0f6b7a3cf5e (interacts with) ecfed4ed448c412970e5dfeef71342ff
10	cooccurrence	0.965136	c64a490282ff4061ccd6c5f1ce3c1185 (interacts with) 31710f04c1d3def7bfea4ec1a43757f0
16	cooccurrence	0.579266	bf00fa4e0f79ee58ba7229a892df5ca5 (interacts with) 06fe039e6c439c062fea71deda5adb84
20	cooccurrence	0.858502	ecfed4ed448c412970e5dfeef71342ff (interacts with) a82ef82fbba2842c2dd1f390b25d7538
60	cooccurrence	0.933439	7fbb93d82e4abea98be2b43aa3e311fd (interacts with) 0c03c7cf289f1f043fbafc14461d9772
20	cooccurrence	0.833472	032c8c83488e8dc1707c235017237ef7 (interacts with) 0c03c7cf289f1f043fbafc14461d9772
36	cooccurrence	0.509287	02b351f4ae26aba502bf995494d84845 (interacts with) 0c03c7cf289f1f043fbafc14461d9772
20	cooccurrence	0.87492	c275b24483e0d450fe8d31de29e850d0 (interacts with) 0c03c7cf289f1f043fbafc14461d9772
10	cooccurrence	0.613245	06fe039e6c439c062fea71deda5adb84 (interacts with) ac1b4aa9c363241eb5151ef8aea2976c
16	cooccurrence	0.745018	bf00fa4e0f79ee58ba7229a892df5ca5 (interacts with) dcec8896e76cd9e342e5cb725d342640
25	cooccurrence	0.477436	9318c175cc8816df4517cee77afcd7e8 (interacts with) de55ed2c9234d5d9ad067e572030adb1
10	cooccurrence	0.613764	dcec8896e76cd9e342e5cb725d342640 (interacts with) 61b3d4bae4c75cd566bf678d059d876c
20	cooccurrence	0.648368	02b351f4ae26aba502bf995494d84845 (interacts with) 3bed55ac28c34d0a47b35a46a684016d
17783.3	cooccurrence	0.933964	49666b838337ef4553cc513fa364e83f (interacts with) 0777763e6e5ccb78691398cfbf054926
14	cooccurrence	0.646444	c00ccc168f3ec7b9acae23b96aeed71f (interacts with) f9ff5d67b799c59f4171bdd83d99de8c
806	cooccurrence	0.616184	d8a54a6619d1b22c0a3bc9390689f642 (interacts with) c0ca6488344c26488c5f40261ecbd34c
20	cooccurrence	0.627559	a09cb0199af4901c13dff9480341221f (interacts with) 2e6bbe9362cf4a84c1ace7c509274f77
36	cooccurrence	0.498255	de55ed2c9234d5d9ad067e572030adb1 (interacts with) 2e6bbe9362cf4a84c1ace7c509274f77
3351.33	cooccurrence	0.6993	a2878a4e252dfa8b1162300ca2040ca5 (interacts with) 74c6a5ea0600e02b6e636e617585ed3e
806	cooccurrence	0.710932	ed3e186583f5e76c4b080e4d47729ae2 (interacts with) 5594e20da8256b5e1eb31895a54914b8
2	cooccurrence	0.605653	653b5882f8867ade54e7c31318a3898e (interacts with) 4eed616a0611ed4ecd723213822df13b
31	cooccurrence	0.638628	9318c175cc8816df4517cee77afcd7e8 (interacts with) aa405457df5c8d3eb1c1dd1831255ce4
2626.67	cooccurrence	0.662297	a2878a4e252dfa8b1162300ca2040ca5 (interacts with) 418aedec1089ae1231bcd26d0df647ba
2222	cooccurrence	0.734831	6b5646add0e0aacad0d377b517427e0f (interacts with) 418aedec1089ae1231bcd26d0df647ba
24	cooccurrence	0.916767	f9ff5d67b799c59f4171bdd83d99de8c (interacts with) 7628df6f4ad4bd203c95af9300da4bea
36	cooccurrence	0.829912	fecd31a8f955b222364edbee70ec224d (interacts with) d5bd896678ab6972fa01e761732e46a7
80	cooccurrence	0.740196	7a53e5c34fa46a513e14fc5022ecd814 (interacts with) d5bd896678ab6972fa01e761732e46a7
806	cooccurrence	0.999995	0a369a71638f4c13c56f24c4379f16d9 (interacts with) 8efb59abc43cfa5bef00603bc9fbfe6f
25	cooccurrence	0.49578	de55ed2c9234d5d9ad067e572030adb1 (interacts with) ca9f3c300a9df8d31a94ee42c027b4e5
31	cooccurrence	0.640365	aa405457df5c8d3eb1c1dd1831255ce4 (interacts with) ca9f3c300a9df8d31a94ee42c027b4e5
55675.2	cooccurrence	0.627332	3406614296a49f4ad86cc2be01336c2f (interacts with) 3935e3ae2a748b03abb1941040f86d60
14	cooccurrence	0.962192	f9ff5d67b799c59f4171bdd83d99de8c (interacts with) 1b3eb48f4e7d604c97dbc8f7b9416dde
56	cooccurrence	0.97344	6ce7604e712f963bbd0ae0f6b7a3cf5e (interacts with) 75cf81a0877814d019b80268a3d9aecf
60	depletion	-0.495045	7fbb93d82e4abea98be2b43aa3e311fd (interacts with) 75cf81a0877814d019b80268a3d9aecf
50992.3	cooccurrence	0.732916	482afd15d4c6d019c1d08236f600a26d (interacts with) 901dbbd52e86887766369fb18ca4b1b3
51320.3	cooccurrence	1	74c6a5ea0600e02b6e636e617585ed3e (interacts with) 901dbbd52e86887766369fb18ca4b1b3
4	cooccurrence	0.841798	c7d083740cdf3e9bfe25ad085661dc4b (interacts with) e2aa104081abf24b4d12e9b7b2fc2d8c
23808	cooccurrence	0.606494	a48383729c36c6a9d55e85dfa8a01b70 (interacts with) ec9eabcb2b696cf90222bc34dad0a50e
56	cooccurrence	0.725075	aa405457df5c8d3eb1c1dd1831255ce4 (interacts with) acacba380611ab5b6ac5bfa4a8adfa05
14	cooccurrence	0.791784	7628df6f4ad4bd203c95af9300da4bea (interacts with) 9b2072feeb15eff72ceef9bb70a1cc69
806	cooccurrence	1	49666b838337ef4553cc513fa364e83f (interacts with) 98c35bc97cbba9996de8c0ea66232b7f
4	cooccurrence	0.774375	e2aa104081abf24b4d12e9b7b2fc2d8c (interacts with) 9894d9c9e30c524e700ff9d18e5cc667
806	cooccurrence	1	482afd15d4c6d019c1d08236f600a26d (interacts with) a7a2b74ebd8555817b8ca78d37680311
9667.33	cooccurrence	0.484382	27281c2847162475d617599760104a73 (interacts with) 4b5819f743028b5616e4cd0cd9b8ed04
9462.5	cooccurrence	0.664374	27281c2847162475d617599760104a73 (interacts with) 834b5df1468d023055d8d656ebf7c745
7110	cooccurrence	0.782049	804a43764498d03c0148907e0b098fd1 (interacts with) c335c41e06678357416228ee44b8cef3
20	cooccurrence	0.852131	aa405457df5c8d3eb1c1dd1831255ce4 (interacts with) 16c86fd3709b1b1592c4908a35b68d1a
806	cooccurrence	0.847678	b63e646122059e6b337798baed28127f (interacts with) 47b443b2958528f2927596d265e72854
806	cooccurrence	0.679927	ba694f9cfd1867bef35160aa019dd628 (interacts with) 48ff99a9adfb916db8c8d23f3444ea3f
16839.7	cooccurrence	0.5528	194f6746c59d5a9b78715724f2b10f09 (interacts with) 48ff99a9adfb916db8c8d23f3444ea3f
7982.83	cooccurrence	0.553542	7c513a3f85cffd27985881ad27cbf81d (interacts with) 48ff99a9adfb916db8c8d23f3444ea3f
806	cooccurrence	0.601932	3bd0bf37acae0b3165fbc05fe8daf97c (interacts with) 48ff99a9adfb916db8c8d23f3444ea3f
12910.3	cooccurrence	0.999996	482afd15d4c6d019c1d08236f600a26d (interacts with) b5a0dbfb967cdbdcd272478edd227e4b
12477	cooccurrence	0.933178	b5c1cb790a9b43338cd7516e613164f5 (interacts with) b5a0dbfb967cdbdcd272478edd227e4b
17167.7	cooccurrence	0.560979	194f6746c59d5a9b78715724f2b10f09 (interacts with) 3162330b16ea96deab872e20c547bd51
36608	cooccurrence	0.677008	1228f473be7c8ffe64e60a90b604e2f0 (interacts with) 3162330b16ea96deab872e20c547bd51
4126	cooccurrence	1	4371b929436a945a05e27951ac135051 (interacts with) 3162330b16ea96deab872e20c547bd51
1608	cooccurrence	0.999987	ed3e186583f5e76c4b080e4d47729ae2 (interacts with) 21bbcba9c251970b0c53627559127b63
806	cooccurrence	0.87894	500fd43697a5b0eade33dafbdc97b439 (interacts with) 66ea0157a3b41e767ee704a4cb0ccf4c
36006	cooccurrence	0.929782	1228f473be7c8ffe64e60a90b604e2f0 (interacts with) 66ea0157a3b41e767ee704a4cb0ccf4c
806	cooccurrence	1	482afd15d4c6d019c1d08236f600a26d (interacts with) 9f03c5f2c97b9dfa7d476027df5e9ad8
41969	cooccurrence	0.560807	27281c2847162475d617599760104a73 (interacts with) 8755f3775df545d92422936dd828ec75
971.333	cooccurrence	0.500316	b93271b97699bdbf400e0eb32b000a45 (interacts with) 8755f3775df545d92422936dd828ec75
40749	cooccurrence	0.590845	3162330b16ea96deab872e20c547bd51 (interacts with) 8755f3775df545d92422936dd828ec75
806	cooccurrence	1	0a369a71638f4c13c56f24c4379f16d9 (interacts with) 0938dd014722c1dcfae413e2f22af22a
17526	depletion	-0.998307	c2154fdeb53c24d587df74ab4928d8ee (interacts with) e0e75b73b3ffa99ce5511452f7821556
4501	cooccurrence	0.780649	0a369a71638f4c13c56f24c4379f16d9 (interacts with) f275cde823f89817c11f0c0a446eebe3
3869	cooccurrence	0.640649	26b2f70e3c9a3af32031fe5c39fd1342 (interacts with) f275cde823f89817c11f0c0a446eebe3
176	cooccurrence	0.574189	d5bd896678ab6972fa01e761732e46a7 (interacts with) e34109593f3b09e5236b10bea8e6a6d7
806	cooccurrence	1	49666b838337ef4553cc513fa364e83f (interacts with) 31212a52f72a94b10890a2d2fb7a1008
806	cooccurrence	1	482afd15d4c6d019c1d08236f600a26d (interacts with) 431ddbcc5d767002b9d0ac1b3cb5d3f3
36	cooccurrence	0.738236	f055e7dbe5c8f532eebbf1e71470c583 (interacts with) 4c6a740bd6cf8e7fa84e5e9f9a9209a9
18849.8	cooccurrence	0.476989	3935e3ae2a748b03abb1941040f86d60 (interacts with) cde5da02d4f31510179482c7e8e07111
806	cooccurrence	1	0a369a71638f4c13c56f24c4379f16d9 (interacts with) e13ec85172a20a2e5a07602f8607f11a
597.5	cooccurrence	0.935722	4b5819f743028b5616e4cd0cd9b8ed04 (interacts with) 7f48ae5dc3aa50656d312622b0a3c080
804	depletion	-1	7c67f44243d6a78ff3c3b4a7108c40de (interacts with) d96f054ababcee24e4f660f11adbf138
806	cooccurrence	0.999999	49666b838337ef4553cc513fa364e83f (interacts with) 553b94e40cbd43c01e4855f19f772c23
806	cooccurrence	0.999993	74c6a5ea0600e02b6e636e617585ed3e (interacts with) 3e28c62b2072bdd0c5d66ba4da75f4ca
1608	cooccurrence	0.700771	c335c41e06678357416228ee44b8cef3 (interacts with) 9f90c8dcb48e1028b899bba98e7032fa
1608	cooccurrence	0.725371	c2154fdeb53c24d587df74ab4928d8ee (interacts with) ec827576883a1a4a8d9509c5f72c8d5f
806	cooccurrence	0.722745	47706382869023aa26882fa8f9c5bfac (interacts with) ec827576883a1a4a8d9509c5f72c8d5f
806	cooccurrence	0.99999	c2154fdeb53c24d587df74ab4928d8ee (interacts with) 4fcd9b0b8f7cb39f87fcc85bba1711a0
9333.33	cooccurrence	0.767156	27281c2847162475d617599760104a73 (interacts with) a359ce8de87270792750b6fd62515f32
8608.67	cooccurrence	1	d96f054ababcee24e4f660f11adbf138 (interacts with) a359ce8de87270792750b6fd62515f32
20	cooccurrence	0.703961	4acb4accabc46407cfa2e062891769a8 (interacts with) 3f202c7f5740fddd04c4ef437546f8e9
36	cooccurrence	0.54365	a3cddcc742742dd0a2b794808df54b2e (interacts with) 3f202c7f5740fddd04c4ef437546f8e9
36	cooccurrence	0.631722	e8d9fe5c6cc4339ee436176410a6ac4f (interacts with) cb6d88cb05f9b07be43a138522dbd719
806	cooccurrence	0.999977	66ea0157a3b41e767ee704a4cb0ccf4c (interacts with) abf3ab43f004987e80468275ccc20b8d
806	cooccurrence	0.894621	921381887337290267aa6a3c0c647296 (interacts with) cfd1f5287eea674daaaa0090087a4834
806	cooccurrence	0.8005	fecccad9dc0876b7b0aef7164e9964ae (interacts with) 9c864d502097d505c21d7807a403bf9a
7728.17	cooccurrence	0.662317	7c513a3f85cffd27985881ad27cbf81d (interacts with) 9c864d502097d505c21d7807a403bf9a
12135	cooccurrence	1	b5c1cb790a9b43338cd7516e613164f5 (interacts with) 9c864d502097d505c21d7807a403bf9a
806	cooccurrence	0.787111	c2154fdeb53c24d587df74ab4928d8ee (interacts with) 46c9a06579ba550c0ca0749b46a4a233
806	cooccurrence	0.99996	921381887337290267aa6a3c0c647296 (interacts with) dacea5ea832755062dde22199f5f9711
24	cooccurrence	0.696966	d02d0a243258a496aa136eaaa9bc8661 (interacts with) 1fb370f4a806984b93d134f58c36e86d
806	cooccurrence	1	0a369a71638f4c13c56f24c4379f16d9 (interacts with) 9880835536d176d20a42767ea7ceaa88
806	cooccurrence	0.646438	0a369a71638f4c13c56f24c4379f16d9 (interacts with) 5914a10ef275d26a0b5b7609feafbec9
806	cooccurrence	1	c2154fdeb53c24d587df74ab4928d8ee (interacts with) 90ec326d2770c3f9f521dd7fe59415fe
20	cooccurrence	0.917847	a3cddcc742742dd0a2b794808df54b2e (interacts with) bfc0e711726f777a6f85f547c87a8cd9
17136	cooccurrence	0.792218	0777763e6e5ccb78691398cfbf054926 (interacts with) 014d4ebde9d2b8a452f8cc2e012a372f
806	cooccurrence	0.704538	c29009f03370bcfe49be5cd1dda7bc71 (interacts with) c27c8370641b5f21bc4fa4f781595b6d
806	cooccurrence	0.870508	348a9221c193d50c8ff91ace441249ec (interacts with) c27c8370641b5f21bc4fa4f781595b6d
806	cooccurrence	1	3935e3ae2a748b03abb1941040f86d60 (interacts with) 988de518d1836bcb26578673c5a0849c
806	cooccurrence	0.649112	58df9ecc5c95de8d3a29a106e7508ab3 (interacts with) 2a6806dd11c97651065587fb979feebf
2	cooccurrence	0.999983	7c67f44243d6a78ff3c3b4a7108c40de (interacts with) 47b481854a703df1dbf10b1d28cc1b70
804	cooccurrence	1	d96f054ababcee24e4f660f11adbf138 (interacts with) 47b481854a703df1dbf10b1d28cc1b70
806	cooccurrence	0.677413	9f90c8dcb48e1028b899bba98e7032fa (interacts with) dfc9f1db3a626b95c8f1a6fab666d471
806	cooccurrence	0.999946	27281c2847162475d617599760104a73 (interacts with) bede85dc9a623540273e0c8b68ea4d9d
13896	cooccurrence	0.662542	b63e646122059e6b337798baed28127f (interacts with) 8042d0bc77e655c99eaf1fda57e25a0f
13158	cooccurrence	0.704351	2c6d4bfca236eb0ae2e9ee10040c8e0c (interacts with) 8042d0bc77e655c99eaf1fda57e25a0f
806	cooccurrence	0.8347	921381887337290267aa6a3c0c647296 (interacts with) 8997d5de01e1dcebc69c469e3f8260ed
12916	cooccurrence	0.862104	47b79f3aff7e424ccd10051117ab6845 (interacts with) 7fa39fff8be43810f8677988f7ee0f08
26496	cooccurrence	0.64772	f2ed3550d0042f6652e636b217c04083 (interacts with) 7fa39fff8be43810f8677988f7ee0f08
1608	cooccurrence	1	f2ed3550d0042f6652e636b217c04083 (interacts with) e79122adea89bbe08daae8676f351ca2
806	cooccurrence	1	c2154fdeb53c24d587df74ab4928d8ee (interacts with) c690968215ef574a318e45f0fa4d44b9
806	cooccurrence	1	ed3e186583f5e76c4b080e4d47729ae2 (interacts with) 6c3f2ae5f872c94dd5694e7c4eac2741
806	cooccurrence	0.867695	9c864d502097d505c21d7807a403bf9a (interacts with) be90ccd41d48b863f87087d4aa08ff9d
19058.5	cooccurrence	0.618109	3406614296a49f4ad86cc2be01336c2f (interacts with) bd8f6c10f20962f4ad5cf95a40ce93d0
1608	cooccurrence	0.60758	d8a54a6619d1b22c0a3bc9390689f642 (interacts with) bd8f6c10f20962f4ad5cf95a40ce93d0
18970.8	cooccurrence	0.819963	cde5da02d4f31510179482c7e8e07111 (interacts with) bd8f6c10f20962f4ad5cf95a40ce93d0
38126.3	cooccurrence	0.662458	7f48ae5dc3aa50656d312622b0a3c080 (interacts with) bd8f6c10f20962f4ad5cf95a40ce93d0
806	cooccurrence	0.999994	9c864d502097d505c21d7807a403bf9a (interacts with) 18b7ced18157c7dd1f8b146f26d913b9
806	cooccurrence	0.937757	921381887337290267aa6a3c0c647296 (interacts with) 5826f3ae2d84e7b10518c0c6063f618d
806	cooccurrence	0.818584	27281c2847162475d617599760104a73 (interacts with) 756d7c3168077a204e75c841161f99ea
806	cooccurrence	1	9c864d502097d505c21d7807a403bf9a (interacts with) ca6165621402c193863d7a574f869015
8646	cooccurrence	0.813158	57f9b199a33fb70365b58534b5e1e4da (interacts with) 87b5fac1ee90eb011bdc52789be26ff3
7880	cooccurrence	0.530226	804a43764498d03c0148907e0b098fd1 (interacts with) 87b5fac1ee90eb011bdc52789be26ff3
806	cooccurrence	0.999955	c335c41e06678357416228ee44b8cef3 (interacts with) 6c8eb2bc4691a5e8b1a4c08c651d6a02
7982.83	cooccurrence	0.524439	48ff99a9adfb916db8c8d23f3444ea3f (interacts with) 42ed4d417550285aaeed3ab4564755aa
7728.17	cooccurrence	0.739778	9c864d502097d505c21d7807a403bf9a (interacts with) 42ed4d417550285aaeed3ab4564755aa
14	cooccurrence	0.666665	daba98181bcd36fb1590e6f733576f47 (interacts with) 14af312d7dd789097e1044af367b92f3
14	cooccurrence	0.84065	ddb1a86b2c7ac4c30a9347f99041dd9f (interacts with) 14af312d7dd789097e1044af367b92f3
14	cooccurrence	0.650742	a750730f2750a1fc8d0ad9c2d7854f0a (interacts with) 14af312d7dd789097e1044af367b92f3
30	cooccurrence	0.818365	1fb370f4a806984b93d134f58c36e86d (interacts with) 14af312d7dd789097e1044af367b92f3
806	cooccurrence	0.877874	c2154fdeb53c24d587df74ab4928d8ee (interacts with) 91a2b4697ae445f4f1c590367115d341
27179	cooccurrence	0.999995	ed3e186583f5e76c4b080e4d47729ae2 (interacts with) 0d98516e9fd6f598afd5d0b1ed45cea5
27811	cooccurrence	0.697217	3935e3ae2a748b03abb1941040f86d60 (interacts with) 0d98516e9fd6f598afd5d0b1ed45cea5
1608	cooccurrence	0.999958	2a6806dd11c97651065587fb979feebf (interacts with) ddd3d46a7b46785d54b62f33d7522745
806	cooccurrence	1	3935e3ae2a748b03abb1941040f86d60 (interacts with) 2570ec1eb165e1f5a6264548ca2e911b
806	cooccurrence	1	0a369a71638f4c13c56f24c4379f16d9 (interacts with) c9c49e706799c3be4e4574e733bf2229
806	cooccurrence	0.999968	b63e646122059e6b337798baed28127f (interacts with) e589a2779e0d218756419818cbf77b68
806	cooccurrence	1	74c6a5ea0600e02b6e636e617585ed3e (interacts with) ffb05b82e670f4ed02959012bf53a148
806	cooccurrence	0.634818	bda9624d82323df522f32efa91282c29 (interacts with) 181e5ccca90074664ed322407638898d
16	cooccurrence	0.877524	fae94e7e86fa6964076978aca3b7421f (interacts with) e924db3791131a4d331b7bf91f473d17
16	cooccurrence	0.604665	e442c2fef47ab874006c5967fb365dde (interacts with) e924db3791131a4d331b7bf91f473d17
16	cooccurrence	0.728824	5b3bdebb2009be671405e4e4944bdb7b (interacts with) e924db3791131a4d331b7bf91f473d17
806	cooccurrence	1	66ea0157a3b41e767ee704a4cb0ccf4c (interacts with) 15a0ba3abe2d4effea29e87394040cc2
806	cooccurrence	1	921381887337290267aa6a3c0c647296 (interacts with) c45aab844b9183facb549f4f8acbcb77
12244	cooccurrence	0.884856	47b79f3aff7e424ccd10051117ab6845 (interacts with) 1ad8028b18af175d8e23e47566ad2ca0
12416	cooccurrence	0.994825	e29fec9d60f72a21e181d4f94d0496e5 (interacts with) 1ad8028b18af175d8e23e47566ad2ca0
1608	cooccurrence	0.720771	181e5ccca90074664ed322407638898d (interacts with) 1ad8028b18af175d8e23e47566ad2ca0
806	cooccurrence	0.634707	aa94dbe49035c8c89a64a6ef98d249b8 (interacts with) c30ecaa8cdadad2d05e18d60b54c76b3
4779	cooccurrence	0.672408	ed3e186583f5e76c4b080e4d47729ae2 (interacts with) c30ecaa8cdadad2d05e18d60b54c76b3
3799	cooccurrence	0.666909	26b2f70e3c9a3af32031fe5c39fd1342 (interacts with) c30ecaa8cdadad2d05e18d60b54c76b3
2166.67	cooccurrence	0.47623	c27c8370641b5f21bc4fa4f781595b6d (interacts with) a6d7c8b116bee142e4c9fdbe75916a59
806	cooccurrence	0.778595	ba7d9252063ea5e099e2ca00b44251f3 (interacts with) 0915800c2ea75c4f59e84485b0edb513
20	cooccurrence	0.76238	acacba380611ab5b6ac5bfa4a8adfa05 (interacts with) ab1663562b15716fead04b20d5e3e215
806	cooccurrence	1	c2154fdeb53c24d587df74ab4928d8ee (interacts with) 4b33e5993fc3d4207234da31e250746c
806	cooccurrence	1	921381887337290267aa6a3c0c647296 (interacts with) cc42c788f8f41ad41b20542217fe9c09
806	cooccurrence	1	49666b838337ef4553cc513fa364e83f (interacts with) 0c06c80380b454a95298ee33cfe33c3c
68	cooccurrence	0.618267	4c6a740bd6cf8e7fa84e5e9f9a9209a9 (interacts with) 0e689eebf768a8e6df717ddfedfddd99
806	cooccurrence	1	2a6806dd11c97651065587fb979feebf (interacts with) f605febf263f3da7ba1d0b32198597ee
9408	cooccurrence	0.73644	57f9b199a33fb70365b58534b5e1e4da (interacts with) 85603f30112b15f673c7626fb7f3fde8
1608	cooccurrence	0.551406	ea4ace22970f2b5a913614c15bb3819c (interacts with) 85603f30112b15f673c7626fb7f3fde8
16520.7	cooccurrence	0.952157	014d4ebde9d2b8a452f8cc2e012a372f (interacts with) 85603f30112b15f673c7626fb7f3fde8
806	cooccurrence	0.845799	398cfbf8281a03cfc67b60b6d4e64e50 (interacts with) 85603f30112b15f673c7626fb7f3fde8
806	cooccurrence	0.999999	0a369a71638f4c13c56f24c4379f16d9 (interacts with) 995896c24002596dfb6febd4681bb444
12416	cooccurrence	0.961942	2c6d4bfca236eb0ae2e9ee10040c8e0c (interacts with) 7da29e1b390e8a81455fdc972dfb4277
11670	cooccurrence	0.94892	0915800c2ea75c4f59e84485b0edb513 (interacts with) 7da29e1b390e8a81455fdc972dfb4277
806	cooccurrence	1	ed3e186583f5e76c4b080e4d47729ae2 (interacts with) d0fa224e4237b99d3718f4edabc38bb6
33233.3	cooccurrence	0.517705	49666b838337ef4553cc513fa364e83f (interacts with) df3165909e5e4dedbc8536e889077de4
52808	cooccurrence	0.727389	482afd15d4c6d019c1d08236f600a26d (interacts with) df3165909e5e4dedbc8536e889077de4
21390	cooccurrence	0.674784	f1b689ef7d0db7b0d303e9c9206ee5ad (interacts with) df3165909e5e4dedbc8536e889077de4
806	cooccurrence	0.999964	c27c8370641b5f21bc4fa4f781595b6d (interacts with) 40a30a90064e9d0c9d5ce49d12210afb
806	cooccurrence	1	66ea0157a3b41e767ee704a4cb0ccf4c (interacts with) 4128c8e61b1525b41fa1906ca510c4fe
806	cooccurrence	1	2a6806dd11c97651065587fb979feebf (interacts with) 60a4ce7a7f4d71c1d6f75192ea97697e
806	cooccurrence	1	74c6a5ea0600e02b6e636e617585ed3e (interacts with) 0c61f8d1740a0a1d33ff7c280b16870f
806	cooccurrence	1	49666b838337ef4553cc513fa364e83f (interacts with) cb1785165cb206f295bcb86c3d880356
806	cooccurrence	1	b63e646122059e6b337798baed28127f (interacts with) 99ae30e6e4556b2d12c24ea1b361f732
1608	cooccurrence	0.999991	3162330b16ea96deab872e20c547bd51 (interacts with) f9918d1f1c34dfc6af79bb80d078582d
806	cooccurrence	1	0a369a71638f4c13c56f24c4379f16d9 (interacts with) 5f2429b283a1906dd67763dd4fdf66cc
34	cooccurrence	0.770116	b68731e3233cc75ef4311a99d8d259cc (interacts with) 8818c07b2331a8c9860cc499b96dbd28
806	cooccurrence	1	3162330b16ea96deab872e20c547bd51 (interacts with) 0a62062a8c4177617a52f4621f474988
806	cooccurrence	1	b63e646122059e6b337798baed28127f (interacts with) ce47c40958dc930721362e274ef2a325
806	cooccurrence	1	ed3e186583f5e76c4b080e4d47729ae2 (interacts with) b86ffad89814a020aab2082b85d210d4
80	cooccurrence	0.46329	d5bd896678ab6972fa01e761732e46a7 (interacts with) 0d6eb267a7887cccc7edbbc5254f2927
60	cooccurrence	0.736331	e8d9fe5c6cc4339ee436176410a6ac4f (interacts with) 0d6eb267a7887cccc7edbbc5254f2927
806	cooccurrence	1	49666b838337ef4553cc513fa364e83f (interacts with) 10278089c67b59d55ed66c441fcedbd1
806	cooccurrence	1	3162330b16ea96deab872e20c547bd51 (interacts with) b00034529ff640c7d3c0e7e4a5b9bef3
806	cooccurrence	0.682537	a4f8db1d7913b4807ff3aa708974de34 (interacts with) 147d847247cbfaa4e669ba07edcbf8c5
2406	cooccurrence	0.677168	c27c8370641b5f21bc4fa4f781595b6d (interacts with) 147d847247cbfaa4e669ba07edcbf8c5
20	cooccurrence	1	a3cddcc742742dd0a2b794808df54b2e (interacts with) 43920c9466b8b4bac1f5d9e3a9ead121
806	cooccurrence	1	3162330b16ea96deab872e20c547bd51 (interacts with) ee5d7064357582d7bfbeb21102e451a8
806	cooccurrence	0.933562	c335c41e06678357416228ee44b8cef3 (interacts with) f1366e1ab720d895723e55befe293cdb
18950	depletion	-0.99785	ed3e186583f5e76c4b080e4d47729ae2 (interacts with) db9014b263a5a1ed480bdedf537c602a
18240	cooccurrence	0.999932	e0e75b73b3ffa99ce5511452f7821556 (interacts with) db9014b263a5a1ed480bdedf537c602a
24486	cooccurrence	0.647426	a48383729c36c6a9d55e85dfa8a01b70 (interacts with) 419225845580c69f1ee1f7d9916cc6fa
25160	cooccurrence	0.562551	66ea0157a3b41e767ee704a4cb0ccf4c (interacts with) 419225845580c69f1ee1f7d9916cc6fa
806	cooccurrence	1	27281c2847162475d617599760104a73 (interacts with) 2d4b72d5b6c9a2796767085237f9be16
36	cooccurrence	0.999977	0e689eebf768a8e6df717ddfedfddd99 (interacts with) ff1931cc56cd313e57a574045b7d4fb7
806	cooccurrence	1	49666b838337ef4553cc513fa364e83f (interacts with) 0d0de02ebbdcef41d243c07feeac105a
806	cooccurrence	1	2a6806dd11c97651065587fb979feebf (interacts with) d554c5c3e09fd52c074ff527fe33e67c
806	cooccurrence	1	c2154fdeb53c24d587df74ab4928d8ee (interacts with) bb1cc2e2c0e7cbf28921303fe2a75730
36	cooccurrence	1	0e689eebf768a8e6df717ddfedfddd99 (interacts with) 44a369bebddbf9869828b77405889bcd
3404	cooccurrence	0.966402	4371b929436a945a05e27951ac135051 (interacts with) e2876e3c62acd0b2f36d5bd44acd31ea
3834	cooccurrence	1	d96f054ababcee24e4f660f11adbf138 (interacts with) e2876e3c62acd0b2f36d5bd44acd31ea
806	cooccurrence	1	f2ed3550d0042f6652e636b217c04083 (interacts with) b717a564e25c139f168ca0b3d219a2cf
11670	cooccurrence	0.722149	e29fec9d60f72a21e181d4f94d0496e5 (interacts with) da054e16d3a0e2545da794903fad2cd7
10920	cooccurrence	0.947884	2a6806dd11c97651065587fb979feebf (interacts with) da054e16d3a0e2545da794903fad2cd7
806	cooccurrence	1	74c6a5ea0600e02b6e636e617585ed3e (interacts with) a82e7898aac555a9726c3fb87b186fe2
34	cooccurrence	0.999996	8818c07b2331a8c9860cc499b96dbd28 (interacts with) 7b8c43259d3b73ac5a837088325b3a2c
1608	cooccurrence	0.59417	66ea0157a3b41e767ee704a4cb0ccf4c (interacts with) 624587d4bdf2af496b844d10f86c5600
806	cooccurrence	0.810308	bc83d0c8c184ef1a188d758354a24f88 (interacts with) 624587d4bdf2af496b844d10f86c5600
20712	cooccurrence	0.729191	f1b689ef7d0db7b0d303e9c9206ee5ad (interacts with) a0ee0b621db51fe9894fc656adb7d5a8
20087.3	cooccurrence	0.676939	921381887337290267aa6a3c0c647296 (interacts with) a0ee0b621db51fe9894fc656adb7d5a8
806	cooccurrence	1	74c6a5ea0600e02b6e636e617585ed3e (interacts with) 93d38962a35e4abe7c774dfcc23158a3
36	cooccurrence	1	0e689eebf768a8e6df717ddfedfddd99 (interacts with) 160aba441708d179f2c4912da8a9dbcf
806	cooccurrence	1	2a6806dd11c97651065587fb979feebf (interacts with) ff8cfd34e80526261ac1eac1c5c2dff3
806	cooccurrence	0.901159	c27c8370641b5f21bc4fa4f781595b6d (interacts with) 9936bc4f9962d419908dbdc7dbb5a7ab
47061	cooccurrence	0.999995	0a369a71638f4c13c56f24c4379f16d9 (interacts with) 3f5a7c17437ac27cf32e41c130b5ff51
47551	cooccurrence	0.726201	3935e3ae2a748b03abb1941040f86d60 (interacts with) 3f5a7c17437ac27cf32e41c130b5ff51
806	cooccurrence	1	2a6806dd11c97651065587fb979feebf (interacts with) e5d5ba01d170e2dddda6306fa6ef7c77
806	cooccurrence	1	ed3e186583f5e76c4b080e4d47729ae2 (interacts with) 5f569962b14c6d677e024310352d6331
806	cooccurrence	0.999962	85603f30112b15f673c7626fb7f3fde8 (interacts with) 49273d9325f5c8f84a8b03b3d51c8cb1
11984	cooccurrence	0.940468	921381887337290267aa6a3c0c647296 (interacts with) e5019dc9a78f1443a66e23f1a19ad07b
11336.7	cooccurrence	0.721047	c27c8370641b5f21bc4fa4f781595b6d (interacts with) e5019dc9a78f1443a66e23f1a19ad07b
34	cooccurrence	1	8818c07b2331a8c9860cc499b96dbd28 (interacts with) bc2877b77c3df549cc46f72e154c19e1
806	cooccurrence	1	ed3e186583f5e76c4b080e4d47729ae2 (interacts with) 8e9190adc176e1a7831c126a3dda0664
22440	cooccurrence	0.724435	b63e646122059e6b337798baed28127f (interacts with) 7195a15c66419b2d695727ac953fce2a
23126	cooccurrence	0.703468	ec9eabcb2b696cf90222bc34dad0a50e (interacts with) 7195a15c66419b2d695727ac953fce2a
806	cooccurrence	0.999991	1ad8028b18af175d8e23e47566ad2ca0 (interacts with) 239e030760dd7023aa2f258a0316b729
806	cooccurrence	1	921381887337290267aa6a3c0c647296 (interacts with) d42dd88523141e9c964ebf9ef39ab591
34	cooccurrence	0.999999	8818c07b2331a8c9860cc499b96dbd28 (interacts with) a51a6077ac1a00ccac95bc54910eea0f
34	cooccurrence	0.999999	8818c07b2331a8c9860cc499b96dbd28 (interacts with) d0fe1408c23492c61ff0abe48cdf3c52
806	cooccurrence	1	27281c2847162475d617599760104a73 (interacts with) e5ff9dee7200fced3c5978de60f7ac46
806	cooccurrence	1	66ea0157a3b41e767ee704a4cb0ccf4c (interacts with) d1ae8f10955a93dfc3db2d4e2b5ad4a2
806	cooccurrence	1	74c6a5ea0600e02b6e636e617585ed3e (interacts with) 30875bd9be5ca3181ee9a7d901a15381
806	cooccurrence	1	74c6a5ea0600e02b6e636e617585ed3e (interacts with) 968ead1beff29fc9f0cbd9247dd21f4f
806	cooccurrence	1	27281c2847162475d617599760104a73 (interacts with) 8c00fba63e4e8921b6fd867d3864f52d
806	cooccurrence	1	c2154fdeb53c24d587df74ab4928d8ee (interacts with) 8d4f4266968c1855f74a33e1a6cb4d04
180	cooccurrence	0.459691	e34109593f3b09e5236b10bea8e6a6d7 (interacts with) bfcc96b488996fe17896b0cb5a37d402
180	cooccurrence	0.679621	0e689eebf768a8e6df717ddfedfddd99 (interacts with) bfcc96b488996fe17896b0cb5a37d402
806	cooccurrence	1	c27c8370641b5f21bc4fa4f781595b6d (interacts with) 78c052bf781774e29c588c1f4ecf7ca2
12916	cooccurrence	0.475615	7fa39fff8be43810f8677988f7ee0f08 (interacts with) 2f8309bf7695d9bb5506f0c3fabc99f0
12244	cooccurrence	0.709039	1ad8028b18af175d8e23e47566ad2ca0 (interacts with) 2f8309bf7695d9bb5506f0c3fabc99f0
806	cooccurrence	1	3935e3ae2a748b03abb1941040f86d60 (interacts with) 37e0269cb31b73d1a2c5b08db2dd5deb
36608	cooccurrence	1	f2ed3550d0042f6652e636b217c04083 (interacts with) dd609bbb05f4d6b932f8a75814699442
37800	cooccurrence	1	0a369a71638f4c13c56f24c4379f16d9 (interacts with) 70624615e9d4e512435c774e0faf13e0
37206	cooccurrence	0.998253	dd609bbb05f4d6b932f8a75814699442 (interacts with) 70624615e9d4e512435c774e0faf13e0
806	cooccurrence	0.999999	921381887337290267aa6a3c0c647296 (interacts with) 250199323181972da458ec1a80383901
806	cooccurrence	1	c2154fdeb53c24d587df74ab4928d8ee (interacts with) 14a57fd072990f029f43cbbfd25b24de
806	cooccurrence	0.999999	0a369a71638f4c13c56f24c4379f16d9 (interacts with) 97af696ad96ceb598c731d77297e77a6
806	cooccurrence	1	482afd15d4c6d019c1d08236f600a26d (interacts with) 5a8a9cf606362dc7b8bab1d274c4bbf6
806	cooccurrence	0.999999	21bbcba9c251970b0c53627559127b63 (interacts with) 0ef97d3a0bec4f825113cc6bd99f05e2
36	cooccurrence	1	0e689eebf768a8e6df717ddfedfddd99 (interacts with) bb443e242cf5a3557011bb21b1c8ca75
1210	cooccurrence	0.714385	a6d7c8b116bee142e4c9fdbe75916a59 (interacts with) f18f59fb3d826b606518dcec0aa25938
1888	cooccurrence	0.540431	85603f30112b15f673c7626fb7f3fde8 (interacts with) f18f59fb3d826b606518dcec0aa25938
806	cooccurrence	0.999999	ed3e186583f5e76c4b080e4d47729ae2 (interacts with) f73ea822db0464804b0400fbe273daea
806	cooccurrence	1	c2154fdeb53c24d587df74ab4928d8ee (interacts with) e47486aea3f84b6d24e0859ad8e9ed8b
806	cooccurrence	0.999999	f2ed3550d0042f6652e636b217c04083 (interacts with) 199388e25eaf8a0935a79dae6bdbc4fb
806	cooccurrence	1	66ea0157a3b41e767ee704a4cb0ccf4c (interacts with) bc09748a74af8b8eb28c3154aba9b3db
806	cooccurrence	1	0a369a71638f4c13c56f24c4379f16d9 (interacts with) 4e52a0475f80e110e165c93db63b105c
806	cooccurrence	0.999999	3162330b16ea96deab872e20c547bd51 (interacts with) fe2d787e8fbd0b370ec9caf7eb516d5b
806	cooccurrence	0.999999	3162330b16ea96deab872e20c547bd51 (interacts with) 304e0a2b0fd1f480a2e5383b87aae926
806	cooccurrence	1	3935e3ae2a748b03abb1941040f86d60 (interacts with) df36b0f425744e3bb94ca7ce42d79167
806	cooccurrence	1	0915800c2ea75c4f59e84485b0edb513 (interacts with) f131a5fb907bc7fdcb417730a4222aea
806	cooccurrence	0.839858	0915800c2ea75c4f59e84485b0edb513 (interacts with) 7ba915fe79529bf16984a6ed03b0e165
806	cooccurrence	1	f2ed3550d0042f6652e636b217c04083 (interacts with) 1c89fb39b8547de4eb0a51017fe43016
806	cooccurrence	1	c27c8370641b5f21bc4fa4f781595b6d (interacts with) e2c6a942b0dc43cb90537d937c0cb9d4
806	cooccurrence	1	c2154fdeb53c24d587df74ab4928d8ee (interacts with) d29dc9357bfb736a83f1e28ebc0eab23
2406	cooccurrence	1	0915800c2ea75c4f59e84485b0edb513 (interacts with) d7a83a63a9131e3e6e3f039562b3fba1
806	cooccurrence	1	c2154fdeb53c24d587df74ab4928d8ee (interacts with) e6af7edfeb43ac15dfb733d5ce27df54
806	cooccurrence	1	9c864d502097d505c21d7807a403bf9a (interacts with) 4202c11f13f74651d9b207f529f8b7a1
806	cooccurrence	1	49666b838337ef4553cc513fa364e83f (interacts with) 3ddf0b6fe4962d0894ed036c493cdef6
806	cooccurrence	1	74c6a5ea0600e02b6e636e617585ed3e (interacts with) 915abc798c5e69e780ea9a59975ad18c
55515	cooccurrence	0.746927	74c6a5ea0600e02b6e636e617585ed3e (interacts with) 7bca2f017e6b05b60bfd1b0b2f9d80b3
9187.83	cooccurrence	0.745576	4b5819f743028b5616e4cd0cd9b8ed04 (interacts with) 7bca2f017e6b05b60bfd1b0b2f9d80b3
9197.83	cooccurrence	0.689406	834b5df1468d023055d8d656ebf7c745 (interacts with) 7bca2f017e6b05b60bfd1b0b2f9d80b3
37400	cooccurrence	0.46494	7f48ae5dc3aa50656d312622b0a3c080 (interacts with) 7bca2f017e6b05b60bfd1b0b2f9d80b3
806	cooccurrence	1	d96f054ababcee24e4f660f11adbf138 (interacts with) cb5955e5ba8a6025864f69e0f7b21ef0
14	cooccurrence	0.999992	14af312d7dd789097e1044af367b92f3 (interacts with) 0befea6e58d7211318b3ed4b1ab5a6bb
806	cooccurrence	1	921381887337290267aa6a3c0c647296 (interacts with) 068b483e534031ca365e5b85d2a47a32
806	cooccurrence	1	49666b838337ef4553cc513fa364e83f (interacts with) db02f035da5811b18bf7156789871f5c
806	cooccurrence	1	482afd15d4c6d019c1d08236f600a26d (interacts with) bd9650e29a9f95ad5fb884a5b9121f94
806	cooccurrence	1	3935e3ae2a748b03abb1941040f86d60 (interacts with) 40262358dd6aa7051114fdbd3e070c6d
806	cooccurrence	1	d7a83a63a9131e3e6e3f039562b3fba1 (interacts with) 953aeba8b24acb9ee4bf2c6dbc289bfd
806	cooccurrence	1	e79122adea89bbe08daae8676f351ca2 (interacts with) 575d8e90694748cc7f85073e9422ea25
20	cooccurrence	1	a3cddcc742742dd0a2b794808df54b2e (interacts with) b21049b415df76f33c7dfcb364bd29ff
806	cooccurrence	1	74c6a5ea0600e02b6e636e617585ed3e (interacts with) 4aa7da4f1b1d3de92ebd8f612e8169a3
806	cooccurrence	1	0915800c2ea75c4f59e84485b0edb513 (interacts with) bb3c5d08f888d6c6ad1ccdeb0bad74eb
806	cooccurrence	1	1ad8028b18af175d8e23e47566ad2ca0 (interacts with) 764b4dc0dc54f6eba4b219078a63d9b8
352.667	cooccurrence	0.462859	b93271b97699bdbf400e0eb32b000a45 (interacts with) 30e2efc78373e72e188692086c6024fa
636.667	cooccurrence	0.775848	3162330b16ea96deab872e20c547bd51 (interacts with) 30e2efc78373e72e188692086c6024fa
806	cooccurrence	0.652609	68888dedcbeabfab48bf3dc093b8be07 (interacts with) a5e81d974eebbdc4f8f716f3d66b05fa
806	cooccurrence	0.760262	8bdb9da1738ddcef29b455041fd57a0a (interacts with) a5e81d974eebbdc4f8f716f3d66b05fa
2406	cooccurrence	0.875887	2a6806dd11c97651065587fb979feebf (interacts with) a5e81d974eebbdc4f8f716f3d66b05fa
806	cooccurrence	1	f2ed3550d0042f6652e636b217c04083 (interacts with) 99f05f982c9a2e475d3419823848b6a2
806	cooccurrence	0.999999	482afd15d4c6d019c1d08236f600a26d (interacts with) 8009bf75bc59e08b65660462bfccba76
806	cooccurrence	1	49666b838337ef4553cc513fa364e83f (interacts with) 962d0224abe67827ff5f629b722388f6
806	cooccurrence	1	3162330b16ea96deab872e20c547bd51 (interacts with) 5858e8ec74ace2051938d4df927694e5
806	cooccurrence	1	c2154fdeb53c24d587df74ab4928d8ee (interacts with) f8da9924964a0126f4d7ee186d4422e2
806	cooccurrence	1	3935e3ae2a748b03abb1941040f86d60 (interacts with) aae90769f0873291393857ff636482e0
806	cooccurrence	1	d96f054ababcee24e4f660f11adbf138 (interacts with) af98e42117a1e033537d1b3c6ed054b1
806	cooccurrence	1	66ea0157a3b41e767ee704a4cb0ccf4c (interacts with) 02868f3aaaee80fced1e170f6ed28048
806	cooccurrence	1	0915800c2ea75c4f59e84485b0edb513 (interacts with) bb871fc0b9c616f784e56f4918c79123
806	cooccurrence	1	0a369a71638f4c13c56f24c4379f16d9 (interacts with) d79accc526775d437b39372896ab5b5f
806	cooccurrence	1	49666b838337ef4553cc513fa364e83f (interacts with) d44f105e06dea7504b1dc52b8af2983f
806	cooccurrence	1	49666b838337ef4553cc513fa364e83f (interacts with) bede67a6c2b1ff262c1dfbdd5ac71bd5
806	cooccurrence	1	3162330b16ea96deab872e20c547bd51 (interacts with) 9d8d659f3ef066dbfd529fdb5e63a437
806	cooccurrence	1	c2154fdeb53c24d587df74ab4928d8ee (interacts with) 933bf93e7b6d6f8a820e19c6dcf69fe0
806	cooccurrence	1	3935e3ae2a748b03abb1941040f86d60 (interacts with) 81ae618c8553798e700f0b8182c7d777
806	cooccurrence	1	0915800c2ea75c4f59e84485b0edb513 (interacts with) 96f01d4db30b4939001f6a67aae70bad
806	cooccurrence	1	0915800c2ea75c4f59e84485b0edb513 (interacts with) f13a124b7e1a0238079453f93fcc340e
806	cooccurrence	1	0a369a71638f4c13c56f24c4379f16d9 (interacts with) 0ca66456b53d442e96127f3520804596
806	cooccurrence	1	27281c2847162475d617599760104a73 (interacts with) 56dab9ba476bf90db9f99ce88ac5e96d
36	cooccurrence	0.908603	0e689eebf768a8e6df717ddfedfddd99 (interacts with) 1d43b225e840509dc1907f1a7f3c6a1e
806	cooccurrence	0.999999	0915800c2ea75c4f59e84485b0edb513 (interacts with) b9140cf59985b9af286dcb1ebd07aee9
806	cooccurrence	1	3162330b16ea96deab872e20c547bd51 (interacts with) 0ea65ea4cd0594813e3664f4087a3aed
806	cooccurrence	1	1ad8028b18af175d8e23e47566ad2ca0 (interacts with) 2c4ef430c5719bf72adf7de74f8707f8
806	cooccurrence	1	66ea0157a3b41e767ee704a4cb0ccf4c (interacts with) cf6b9decec2759bb4e3dbf33317ba0f1
20	cooccurrence	1	a3cddcc742742dd0a2b794808df54b2e (interacts with) ac2ca1837f9fdfec711d7d76f0eb35a6
806	cooccurrence	1	74c6a5ea0600e02b6e636e617585ed3e (interacts with) d99229cba9707c493e41c905232fbd4e
806	cooccurrence	1	74c6a5ea0600e02b6e636e617585ed3e (interacts with) 6e0489ce9fe026bb405a3a2877ae17e7
806	cooccurrence	1	3935e3ae2a748b03abb1941040f86d60 (interacts with) b5407c73746dc9b7193a580be2754cf0
806	cooccurrence	1	d96f054ababcee24e4f660f11adbf138 (interacts with) 01e623054d055fe316e4541801982f14
806	cooccurrence	1	66ea0157a3b41e767ee704a4cb0ccf4c (interacts with) d7c5ac0a2ede0e6a0afb05e8e4ba379c
806	cooccurrence	1	66ea0157a3b41e767ee704a4cb0ccf4c (interacts with) db6223b122689d58ce9db59e98866fbb
34	cooccurrence	1	8818c07b2331a8c9860cc499b96dbd28 (interacts with) e15b52933d87a002280e796b4762b4ca
34	cooccurrence	1	8818c07b2331a8c9860cc499b96dbd28 (interacts with) aba7f9eff9aade8fcfda76b49ae54e11
806	cooccurrence	1	3162330b16ea96deab872e20c547bd51 (interacts with) e3e2cacd39e8a1408db997746e3c4e87
806	cooccurrence	1	ed3e186583f5e76c4b080e4d47729ae2 (interacts with) eb48ecad81b39c7650824c968430a132
806	cooccurrence	0.999999	c2154fdeb53c24d587df74ab4928d8ee (interacts with) 8f29f7087958717d65f4d07fee078b15
806	cooccurrence	0.999999	c2154fdeb53c24d587df74ab4928d8ee (interacts with) 5d6d6c05afdbb3cf368a2f0a0328a077
806	cooccurrence	1	27281c2847162475d617599760104a73 (interacts with) 09ec2436f82acee1a78d11abf543bff0
806	cooccurrence	1	b63e646122059e6b337798baed28127f (interacts with) a6ee8c72bcc9ddd11d5642933d9e23ce
806	cooccurrence	1	66ea0157a3b41e767ee704a4cb0ccf4c (interacts with) 7ad4b832b3aa4516fc82d0d622b3dba3
34	cooccurrence	1	8818c07b2331a8c9860cc499b96dbd28 (interacts with) 69432360e2a9db5e52f5adaa716e0451
37433	cooccurrence	0.914876	3406614296a49f4ad86cc2be01336c2f (interacts with) 45373e54dc1389bf10cf502e92ca8963
37649.7	cooccurrence	1	27281c2847162475d617599760104a73 (interacts with) 45373e54dc1389bf10cf502e92ca8963
806	cooccurrence	1	49666b838337ef4553cc513fa364e83f (interacts with) 407c54bf475cfe3dcb1341aa77235c1e
2452	cooccurrence	0.610238	6b5646add0e0aacad0d377b517427e0f (interacts with) 34fd1612fd99512b065b805e911aa0c6
3057.33	cooccurrence	0.525796	d96f054ababcee24e4f660f11adbf138 (interacts with) 34fd1612fd99512b065b805e911aa0c6
806	cooccurrence	0.869442	a146991cae7de1388a129256be286793 (interacts with) 34fd1612fd99512b065b805e911aa0c6
806	cooccurrence	1	c2154fdeb53c24d587df74ab4928d8ee (interacts with) 4b11e54a61b54dd1164dd3c77d80c70c
806	cooccurrence	1	3935e3ae2a748b03abb1941040f86d60 (interacts with) 680b5cb8fb260851b29873312efcce22
806	cooccurrence	1	b63e646122059e6b337798baed28127f (interacts with) 6e9ecf5f2c064ff5b4473d10d3c8eb90
806	cooccurrence	1	c27c8370641b5f21bc4fa4f781595b6d (interacts with) baea027443b2fbf3fee8b8c844f4bb91
806	cooccurrence	1	c27c8370641b5f21bc4fa4f781595b6d (interacts with) 33dacb8a3b8d6067280cf0e9e15f5660
806	cooccurrence	1	66ea0157a3b41e767ee704a4cb0ccf4c (interacts with) 994a53ccfd1e135a77357fc8052b414e
806	cooccurrence	1	f2ed3550d0042f6652e636b217c04083 (interacts with) 84f4ad17c42ddc70de38f843a4b09f63
806	cooccurrence	1	0a369a71638f4c13c56f24c4379f16d9 (interacts with) 925f96ca9b31fbb4cf754acd798bc10d
34	cooccurrence	1	8818c07b2331a8c9860cc499b96dbd28 (interacts with) 3e0701fd5b43039ad15adbb4f2330ce4
806	cooccurrence	1	921381887337290267aa6a3c0c647296 (interacts with) 51bde8a3016ea4714cf725951fdeb93a
806	cooccurrence	1	482afd15d4c6d019c1d08236f600a26d (interacts with) e8c88226791f19d5a1813976b5dededb
806	cooccurrence	0.999999	3935e3ae2a748b03abb1941040f86d60 (interacts with) ae850aefaf3eddbadad7e51c6ebbf0f2
806	cooccurrence	1	3162330b16ea96deab872e20c547bd51 (interacts with) a5ea493d77f2e2dea86081ba9c8c79f9
806	cooccurrence	1	3162330b16ea96deab872e20c547bd51 (interacts with) 9ef879b4941ac92e2951bd210691818b
806	cooccurrence	1	74c6a5ea0600e02b6e636e617585ed3e (interacts with) f6defe524be7e2ee16cb7d115721572d
806	cooccurrence	1	c2154fdeb53c24d587df74ab4928d8ee (interacts with) af1f72ae42a7787d5ae14bb3e56e5855
750.833	cooccurrence	0.910178	27281c2847162475d617599760104a73 (interacts with) fffc785c5978728d1844a820ab3c846a
847.5	cooccurrence	0.86951	7f48ae5dc3aa50656d312622b0a3c080 (interacts with) fffc785c5978728d1844a820ab3c846a
806	cooccurrence	1	0915800c2ea75c4f59e84485b0edb513 (interacts with) 7eb493a1bf2449d2536f5c362326508e
806	cooccurrence	1	1ad8028b18af175d8e23e47566ad2ca0 (interacts with) cf86b0c646d617d11d0b7c98148a40f4
806	cooccurrence	1	f2ed3550d0042f6652e636b217c04083 (interacts with) 62a53a3ccc45e027fab2cf4c4f3ec7cb
806	cooccurrence	1	f2ed3550d0042f6652e636b217c04083 (interacts with) 37563ea68e4d1231db537adeec51c02e
806	cooccurrence	0.999999	0a369a71638f4c13c56f24c4379f16d9 (interacts with) 746f0bfc208faf038800e832031ab927
34	cooccurrence	1	8818c07b2331a8c9860cc499b96dbd28 (interacts with) ac8134b9a7dd8a1e75f268c9b2a096ff
806	cooccurrence	1	c335c41e06678357416228ee44b8cef3 (interacts with) 23fc82487ec89b49a91a3084713cc953
806	cooccurrence	1	49666b838337ef4553cc513fa364e83f (interacts with) d56b1da6002eb7b88c364cebafa67e31
806	cooccurrence	1	49666b838337ef4553cc513fa364e83f (interacts with) d07d78ecd03882511446ee295810fd7e
806	cooccurrence	1	3935e3ae2a748b03abb1941040f86d60 (interacts with) 4abdfcc5527172a81fd54fce8ff76b5c
806	cooccurrence	1	3935e3ae2a748b03abb1941040f86d60 (interacts with) d06acc5f05c2c52efd7c00e90a96792b
806	cooccurrence	1	b63e646122059e6b337798baed28127f (interacts with) c9456a17cbbd2d59e8f116c734c3bd92
806	cooccurrence	1	c27c8370641b5f21bc4fa4f781595b6d (interacts with) b3ff586103dc839bcc08ad01e8b94867
806	cooccurrence	1	c27c8370641b5f21bc4fa4f781595b6d (interacts with) 8d1adc44ae00915095efca4db36174c9
806	cooccurrence	1	d7a83a63a9131e3e6e3f039562b3fba1 (interacts with) 545b1bade224a20ed5827d65a7a9fe56
16	cooccurrence	0.999999	e924db3791131a4d331b7bf91f473d17 (interacts with) de3b3bf06fe9ca919a844f07dd2d0bca
806	cooccurrence	1	1ad8028b18af175d8e23e47566ad2ca0 (interacts with) 034368630dfb92ea27c16b40bae07965
806	cooccurrence	1	1ad8028b18af175d8e23e47566ad2ca0 (interacts with) f6f3a693e26c9d36a9fa76eb93b99a9a
806	cooccurrence	1	1ad8028b18af175d8e23e47566ad2ca0 (interacts with) c4e4800d500103eaa618aa45c302f05d
806	cooccurrence	1	1ad8028b18af175d8e23e47566ad2ca0 (interacts with) 8acfa57c18c54e9a02d9441d2d19f718
806	cooccurrence	1	f2ed3550d0042f6652e636b217c04083 (interacts with) 3ad858dcc8b0de92104e8359bb296c74
806	cooccurrence	1	f2ed3550d0042f6652e636b217c04083 (interacts with) cacdb23c0f1537576fb9fbc6ea0fb30b
806	cooccurrence	1	0a369a71638f4c13c56f24c4379f16d9 (interacts with) f16df175f50ef9e7c951ac2939037d99
806	cooccurrence	1	0a369a71638f4c13c56f24c4379f16d9 (interacts with) 773afcbe16c7891c7d1fff3b083246f5
34	cooccurrence	1	8818c07b2331a8c9860cc499b96dbd28 (interacts with) bf3a6c9791c7c667891b1044df74ac19
34	cooccurrence	1	8818c07b2331a8c9860cc499b96dbd28 (interacts with) 21b3f573cd349c63acfc25cfb38452fc
806	cooccurrence	0.999999	49666b838337ef4553cc513fa364e83f (interacts with) c9bfe6dd6ee5006e019095512fdb75d2
806	cooccurrence	0.999999	49666b838337ef4553cc513fa364e83f (interacts with) 32d31b9d2a142e712f3e09ade50540f0
806	cooccurrence	1	74c6a5ea0600e02b6e636e617585ed3e (interacts with) d9431a4ba04602ea1c42e4c88af5318a
806	cooccurrence	1	3935e3ae2a748b03abb1941040f86d60 (interacts with) afadadab719c277c15169eacd3ef8a68
806	cooccurrence	1	3935e3ae2a748b03abb1941040f86d60 (interacts with) 60665d20c3b1f9bca703e09bd2116963
806	cooccurrence	1	3935e3ae2a748b03abb1941040f86d60 (interacts with) 97fb3a197bce06b20b6ef41e8ba602ca
806	cooccurrence	1	d96f054ababcee24e4f660f11adbf138 (interacts with) 6d142eec865d7065edb6021e7f42eb65
806	cooccurrence	1	d96f054ababcee24e4f660f11adbf138 (interacts with) ec5c44d4d726687a8acbb30066e7c0e3
806	cooccurrence	1	85603f30112b15f673c7626fb7f3fde8 (interacts with) 4a4e80e301d728d505b95a2fdb4fe3b5
806	cooccurrence	1	1ad8028b18af175d8e23e47566ad2ca0 (interacts with) bae2f4fdfab781b970914dd57641fe35
806	cooccurrence	1	1ad8028b18af175d8e23e47566ad2ca0 (interacts with) 4d541edf3314b0cc179ad15a5bfd2250
806	cooccurrence	1	0a369a71638f4c13c56f24c4379f16d9 (interacts with) 40129bcd2077cd3c657daecd5f62ed5a
34	cooccurrence	1	8818c07b2331a8c9860cc499b96dbd28 (interacts with) 8c96f5df58ef0c4f4f575950ba96b9ea
20	cooccurrence	1	a3cddcc742742dd0a2b794808df54b2e (interacts with) a6276b904c101ba65a2deb7ea0efd5a2
806	cooccurrence	1	482afd15d4c6d019c1d08236f600a26d (interacts with) e84a9053de6b64fa31ad9ef5fac00bff
806	cooccurrence	1	482afd15d4c6d019c1d08236f600a26d (interacts with) d7c72a25ffbfa27dcbf696633caaef7e
806	cooccurrence	1	482afd15d4c6d019c1d08236f600a26d (interacts with) fa3b740252d2fa3ef750a62c132f76ef
36	cooccurrence	0.999994	acacba380611ab5b6ac5bfa4a8adfa05 (interacts with) 8b90c21f41abddfc1a0b5042741531c5
20	cooccurrence	1	708dd16789788b069f317f5c0279ed0d (interacts with) 8b90c21f41abddfc1a0b5042741531c5
806	cooccurrence	0.999999	49666b838337ef4553cc513fa364e83f (interacts with) 63e1060a63b98056e0b3ebca761b6daf
806	cooccurrence	1	c2154fdeb53c24d587df74ab4928d8ee (interacts with) c8cfd1ad15d3861cac1ae20d3b95aade
806	cooccurrence	1	27281c2847162475d617599760104a73 (interacts with) 7625c9c9b465d3ad448f934cbb8028ad
1210	cooccurrence	0.488034	a6d7c8b116bee142e4c9fdbe75916a59 (interacts with) b74233538dd2293f9bc079eba7378c45
1888	cooccurrence	0.708604	85603f30112b15f673c7626fb7f3fde8 (interacts with) b74233538dd2293f9bc079eba7378c45
806	cooccurrence	1	b63e646122059e6b337798baed28127f (interacts with) 64d989fd28f1ef848f4e6f19b9101282
806	cooccurrence	1	0915800c2ea75c4f59e84485b0edb513 (interacts with) dfae2136549ad7c6cab2b3efb7d9d1e5
36	cooccurrence	0.999989	e924db3791131a4d331b7bf91f473d17 (interacts with) e9ad3f54e67f329b056951358315cfbc
10	cooccurrence	0.770827	6a8fb45e374046635b9a1e58508fcb0b (interacts with) 50e11b466fd4dc6672f61bf966cccc64
16	cooccurrence	0.567406	31710f04c1d3def7bfea4ec1a43757f0 (interacts with) 50e11b466fd4dc6672f61bf966cccc64
10	cooccurrence	0.823048	887a3d78021aa079d4b0ec06aa05428a (interacts with) 50e11b466fd4dc6672f61bf966cccc64
10	cooccurrence	0.923429	90b1527627116cc6d67d804da4bef4de (interacts with) 50e11b466fd4dc6672f61bf966cccc64
34	cooccurrence	1	8818c07b2331a8c9860cc499b96dbd28 (interacts with) d6253b510ca72a3e4fdf7bf20c79ea48
34	cooccurrence	1	8818c07b2331a8c9860cc499b96dbd28 (interacts with) 731c35092d8a77874733a9640c8c7dc4
20	cooccurrence	1	a3cddcc742742dd0a2b794808df54b2e (interacts with) 810e741d9b3b141d94db05bd2a4f80de
806	cooccurrence	1	921381887337290267aa6a3c0c647296 (interacts with) 519776dfce01cf0eba4c28d9859f8d50
806	cooccurrence	1	c335c41e06678357416228ee44b8cef3 (interacts with) 1a64d4d7c5bb7a767c1acc9a6ae70d33
806	cooccurrence	1	49666b838337ef4553cc513fa364e83f (interacts with) cbbdd0e78583db335734f7433a4c09c7
806	cooccurrence	1	f9918d1f1c34dfc6af79bb80d078582d (interacts with) d2693d08e584f54812473ed5d04eedfe
806	cooccurrence	1	ed3e186583f5e76c4b080e4d47729ae2 (interacts with) 8036aa7c21b15de49c503e15e27fe196
806	cooccurrence	1	9c864d502097d505c21d7807a403bf9a (interacts with) d770795ac8abb38a04fcbb6859166ce0
806	cooccurrence	1	9c864d502097d505c21d7807a403bf9a (interacts with) a37cda043a628740b94d6ffed72dbf56
806	cooccurrence	1	74c6a5ea0600e02b6e636e617585ed3e (interacts with) 6e7ee3ad5d84fe76ad6f6ad452acd664
806	cooccurrence	1	c2154fdeb53c24d587df74ab4928d8ee (interacts with) 819e7a04553ada19be639ef571fd7548
806	cooccurrence	1	d96f054ababcee24e4f660f11adbf138 (interacts with) 9954eaf041b993999407f2319e2b420a
806	cooccurrence	1	27281c2847162475d617599760104a73 (interacts with) 3444c0b7a88d9236c595e3e98f4fdee0
14	cooccurrence	0.999997	f9ff5d67b799c59f4171bdd83d99de8c (interacts with) 93e25499c8e1b264ffd101ff47cfc2b7
806	cooccurrence	1	85603f30112b15f673c7626fb7f3fde8 (interacts with) 4375d63a8716da8957ea6e5184fc2ce7
806	cooccurrence	1	66ea0157a3b41e767ee704a4cb0ccf4c (interacts with) 7fe9efffc0a3b65c9c5d17043413a6b8
36	cooccurrence	0.999999	0e689eebf768a8e6df717ddfedfddd99 (interacts with) 861569182f168c2f13f3e8410f425a99
806	cooccurrence	1	0915800c2ea75c4f59e84485b0edb513 (interacts with) 14b5ec6a279138ada79ee7c319cb7761
16	cooccurrence	1	e924db3791131a4d331b7bf91f473d17 (interacts with) 01f83f308ff443b1504a6888974b78eb
806	cooccurrence	1	1ad8028b18af175d8e23e47566ad2ca0 (interacts with) 1d70ab78d0007ed884fb6293b575f11b
806	cooccurrence	1	1ad8028b18af175d8e23e47566ad2ca0 (interacts with) 853a055d70c95dc46027c217555da776
806	cooccurrence	1	2a6806dd11c97651065587fb979feebf (interacts with) 46b1889b8121138559503a9d08fbfe5e
806	cooccurrence	1	2a6806dd11c97651065587fb979feebf (interacts with) 1b8d00420aa780b05e3c2c2bbc490b97
806	cooccurrence	1	f2ed3550d0042f6652e636b217c04083 (interacts with) 89e07c34d17202b1d352fd63570a82a5
806	cooccurrence	1	f2ed3550d0042f6652e636b217c04083 (interacts with) 1c112c65bb5ffdb5c0d392c33ad9462b
806	cooccurrence	1	0a369a71638f4c13c56f24c4379f16d9 (interacts with) 30cbbc806e35d91a25789c56c5f21a9e
806	cooccurrence	1	0a369a71638f4c13c56f24c4379f16d9 (interacts with) 3c2e8df861a2f552ec774e4a7f3cd8f9
806	cooccurrence	1	0a369a71638f4c13c56f24c4379f16d9 (interacts with) 1d8155c46d90b8fd6a0be19213c6d569
806	cooccurrence	1	0a369a71638f4c13c56f24c4379f16d9 (interacts with) 725a865386c8c2c8b185edae9a5c2388
34	cooccurrence	1	8818c07b2331a8c9860cc499b96dbd28 (interacts with) 9141234eb411d31d23a73e765a81fcc1
34	cooccurrence	1	8818c07b2331a8c9860cc499b96dbd28 (interacts with) 32050cb7b5e18688800580ff1f86a22c
20	cooccurrence	0.999999	a3cddcc742742dd0a2b794808df54b2e (interacts with) c304008fb806022b83268b49ba481623
806	cooccurrence	1	c335c41e06678357416228ee44b8cef3 (interacts with) e34dad4f787e38de6b955e99497b6403
806	cooccurrence	1	49666b838337ef4553cc513fa364e83f (interacts with) fb7e52f1284d406f18801ee05dd6fce0
806	cooccurrence	1	49666b838337ef4553cc513fa364e83f (interacts with) d5fc651c81e2a5a154af0f8b246589c1
806	cooccurrence	1	3162330b16ea96deab872e20c547bd51 (interacts with) 1a78756eef2b05630f4f833f60943305
806	cooccurrence	1	ed3e186583f5e76c4b080e4d47729ae2 (interacts with) 5bca0a56c439a75f57b32f571e00ce21
806	cooccurrence	1	ed3e186583f5e76c4b080e4d47729ae2 (interacts with) 7ff5b923d77b6e49460bef57b736ba81
806	cooccurrence	1	9c864d502097d505c21d7807a403bf9a (interacts with) 7e50b3b9333f1813bf32c86382d95553
806	cooccurrence	1	9c864d502097d505c21d7807a403bf9a (interacts with) c72e59c0302953bed15d25de68a6b541
806	cooccurrence	1	74c6a5ea0600e02b6e636e617585ed3e (interacts with) 4b00acf44f95d3c963625688865d4bb4
806	cooccurrence	1	74c6a5ea0600e02b6e636e617585ed3e (interacts with) 314ca7511fa9d9b357b8deeb16540c1e
806	cooccurrence	1	74c6a5ea0600e02b6e636e617585ed3e (interacts with) e4e3d885a0b795ca1ddabda6c7274982
806	cooccurrence	1	74c6a5ea0600e02b6e636e617585ed3e (interacts with) 493caf84eceaee32ee563f81dba06a9f
806	cooccurrence	1	3935e3ae2a748b03abb1941040f86d60 (interacts with) 1ab2819b2e34dc8f39990c7692a6760d
806	cooccurrence	1	3935e3ae2a748b03abb1941040f86d60 (interacts with) ead5e733e31ae24f290216d355319963
806	cooccurrence	1	3935e3ae2a748b03abb1941040f86d60 (interacts with) ad08ec4bdaa5e750bb8dd83b04a535d0
806	cooccurrence	1	d96f054ababcee24e4f660f11adbf138 (interacts with) 5dc16093c8fced0c0e982acd8f1bbcca
806	cooccurrence	1	d96f054ababcee24e4f660f11adbf138 (interacts with) 75351fd242c98a53708afc8a10b7eb04
806	cooccurrence	1	d96f054ababcee24e4f660f11adbf138 (interacts with) dc88e002046b62024c49f83392b77200
806	cooccurrence	1	d96f054ababcee24e4f660f11adbf138 (interacts with) 882a6c0f5a76f208b7ad872dc3117ae1
806	cooccurrence	1	27281c2847162475d617599760104a73 (interacts with) c2354b165dd1f5f02dbe97db865a4b66
806	cooccurrence	1	27281c2847162475d617599760104a73 (interacts with) a4916270ad1c459737e06429e2030b6e
14	cooccurrence	1	f9ff5d67b799c59f4171bdd83d99de8c (interacts with) fd897a9c54d8ff1053c07fd84c6a4762
806	cooccurrence	1	c27c8370641b5f21bc4fa4f781595b6d (interacts with) f8a8a720be56f613468f1bd0bc07e06a
16	cooccurrence	1	e9ad3f54e67f329b056951358315cfbc (interacts with) a917077bd7e27d418e9a60122be4fa2f
806	cooccurrence	1	1ad8028b18af175d8e23e47566ad2ca0 (interacts with) 5f74a0cff1edbb48a8f5f61ef9483729
806	cooccurrence	1	1ad8028b18af175d8e23e47566ad2ca0 (interacts with) d5cd1c67b97a281937f14afbfb36c1f6
806	cooccurrence	1	ddd3d46a7b46785d54b62f33d7522745 (interacts with) 4ea4aa94396c801a614d9f8ae58832dd
806	cooccurrence	1	f2ed3550d0042f6652e636b217c04083 (interacts with) af4138b46ea996fb6d108b24e66c6538
806	cooccurrence	1	f2ed3550d0042f6652e636b217c04083 (interacts with) 5320e2141d739093225ac025901d725c
20	cooccurrence	1	a3cddcc742742dd0a2b794808df54b2e (interacts with) ce00a12e2dcc1156513ec9aeb4efd7c0
806	cooccurrence	1	921381887337290267aa6a3c0c647296 (interacts with) 97b185463bda1802655d62e3b6b324d6
806	cooccurrence	1	c335c41e06678357416228ee44b8cef3 (interacts with) 86658c2a4dbc39cddff59ba4b15318a3
806	cooccurrence	1	482afd15d4c6d019c1d08236f600a26d (interacts with) 4a505b26816b9dd8dca244f85bcac059
806	cooccurrence	1	482afd15d4c6d019c1d08236f600a26d (interacts with) 875b6c79352ef21845d0b3889da550fe
806	cooccurrence	1	482afd15d4c6d019c1d08236f600a26d (interacts with) 3afc34bf27a0cb4f192430f53142ac24
806	cooccurrence	1	482afd15d4c6d019c1d08236f600a26d (interacts with) aa851b58f6eafcf08855d0eb7dd7643b
806	cooccurrence	1	49666b838337ef4553cc513fa364e83f (interacts with) ed24edbd73201bd18d0f7b96710f6465
806	cooccurrence	1	49666b838337ef4553cc513fa364e83f (interacts with) 442523abbde73307416505366620694e
806	cooccurrence	1	3162330b16ea96deab872e20c547bd51 (interacts with) 9fff4403cf7e0f799534e58cd7c1854b
806	cooccurrence	1	3162330b16ea96deab872e20c547bd51 (interacts with) 4550fc1ad3e25e07a112584aaddf93ea
806	cooccurrence	1	9c864d502097d505c21d7807a403bf9a (interacts with) 36acb27c1c7c141702d70e4378123c89
806	cooccurrence	1	9c864d502097d505c21d7807a403bf9a (interacts with) 4a2a4f3b350cad420bcf2bfc464a32e4
806	cooccurrence	1	74c6a5ea0600e02b6e636e617585ed3e (interacts with) c98513a390c75a085d2c0489099354f0
806	cooccurrence	0.999999	3935e3ae2a748b03abb1941040f86d60 (interacts with) 66fe445600f7201de2070be25c738686
806	cooccurrence	1	27281c2847162475d617599760104a73 (interacts with) 5da73bce959936c47111911929df7f29
806	cooccurrence	1	27281c2847162475d617599760104a73 (interacts with) 83a4c606d06e44b485060551d19f039f
14	cooccurrence	1	f9ff5d67b799c59f4171bdd83d99de8c (interacts with) a34e40906b8021d8ac81afe911807b37
806	cooccurrence	1	b63e646122059e6b337798baed28127f (interacts with) e1358afd76cd108056655ee7e4c18838
806	cooccurrence	1	b63e646122059e6b337798baed28127f (interacts with) a093645c10e3f62f5bd8b77ce86fd21a
806	cooccurrence	1	66ea0157a3b41e767ee704a4cb0ccf4c (interacts with) be8b1c67e44fa4e0d1a0b9b05f8e4645
16	cooccurrence	0.999999	e9ad3f54e67f329b056951358315cfbc (interacts with) 559cd6bb3b4a6194e6298b6222d2c813
806	cooccurrence	1	482afd15d4c6d019c1d08236f600a26d (interacts with) 294cf40bc0cdb50b52a94642d271d208
806	cooccurrence	1	482afd15d4c6d019c1d08236f600a26d (interacts with) d7112695eb53303b9a36167e9ab84607
806	cooccurrence	1	49666b838337ef4553cc513fa364e83f (interacts with) b04aae1d5726d5801741d2214de59bc6
806	cooccurrence	1	ed3e186583f5e76c4b080e4d47729ae2 (interacts with) ef10a6e3f486ce421e3210c5f7d180cf
806	cooccurrence	1	9c864d502097d505c21d7807a403bf9a (interacts with) 71d1e5eeb767a57a94150a1a330a3b01
806	cooccurrence	1	d96f054ababcee24e4f660f11adbf138 (interacts with) 8b7df6117913905a81fdad59a31980cd
806	cooccurrence	1	27281c2847162475d617599760104a73 (interacts with) 7b8a57e9416146783997be72e9741401
806	cooccurrence	1	27281c2847162475d617599760104a73 (interacts with) 94376c2670fca082b60c65506f4733eb
806	cooccurrence	1	b63e646122059e6b337798baed28127f (interacts with) 714292a42b82f1c935580bd2de56b428
806	cooccurrence	1	85603f30112b15f673c7626fb7f3fde8 (interacts with) cb37e1bdd4da76a9e6a0f0056e2c61ff
60	cooccurrence	0.53015	7a53e5c34fa46a513e14fc5022ecd814 (interacts with) Timepoints_Day0
36	cooccurrence	0.658423	f87d0e2ed7e9d826cfc8547b57027646 (interacts with) Timepoints_Day0
16	cooccurrence	0.733022	e8d9fe5c6cc4339ee436176410a6ac4f (interacts with) Timepoints_Day0
806	cooccurrence	0.661119	ea4ace22970f2b5a913614c15bb3819c (interacts with) Timepoints_Day14
806	cooccurrence	0.619337	147d847247cbfaa4e669ba07edcbf8c5 (interacts with) Timepoints_Day28
14	cooccurrence	0.625227	d02d0a243258a496aa136eaaa9bc8661 (interacts with) Timepoints_Day42
10	depletion	-0.709048	bf00fa4e0f79ee58ba7229a892df5ca5 (interacts with) Timepoints_Rotten
