# Supplementary material for: Temporal fruit microbiome and immunity dynamics in postharvest apple (Malus x domestica)
Source: Hortic Res. 2025 Feb 25;12(6):uhaf063. doi: 10.1093/hr/uhaf063 (PMC12023859; doi:10.1093/hr/uhaf063)
Supplement: Web_Material_uhaf063 [file web_material_uhaf063.zip › 20241219_SupplementalTable4_16S_EdgeTable.xlsx]

## Sheet: README
Column Descriptions and Notes
1	Column A lists the edge betweenness score.
2	Column B classifies interactions as positive or negative (cooccurrence or depletion, respectively).
3	Column C shows the edge weight assigned by MicrobeTag using the MGG app in Cytoscape.
4	Column D lists the OTUs involved in the interaction. Note that listing one OTU first does not imply directionality for the edge.
5	Tabs in this workook indicate the different cultivars and tissue types.

## Sheet: gala_pulp_16S
Edge Betweenness	interaction type	microbetag::weight	otu pair
36	cooccurrence	1	979bfd41ca782d213443a41a73a5550b (cooccurrence/depletion) f1fb5f4e3809652c58081ded11296e9a
362	cooccurrence	1	74fc768ae73478481caf13192da0d097 (cooccurrence/depletion) d9cc82c5c8fe6550304fbef91c59c8c9
36	cooccurrence	1	979bfd41ca782d213443a41a73a5550b (cooccurrence/depletion) 34a285f7661ff0441c48578d87935eaa
362	cooccurrence	1	74fc768ae73478481caf13192da0d097 (cooccurrence/depletion) ef6c33ea59f4169139e2f823c058ac99
362	cooccurrence	1	909d64fb62fb69c90b6de65af47084e1 (cooccurrence/depletion) 96fa9a0c27a2e809bccec18b15b3b3e2
362	cooccurrence	0.736756	74fc768ae73478481caf13192da0d097 (cooccurrence/depletion) e6f2307c2ef526cc35cb4f3661a8cddd
720	cooccurrence	0.755592	74fc768ae73478481caf13192da0d097 (cooccurrence/depletion) 6fa8e95b616e46db29da3db9992fb187
362	cooccurrence	0.753099	352fa06a477eea27b11552920565b3ac (cooccurrence/depletion) 6fa8e95b616e46db29da3db9992fb187
26	cooccurrence	0.63245	4b798d55b7543bb46680aeab2c6dc653 (cooccurrence/depletion) 2b16c354472418f719cd020fcf509bbd
362	cooccurrence	1	087d966b05741ebb0a1fb97409a529a5 (cooccurrence/depletion) b0a4ea64def5d20cd86e8218c4d31461
362	cooccurrence	1	3bc4d5e8a411c29a451886b523989855 (cooccurrence/depletion) 0f35cff6841b5fb1c22e46ee10565846
70	cooccurrence	0.940201	06f35c0058041c8c687cc22a32db2f1c (cooccurrence/depletion) 209e0f78946f905ddc942404cacfac45
292	cooccurrence	0.999997	147bf33e27cf602eb9b90c9901e7c385 (cooccurrence/depletion) 209e0f78946f905ddc942404cacfac45
362	cooccurrence	1	909d64fb62fb69c90b6de65af47084e1 (cooccurrence/depletion) 54d756525355cadd3f205f09a76f8e6e
362	cooccurrence	1	8933c3293b1139e74df2cb751369adcf (cooccurrence/depletion) 4447a82dfcaaa483bfaab5677e4b13e4
8	cooccurrence	0.971305	cc11901e921ad3444e2c6fb80089685b (cooccurrence/depletion) 1791b76db12dd80d9562ab91386f4180
5010	cooccurrence	0.493486	139166499fc9de8bcc168c1e57435f6a (cooccurrence/depletion) 7c8524646482e5179edeaac63b3f90a6
4080	cooccurrence	0.63801	46b40c30d14c8452fe5972b69516b40c (cooccurrence/depletion) 7c8524646482e5179edeaac63b3f90a6
362	cooccurrence	1	46b40c30d14c8452fe5972b69516b40c (cooccurrence/depletion) d1c558bc077f70b7f068839f0a0d17e3
362	cooccurrence	1	909d64fb62fb69c90b6de65af47084e1 (cooccurrence/depletion) 085f344ca7a75c7c8c1c1597a43286b8
362	cooccurrence	1	46b40c30d14c8452fe5972b69516b40c (cooccurrence/depletion) c8d905ec89dd4fceb3be7d862cbad17f
720	cooccurrence	0.602876	3bc4d5e8a411c29a451886b523989855 (cooccurrence/depletion) cfe4451eeb715b0ec109bcadde4febb3
362	cooccurrence	0.846351	ce4e36eb33c35de1e026180b68baf0f8 (cooccurrence/depletion) cfe4451eeb715b0ec109bcadde4febb3
7994	cooccurrence	0.687051	909d64fb62fb69c90b6de65af47084e1 (cooccurrence/depletion) cc8d7db5fb446c76a8bd874983b23c12
7822	cooccurrence	0.486458	b1206e91e99c619a6671cc9bedbcb3be (cooccurrence/depletion) cc8d7db5fb446c76a8bd874983b23c12
362	cooccurrence	0.778453	eab836813b889cc8555fc1c5678ef046 (cooccurrence/depletion) cc8d7db5fb446c76a8bd874983b23c12
362	cooccurrence	1	3bc4d5e8a411c29a451886b523989855 (cooccurrence/depletion) 2f5fb7f8c4d9f3dbfd0039d2415f53ae
362	cooccurrence	1	4ecac31bcebca9123650886895b6f2f9 (cooccurrence/depletion) 67c20aa6ce990d0029e4159b01fd963e
362	cooccurrence	1	74fc768ae73478481caf13192da0d097 (cooccurrence/depletion) 28f063b1e6a1872967c9356210d58224
362	cooccurrence	1	3bc4d5e8a411c29a451886b523989855 (cooccurrence/depletion) bef4eb6bf1c2390b9f96f991d5fc36f2
36	cooccurrence	1	979bfd41ca782d213443a41a73a5550b (cooccurrence/depletion) 08eafdcb14252aeb2eedc057201d26b7
362	cooccurrence	1	76aa4481d44ae6514c60de70ee443617 (cooccurrence/depletion) 2e66b6e7f2b81ffbeb42593457faa4c7
14	cooccurrence	0.999972	e51ff0ede3360cd52df8d697a45eb6fb (cooccurrence/depletion) 3ff5c0c20c4c86cbc34f596f3ea3a06a
362	cooccurrence	1	091e04111da34306ed3edded2299033e (cooccurrence/depletion) 5198c8cd79dffaa15ac94b4ee7a1015e
6194	cooccurrence	0.999997	74fc768ae73478481caf13192da0d097 (cooccurrence/depletion) 24a12cc4fa7b0eaf3ec186ab8779d0b9
6480	cooccurrence	0.740277	087d966b05741ebb0a1fb97409a529a5 (cooccurrence/depletion) 24a12cc4fa7b0eaf3ec186ab8779d0b9
362	cooccurrence	0.818388	a9e1a3ce4d35293fb54014a0efba0626 (cooccurrence/depletion) f042d1e61724f9c912071855e587826a
362	cooccurrence	1	139166499fc9de8bcc168c1e57435f6a (cooccurrence/depletion) ba393619b12874a334dce9f22c2791b3
26	cooccurrence	1	0306f6e388518a832f37981d61fa13bb (cooccurrence/depletion) e9488baffe3302d4fa32c1dcad4646f0
3762	cooccurrence	0.471748	30ece02d25083a21cf326535d6d86731 (cooccurrence/depletion) a1833d153a0e8557a12084f37451d985
362	cooccurrence	0.983503	07479207a984eaa3e5a97e2fe79e2562 (cooccurrence/depletion) a1833d153a0e8557a12084f37451d985
36	cooccurrence	1	979bfd41ca782d213443a41a73a5550b (cooccurrence/depletion) 4c6150cc805a6d839307ee3b1a999345
362	cooccurrence	1	909d64fb62fb69c90b6de65af47084e1 (cooccurrence/depletion) dcc2e90407e2f9abb403ab3fecb12a53
2	cooccurrence	0.691366	b4fc237ff84d348b6bd80ecdb29e0cc2 (cooccurrence/depletion) 6153775a182ca11b8fbe1f814ec19a2c
18	cooccurrence	0.651715	4a2428e5d4d129507ce0dca492102df8 (cooccurrence/depletion) 6f8c7ef1a572d76522040ea9e6a03041
362	cooccurrence	1	30ece02d25083a21cf326535d6d86731 (cooccurrence/depletion) b35e4a415cc7208b02ad9e4a42919121
26	cooccurrence	1	0306f6e388518a832f37981d61fa13bb (cooccurrence/depletion) a557fefb6906ed3c7d2ffb852cbc957a
36	cooccurrence	1	979bfd41ca782d213443a41a73a5550b (cooccurrence/depletion) 18ac6cd4816f403766eac3596649af27
14	cooccurrence	1	e51ff0ede3360cd52df8d697a45eb6fb (cooccurrence/depletion) 3acf1091e436d3d80accb46b9193fd72
12144	cooccurrence	0.738608	3bc4d5e8a411c29a451886b523989855 (cooccurrence/depletion) 275c1ac49f92221e309900678e268671
11954	cooccurrence	0.999994	087d966b05741ebb0a1fb97409a529a5 (cooccurrence/depletion) 275c1ac49f92221e309900678e268671
362	cooccurrence	1	46b40c30d14c8452fe5972b69516b40c (cooccurrence/depletion) bff58b5733b2b3467a8ace98d5cabb2f
36	cooccurrence	1	979bfd41ca782d213443a41a73a5550b (cooccurrence/depletion) 6afeb46224ec8c84781dc37d8dd5963d
4704	cooccurrence	0.99997	4c75b27dcde0d6e58dd5a374b1116fa2 (cooccurrence/depletion) d03b56c148c240b9a38ecaecaffe3457
4394	cooccurrence	0.987347	a1833d153a0e8557a12084f37451d985 (cooccurrence/depletion) d03b56c148c240b9a38ecaecaffe3457
8	cooccurrence	0.999992	cc11901e921ad3444e2c6fb80089685b (cooccurrence/depletion) 00a01b4994bbc23f2a81bbaca637c92b
8	cooccurrence	0.862849	cc11901e921ad3444e2c6fb80089685b (cooccurrence/depletion) 614b96660dbe1d0f5cd89b7dc4acbe64
12	cooccurrence	0.821704	6f12eab206ee39d6230bebf9fb2b1a80 (cooccurrence/depletion) 18ed1745310f276f57edcadf0dbb8cf7
362	cooccurrence	1	46b40c30d14c8452fe5972b69516b40c (cooccurrence/depletion) cc8ddb772341339ab2570136a9e1eb50
362	cooccurrence	0.701952	7c8524646482e5179edeaac63b3f90a6 (cooccurrence/depletion) 4ea167bc5d921a5cbac1576437ecd09a
14	cooccurrence	1	e51ff0ede3360cd52df8d697a45eb6fb (cooccurrence/depletion) 9032ca45274d28b85b47934d9a40d8c4
8	cooccurrence	0.806084	476cd8e9468486776686e79f3caeb611 (cooccurrence/depletion) 84551d10d84228b1deb1552a5a0a1c74
6	cooccurrence	0.564017	b3ed549f85173f7044831444cd0ec1bd (cooccurrence/depletion) 84551d10d84228b1deb1552a5a0a1c74
362	cooccurrence	1	8933c3293b1139e74df2cb751369adcf (cooccurrence/depletion) ee78787e59849c42be3cbadef6585b9f
4080	cooccurrence	0.729526	76aa4481d44ae6514c60de70ee443617 (cooccurrence/depletion) 76a6e8da1b03a7b3db53cf65d1a777c3
3762	cooccurrence	0.934802	091e04111da34306ed3edded2299033e (cooccurrence/depletion) 76a6e8da1b03a7b3db53cf65d1a777c3
362	cooccurrence	0.606259	18176e5be07ce26aaf4b9bde91167a18 (cooccurrence/depletion) 26c1a013827e2aa776f318869612aa1b
362	cooccurrence	0.725354	087d966b05741ebb0a1fb97409a529a5 (cooccurrence/depletion) 842c10d7e48266f1a915306cee94490c
80	cooccurrence	1	0306f6e388518a832f37981d61fa13bb (cooccurrence/depletion) c8d89c0c970cc542582b628b8f1aaee9
362	cooccurrence	0.999999	087d966b05741ebb0a1fb97409a529a5 (cooccurrence/depletion) b5e7d5bad16c13a120cc9d18b403114d
720	cooccurrence	0.630927	139166499fc9de8bcc168c1e57435f6a (cooccurrence/depletion) 225c6c035e6a095dfdd594724ad5201c
362	cooccurrence	0.741621	cd87e133c88580d9aa6e4610cee637ed (cooccurrence/depletion) 225c6c035e6a095dfdd594724ad5201c
362	cooccurrence	1	087d966b05741ebb0a1fb97409a529a5 (cooccurrence/depletion) 48746f974c24d2f2585dca1ed1b6744d
362	cooccurrence	0.805992	091e04111da34306ed3edded2299033e (cooccurrence/depletion) d13044775ceabf24f38c6ade2deefb75
12	cooccurrence	0.999999	e43e71518a22ef81df7e2bb2a66cc5ef (cooccurrence/depletion) 5220ddc62c97ffc6a01b8574a77ea843
26	depletion	-1	0306f6e388518a832f37981d61fa13bb (cooccurrence/depletion) a7734ef8fc9444c777ccb8aa9bbe41b4
362	cooccurrence	1	8933c3293b1139e74df2cb751369adcf (cooccurrence/depletion) 12e54218f3e7e51a677db6f752a7ebb8
362	cooccurrence	1	8933c3293b1139e74df2cb751369adcf (cooccurrence/depletion) a28d8bff71f5d875bdb0930f83d7627a
36	cooccurrence	1	979bfd41ca782d213443a41a73a5550b (cooccurrence/depletion) a2490dbee915f38bdd5444957b40fa10
362	cooccurrence	1	46b40c30d14c8452fe5972b69516b40c (cooccurrence/depletion) 9706370068a69f30e71cb51cab115ca8
362	cooccurrence	0.765913	f1b1c46da02b811835c0a8dc5942fe76 (cooccurrence/depletion) 24f564578088745ee43703a290a4a693
2784	cooccurrence	0.738237	8933c3293b1139e74df2cb751369adcf (cooccurrence/depletion) 75c6ea13df1e4da7ce4dfb0275cfd4d4
3114	cooccurrence	0.999999	4c75b27dcde0d6e58dd5a374b1116fa2 (cooccurrence/depletion) 75c6ea13df1e4da7ce4dfb0275cfd4d4
362	cooccurrence	1	74fc768ae73478481caf13192da0d097 (cooccurrence/depletion) 84f91a79d151c11d3e652cbd44614a65
362	cooccurrence	1	90aa3d126444751f21fc429064e691a8 (cooccurrence/depletion) 5db961f7ac0c42df08b10addd14ca4bc
362	cooccurrence	0.999999	4c75b27dcde0d6e58dd5a374b1116fa2 (cooccurrence/depletion) 5b69e9002e4692dedb5b8c0e176576d5
362	cooccurrence	0.693895	5644428423efb7afef447333e0ddd001 (cooccurrence/depletion) a082cdbb66320fc5212b78983925cc78
1074	cooccurrence	0.677976	46b40c30d14c8452fe5972b69516b40c (cooccurrence/depletion) a082cdbb66320fc5212b78983925cc78
362	cooccurrence	0.826698	eaf7c40d0b4f56586cacfdd2c6b476df (cooccurrence/depletion) a082cdbb66320fc5212b78983925cc78
2	cooccurrence	0.637524	1adc55beca116c1087b618013ad91af8 (cooccurrence/depletion) 6209147dc4674ac5b6f8fb4f5a3e3d65
2	cooccurrence	0.819349	7de344f01632514ab78752f59fea3dff (cooccurrence/depletion) e4ad2c3f5697cfd6b618baa25b7d5ddc
18	cooccurrence	1	4a2428e5d4d129507ce0dca492102df8 (cooccurrence/depletion) bd38816748223c634361cf4e9a2a762f
16512	cooccurrence	0.59296	96743eeaad9e0aa10fae924f1ca02399 (cooccurrence/depletion) 5b865c46a85073a56987731963cb66b9
14994	cooccurrence	0.517199	3bc4d5e8a411c29a451886b523989855 (cooccurrence/depletion) 5b865c46a85073a56987731963cb66b9
9600	cooccurrence	0.681557	4c75b27dcde0d6e58dd5a374b1116fa2 (cooccurrence/depletion) 5b865c46a85073a56987731963cb66b9
362	cooccurrence	1	909d64fb62fb69c90b6de65af47084e1 (cooccurrence/depletion) 5da8cdb991d59100a23ebf0ea7cc87ff
362	cooccurrence	0.999999	087d966b05741ebb0a1fb97409a529a5 (cooccurrence/depletion) c29cf765f13bf2ffb9fcf75c33f8d98e
18	cooccurrence	0.80093	61c40a705884b74ca9b7793fdc68417b (cooccurrence/depletion) 6086f13bdfda9971798360031daba46b
362	cooccurrence	0.999999	3bc4d5e8a411c29a451886b523989855 (cooccurrence/depletion) 02b79125e9f22ac397f4b1a8ce4bad65
362	cooccurrence	1	e562181eeebeb7974b3da5028cde38e7 (cooccurrence/depletion) 190d37df4a5207ee943b0af3c2720031
14616	cooccurrence	0.770917	139166499fc9de8bcc168c1e57435f6a (cooccurrence/depletion) 335410bc80c8887d5ec59d8c0063795b
15410	cooccurrence	0.560822	b1206e91e99c619a6671cc9bedbcb3be (cooccurrence/depletion) 335410bc80c8887d5ec59d8c0063795b
696	cooccurrence	0.930313	ae3d60d8b2ae65c19b6819a86e76d9b6 (cooccurrence/depletion) 335410bc80c8887d5ec59d8c0063795b
4	cooccurrence	0.476184	ec855dafecbe7343672145f774ccd139 (cooccurrence/depletion) 31829cacb16a81c69a48e7f134d08d5a
12	cooccurrence	1	6f12eab206ee39d6230bebf9fb2b1a80 (cooccurrence/depletion) 01364ae3f7297e4eefa8067aa44e571e
362	cooccurrence	1	4c75b27dcde0d6e58dd5a374b1116fa2 (cooccurrence/depletion) 8ab6684e5017e43d394fa8c043ae19d6
4	cooccurrence	0.674666	31829cacb16a81c69a48e7f134d08d5a (cooccurrence/depletion) 747593e6666ac6e0602cf3c3206c6c41
362	cooccurrence	1	139166499fc9de8bcc168c1e57435f6a (cooccurrence/depletion) babc328b213c5e7d3f298e438d340a7d
362	cooccurrence	1	e562181eeebeb7974b3da5028cde38e7 (cooccurrence/depletion) 858b1294902ec52be3d2555331e35f4c
362	cooccurrence	1	091e04111da34306ed3edded2299033e (cooccurrence/depletion) 205cecf7511e0f00600e943bf0079c43
720	cooccurrence	0.942393	74fc768ae73478481caf13192da0d097 (cooccurrence/depletion) 19971d0c987bffd1092bb241fd98ae8a
362	cooccurrence	1	b887440c7f3f8cf0881795b3154c63b4 (cooccurrence/depletion) 19971d0c987bffd1092bb241fd98ae8a
18	cooccurrence	1	61c40a705884b74ca9b7793fdc68417b (cooccurrence/depletion) 193af6e7b2e5de366da8307e52e0afc4
362	cooccurrence	1	909d64fb62fb69c90b6de65af47084e1 (cooccurrence/depletion) 296506209740467290617763bccd69b3
18	cooccurrence	0.859649	61c40a705884b74ca9b7793fdc68417b (cooccurrence/depletion) a4707571a5896925c72850f6ec9ffc6c
362	cooccurrence	0.91519	7c8524646482e5179edeaac63b3f90a6 (cooccurrence/depletion) e5028f6fe82e863a12a8cdc73d592328
362	cooccurrence	1	30ece02d25083a21cf326535d6d86731 (cooccurrence/depletion) 77ae38ed50e7684cd8826dff5373f811
362	cooccurrence	1	46b40c30d14c8452fe5972b69516b40c (cooccurrence/depletion) 38b5ed1388078111de28c712af846ded
4	cooccurrence	0.672111	7610e232e127c76e8358460411f3aae6 (cooccurrence/depletion) ecb56285ba5404588feb0e66a3fc7a88
362	cooccurrence	1	4ecac31bcebca9123650886895b6f2f9 (cooccurrence/depletion) 7124708cbe93e5f1f4d5d6bd06519f24
362	cooccurrence	1	3bc4d5e8a411c29a451886b523989855 (cooccurrence/depletion) 7acc2f4087ad78764ef2628fb83c6831
36	cooccurrence	1	979bfd41ca782d213443a41a73a5550b (cooccurrence/depletion) eac571eda45162b3ff78f10ec77454a4
12	cooccurrence	1	6f12eab206ee39d6230bebf9fb2b1a80 (cooccurrence/depletion) e46cad2aff199fb7e7f740eb7c8f8b9f
26	cooccurrence	1	0306f6e388518a832f37981d61fa13bb (cooccurrence/depletion) e35e9380e00984987274d0323309760f
36	cooccurrence	1	979bfd41ca782d213443a41a73a5550b (cooccurrence/depletion) cd7f1d974cb8973b28ec3a0a10acfe0c
26	depletion	-1	0306f6e388518a832f37981d61fa13bb (cooccurrence/depletion) 3d42aa205fc8544d8a521eadb49a65b8
48	cooccurrence	0.79362	2b16c354472418f719cd020fcf509bbd (cooccurrence/depletion) 2fa012e68983b69278eec0434fff28fe
66	cooccurrence	0.998018	c8d89c0c970cc542582b628b8f1aaee9 (cooccurrence/depletion) 2fa012e68983b69278eec0434fff28fe
6	cooccurrence	0.999999	5d69104ba7dd4a72c668fe101a8e8baa (cooccurrence/depletion) 0dc681a8ccacbc38160229d9adc4dd62
362	cooccurrence	0.999999	30ece02d25083a21cf326535d6d86731 (cooccurrence/depletion) 761a832de08e2be74ac5e0ea7188bd1b
16	cooccurrence	0.665034	6900249b05fc820ee21c02eb4534eec7 (cooccurrence/depletion) 884f3a3a22b02bc2d1bb50159b617828
10	cooccurrence	0.70324	884f3a3a22b02bc2d1bb50159b617828 (cooccurrence/depletion) cfda4da154d5d3425585de98a42500e4
362	cooccurrence	1	4c75b27dcde0d6e58dd5a374b1116fa2 (cooccurrence/depletion) 05af259a9f5b61cf77c3161e94362fb6
12	cooccurrence	1	6f12eab206ee39d6230bebf9fb2b1a80 (cooccurrence/depletion) 59409721f6529e0fc2a80158d5c48a35
14	cooccurrence	0.811732	ba521953cc162766355ca845fdfad82d (cooccurrence/depletion) b0e71f52074132502acca40370b94252
30	cooccurrence	0.649912	e51ff0ede3360cd52df8d697a45eb6fb (cooccurrence/depletion) b0e71f52074132502acca40370b94252
14	cooccurrence	0.703902	2824d4edd61a156913a1aea638af20b5 (cooccurrence/depletion) b0e71f52074132502acca40370b94252
362	cooccurrence	1	3bc4d5e8a411c29a451886b523989855 (cooccurrence/depletion) 68dade94308094c3219e6a4c099d9c34
362	cooccurrence	1	30ece02d25083a21cf326535d6d86731 (cooccurrence/depletion) 19884ada817207eab634c18ad93ace92
18	cooccurrence	0.663522	75620bee17971aba42f3ae77f3782541 (cooccurrence/depletion) 3ba6f261a31fc1a3ade509716ca7a8dd
36	cooccurrence	1	979bfd41ca782d213443a41a73a5550b (cooccurrence/depletion) 31ec5de0da11b4f2affd4e942fac83cd
12	cooccurrence	1	e43e71518a22ef81df7e2bb2a66cc5ef (cooccurrence/depletion) f792c02a190f5a247ec926cc9851b8f2
362	cooccurrence	1	4ecac31bcebca9123650886895b6f2f9 (cooccurrence/depletion) 2c808899d70bde5fae56df0030db71a0
362	cooccurrence	1	74fc768ae73478481caf13192da0d097 (cooccurrence/depletion) 691cdcd6e3d84534fb369a03cb3e4430
12	cooccurrence	1	e43e71518a22ef81df7e2bb2a66cc5ef (cooccurrence/depletion) 61552ab1e1e4b88aaf79dc985cbfefd6
362	cooccurrence	1	30ece02d25083a21cf326535d6d86731 (cooccurrence/depletion) 66db56c6e25c2de61dfb1cc6ba812252
362	cooccurrence	0.793726	d66d181cd6245b117773941d255b2687 (cooccurrence/depletion) 38da322ef8a7b97b0c7ce07cd8f74c49
18	cooccurrence	1	61c40a705884b74ca9b7793fdc68417b (cooccurrence/depletion) 06873b030b73110d5f4437bfb467dbdc
4	metadata driven	0.676398	4b94439bb6f99d414e1230ddc444a935 (metadata driven) Timepoints_Day0
4	metadata driven	0.620249	5932c71a4c1fe58b15e9a724491c2b1c (metadata driven) Timepoints_Day0
4	metadata driven	-0.797948	6f8982f0eac1b8289fa0b5836671abe0 (metadata driven) Timepoints_Day49
16490	cooccurrence	0.771741	96743eeaad9e0aa10fae924f1ca02399 (cooccurrence/depletion) b36fa28e968eb256b3ad507a8503ffdd
716	cooccurrence	0.52041	a9e1a3ce4d35293fb54014a0efba0626 (cooccurrence/depletion) 909d64fb62fb69c90b6de65af47084e1
16434	cooccurrence	0.761297	b36fa28e968eb256b3ad507a8503ffdd (cooccurrence/depletion) 909d64fb62fb69c90b6de65af47084e1
362	cooccurrence	0.686621	4ecac31bcebca9123650886895b6f2f9 (cooccurrence/depletion) 5dc980b479a6bba7276f7f245d2813f7
720	cooccurrence	0.999998	3bc4d5e8a411c29a451886b523989855 (cooccurrence/depletion) d0af78727f81723caf687e9f22d4aafd
18	cooccurrence	0.890778	04ba38167c12e93c41d4600165d8b6e7 (cooccurrence/depletion) 61c40a705884b74ca9b7793fdc68417b
18	cooccurrence	0.70091	5697d325a04172cf1d27d35c2fe37ba7 (cooccurrence/depletion) 61c40a705884b74ca9b7793fdc68417b
362	cooccurrence	0.999996	4ecac31bcebca9123650886895b6f2f9 (cooccurrence/depletion) 6c4de31e2b5c5f954b9ca5466ea6668e
36	cooccurrence	1	979bfd41ca782d213443a41a73a5550b (cooccurrence/depletion) 99251e57a5cf6b37be55152c5b516b09
8	cooccurrence	0.874965	7b35b516a35582d58416568593a8b1b6 (cooccurrence/depletion) 1423a0383cd2179ca775abb024ab93ef
7772	cooccurrence	0.705003	909d64fb62fb69c90b6de65af47084e1 (cooccurrence/depletion) 35c9e1199fb60af12d1162a57a43e4c7
362	cooccurrence	1	3bc4d5e8a411c29a451886b523989855 (cooccurrence/depletion) 6e1d5b223efded7505d3d1f173fb2b8a
2	cooccurrence	0.998025	67e83919ee9da430e523cb4895086c79 (cooccurrence/depletion) f945545e71f3e5dd79975619e80eeb81
362	cooccurrence	1	087d966b05741ebb0a1fb97409a529a5 (cooccurrence/depletion) 21a6188829c9b203da4c72ef2ed60bb5
360	cooccurrence	0.932929	394c1d74f12f33efbfebba6da71dfd9d (cooccurrence/depletion) 76aa4481d44ae6514c60de70ee443617
362	cooccurrence	0.999958	76aa4481d44ae6514c60de70ee443617 (cooccurrence/depletion) cacc3e5fbad6f7595b2194fcf6aa4eac
362	cooccurrence	0.999993	74fc768ae73478481caf13192da0d097 (cooccurrence/depletion) ba4174886b44bf4dc486694a98a9f470
362	cooccurrence	1	76aa4481d44ae6514c60de70ee443617 (cooccurrence/depletion) 2485ea4b0bcab24d97074e5c6b96a659
9600	cooccurrence	0.773005	18176e5be07ce26aaf4b9bde91167a18 (cooccurrence/depletion) 6397b9f58e2294b56f74b49cb47c0e17
9120	cooccurrence	0.890525	18176e5be07ce26aaf4b9bde91167a18 (cooccurrence/depletion) 9d2581348aaf917efff2ff2957faf294
362	cooccurrence	1	909d64fb62fb69c90b6de65af47084e1 (cooccurrence/depletion) bc2e43a297de5f24c6a22cb17f864fe5
362	cooccurrence	1	74fc768ae73478481caf13192da0d097 (cooccurrence/depletion) 3e9bc6fe4af55c6f458841b985a8e691
10944	cooccurrence	0.999999	139166499fc9de8bcc168c1e57435f6a (cooccurrence/depletion) f40e1af6a18e804c2bcff6ab2d0b2ad9
362	cooccurrence	1	74fc768ae73478481caf13192da0d097 (cooccurrence/depletion) e20f49a84dc808a14cd51638adf85ca3
362	cooccurrence	1	76aa4481d44ae6514c60de70ee443617 (cooccurrence/depletion) 239d342c7f55f1ee3983639471ddb4ef
8	cooccurrence	0.764448	1423a0383cd2179ca775abb024ab93ef (cooccurrence/depletion) aaa7282c32d99183368853ba784c7550
18	cooccurrence	0.47383	c8f5f821882161756a128f61f4337800 (cooccurrence/depletion) 6fde62ea86757c1456260d4c5657862e
32	cooccurrence	0.50495	75620bee17971aba42f3ae77f3782541 (cooccurrence/depletion) 6fde62ea86757c1456260d4c5657862e
362	cooccurrence	1	139166499fc9de8bcc168c1e57435f6a (cooccurrence/depletion) 22e6be9ae69045e8bbecb7a5b2b5cc0a
2	cooccurrence	1	ba5446fb83b930af820e202c02acc7a2 (cooccurrence/depletion) 340e228904e3fda640f0685036e03fce
36	cooccurrence	1	979bfd41ca782d213443a41a73a5550b (cooccurrence/depletion) b513581620b1a03af272e425525c7453
362	cooccurrence	1	3bc4d5e8a411c29a451886b523989855 (cooccurrence/depletion) e05f2315fef91ff3b107945a38173cd2
10	cooccurrence	0.826157	6900249b05fc820ee21c02eb4534eec7 (cooccurrence/depletion) 8009e985f53e2df02567998dc25fd548
362	cooccurrence	1	74fc768ae73478481caf13192da0d097 (cooccurrence/depletion) a2c68ec7a7d0b0c1d27df0b87516fcfa
10	cooccurrence	1	6900249b05fc820ee21c02eb4534eec7 (cooccurrence/depletion) d130372d4952ad9a9f3c8082ed136602
18	cooccurrence	0.999954	61c40a705884b74ca9b7793fdc68417b (cooccurrence/depletion) f28b76428ecb1157b8445779e6b2c320
362	cooccurrence	0.858484	51e9c6a428c624a2e24c5297754d58a9 (cooccurrence/depletion) 46b40c30d14c8452fe5972b69516b40c
362	cooccurrence	1	76aa4481d44ae6514c60de70ee443617 (cooccurrence/depletion) ded63c6aae6150c9d7e6783d76a11f21
362	cooccurrence	1	139166499fc9de8bcc168c1e57435f6a (cooccurrence/depletion) 622c427b8ea19ab8305886b6715c026d
362	cooccurrence	1	74fc768ae73478481caf13192da0d097 (cooccurrence/depletion) 95b8e46e5aaa78446af3da6efa761e3e
36	cooccurrence	1	979bfd41ca782d213443a41a73a5550b (cooccurrence/depletion) 8397fb40282c8d6379908c532e927e3c
362	cooccurrence	1	3bc4d5e8a411c29a451886b523989855 (cooccurrence/depletion) abf96dcb003c8ab9dc77933201cda701
48	cooccurrence	0.548443	6fde62ea86757c1456260d4c5657862e (cooccurrence/depletion) 4a2428e5d4d129507ce0dca492102df8
362	cooccurrence	0.82601	4fc46def6553bfea723c2d1ea6f70c4c (cooccurrence/depletion) 6ee1dffaf22d5431935567d856378ce2
1074	cooccurrence	0.784546	76aa4481d44ae6514c60de70ee443617 (cooccurrence/depletion) 6ee1dffaf22d5431935567d856378ce2
362	cooccurrence	0.789563	7277076fb10f11c338e9f9dc24603b6d (cooccurrence/depletion) 6ee1dffaf22d5431935567d856378ce2
362	cooccurrence	1	4ecac31bcebca9123650886895b6f2f9 (cooccurrence/depletion) 16f57cba1826957d7c26407a992fc086
362	cooccurrence	0.765544	139166499fc9de8bcc168c1e57435f6a (cooccurrence/depletion) f09459b045448d5cda2f59eed4e79780
12	cooccurrence	0.559776	1423a0383cd2179ca775abb024ab93ef (cooccurrence/depletion) 46437de1cdc3aa9d66703a3a0da1addd
8	cooccurrence	0.771365	cb05f9d44bda06ccc9bb482d67e800c1 (cooccurrence/depletion) 46437de1cdc3aa9d66703a3a0da1addd
26	cooccurrence	1	0306f6e388518a832f37981d61fa13bb (cooccurrence/depletion) 251e334fbbfc5d43962e0640b6529d13
362	cooccurrence	1	087d966b05741ebb0a1fb97409a529a5 (cooccurrence/depletion) c63f05ffcb3065e22d14b812dfbcacd6
8624	cooccurrence	0.653389	76aa4481d44ae6514c60de70ee443617 (cooccurrence/depletion) 9d2136dd15f37e98b78c0fa344953eed
8874	cooccurrence	0.591287	9d2581348aaf917efff2ff2957faf294 (cooccurrence/depletion) 9d2136dd15f37e98b78c0fa344953eed
26	cooccurrence	1	0306f6e388518a832f37981d61fa13bb (cooccurrence/depletion) 3b0ccb3327dec205bcde93b748ef32c3
10220	cooccurrence	0.761439	06f35c0058041c8c687cc22a32db2f1c (cooccurrence/depletion) 147bf33e27cf602eb9b90c9901e7c385
10730	cooccurrence	0.999915	f40e1af6a18e804c2bcff6ab2d0b2ad9 (cooccurrence/depletion) 147bf33e27cf602eb9b90c9901e7c385
7686	cooccurrence	0.475988	35c9e1199fb60af12d1162a57a43e4c7 (cooccurrence/depletion) b1206e91e99c619a6671cc9bedbcb3be
362	cooccurrence	1	74fc768ae73478481caf13192da0d097 (cooccurrence/depletion) 581526063ee32d52f9432a3272fe849f
362	cooccurrence	0.99999	091e04111da34306ed3edded2299033e (cooccurrence/depletion) 29593b8679ce9413b0fbb2e1b272ea8a
362	cooccurrence	1	76aa4481d44ae6514c60de70ee443617 (cooccurrence/depletion) 9539d2caf5914f2884cdf3fbc9693204
720	cooccurrence	1	30ece02d25083a21cf326535d6d86731 (cooccurrence/depletion) 90aa3d126444751f21fc429064e691a8
362	cooccurrence	0.706755	091e04111da34306ed3edded2299033e (cooccurrence/depletion) 7047dfe30057b29949588f6e72f11a81
10	cooccurrence	0.999999	6900249b05fc820ee21c02eb4534eec7 (cooccurrence/depletion) 405599250025b9ae07a3841426fc0003
36	cooccurrence	1	979bfd41ca782d213443a41a73a5550b (cooccurrence/depletion) 3059a74ae98337a2b9cae5bf75336808
362	cooccurrence	1	74fc768ae73478481caf13192da0d097 (cooccurrence/depletion) cab4f6e764b2e380c157b03fede581ea
4	cooccurrence	0.599709	6f8982f0eac1b8289fa0b5836671abe0 (cooccurrence/depletion) c51fe81e36b42516abd7837ffaef8ab6
18	cooccurrence	0.999999	61c40a705884b74ca9b7793fdc68417b (cooccurrence/depletion) ac324f813004a4f3cc69e976fcfdb1bd
362	cooccurrence	1	30ece02d25083a21cf326535d6d86731 (cooccurrence/depletion) 1e864d414e888c5460575458dcf53bfe
4	cooccurrence	1	a9e1a3ce4d35293fb54014a0efba0626 (cooccurrence/depletion) 3e50246fb5ffccd6cd564126b2406d07
358	cooccurrence	0.999934	909d64fb62fb69c90b6de65af47084e1 (cooccurrence/depletion) 3e50246fb5ffccd6cd564126b2406d07
2	cooccurrence	0.999995	394c1d74f12f33efbfebba6da71dfd9d (cooccurrence/depletion) 39a2846721327b6fbb340437b51d425b
360	depletion	-1	76aa4481d44ae6514c60de70ee443617 (cooccurrence/depletion) 39a2846721327b6fbb340437b51d425b
362	cooccurrence	1	8933c3293b1139e74df2cb751369adcf (cooccurrence/depletion) 3df149a6acda41b8cfc83306e91f6f08
6	cooccurrence	1	5d69104ba7dd4a72c668fe101a8e8baa (cooccurrence/depletion) 1cddedc4eb71d3620630b3aa45a18381
362	cooccurrence	1	76aa4481d44ae6514c60de70ee443617 (cooccurrence/depletion) b3a4e67bc517257b105cfd400e802761
26	cooccurrence	1	0306f6e388518a832f37981d61fa13bb (cooccurrence/depletion) db5884d692e4e0d4a0f0b839fb772089
12	cooccurrence	0.802591	e43e71518a22ef81df7e2bb2a66cc5ef (cooccurrence/depletion) e008ac9270f251ea4c87c8ce6c467522
362	cooccurrence	1	909d64fb62fb69c90b6de65af47084e1 (cooccurrence/depletion) bf625cd597ebf11ccb9419e55d38adf5
362	cooccurrence	0.819062	30ece02d25083a21cf326535d6d86731 (cooccurrence/depletion) 37eed0911a24cc844851471a808490d4
362	cooccurrence	0.75359	35ddaae240650bb20a63411d45eab4ee (cooccurrence/depletion) 4c75b27dcde0d6e58dd5a374b1116fa2
12	cooccurrence	1	e43e71518a22ef81df7e2bb2a66cc5ef (cooccurrence/depletion) 57d95a2cd3d26620a407d90398079e12
26	cooccurrence	1	0306f6e388518a832f37981d61fa13bb (cooccurrence/depletion) 08f80e15abbae90647fee64a64d44e27
378	cooccurrence	0.999067	139166499fc9de8bcc168c1e57435f6a (cooccurrence/depletion) ae3d60d8b2ae65c19b6819a86e76d9b6
720	cooccurrence	0.887118	d66d181cd6245b117773941d255b2687 (cooccurrence/depletion) ae3d60d8b2ae65c19b6819a86e76d9b6
362	cooccurrence	1	087d966b05741ebb0a1fb97409a529a5 (cooccurrence/depletion) 83c7c4d5c4d8512dd87d46b3f9bedcec
18	cooccurrence	0.999997	4a2428e5d4d129507ce0dca492102df8 (cooccurrence/depletion) cd9b7eee84b7e1d7125d1d73790c2701
362	cooccurrence	0.635448	76aa4481d44ae6514c60de70ee443617 (cooccurrence/depletion) b57211aef4606b5e6e9e5d42d2a3e257
362	cooccurrence	1	139166499fc9de8bcc168c1e57435f6a (cooccurrence/depletion) 08771615eb85c2a3812b2079b754fbc1
10064	cooccurrence	0.636309	06f35c0058041c8c687cc22a32db2f1c (cooccurrence/depletion) a99368550d3b07fd7e4897dc73908dd0
9834	cooccurrence	0.702872	6397b9f58e2294b56f74b49cb47c0e17 (cooccurrence/depletion) a99368550d3b07fd7e4897dc73908dd0
362	cooccurrence	1	d0af78727f81723caf687e9f22d4aafd (cooccurrence/depletion) e2f43d1b7bb94e209f42fa1f88f9a29a
362	cooccurrence	1	091e04111da34306ed3edded2299033e (cooccurrence/depletion) 5ec8b5669117fa5150ebf494e66174bd
4	cooccurrence	0.898074	7610e232e127c76e8358460411f3aae6 (cooccurrence/depletion) 9589344869e39e3b4aadabb556cf4d3d
362	cooccurrence	1	091e04111da34306ed3edded2299033e (cooccurrence/depletion) f97e4c7b9d9e673ce32f8a02523b628d
14	cooccurrence	0.921762	e51ff0ede3360cd52df8d697a45eb6fb (cooccurrence/depletion) b024322fe2e5e717d7871826569e6a82
362	cooccurrence	1	76aa4481d44ae6514c60de70ee443617 (cooccurrence/depletion) 30ad7e68a99342ebaef6e34656a13ccb
362	cooccurrence	1	8933c3293b1139e74df2cb751369adcf (cooccurrence/depletion) 8c2fde72829caaab6a914a15a7e36226
18	cooccurrence	1	61c40a705884b74ca9b7793fdc68417b (cooccurrence/depletion) 9f2d2c8b669382d9103a872cc906f936
362	cooccurrence	1	139166499fc9de8bcc168c1e57435f6a (cooccurrence/depletion) 66b406e6fa37fd90fc27fa053a5495d2
1424	cooccurrence	0.999994	4c75b27dcde0d6e58dd5a374b1116fa2 (cooccurrence/depletion) 8edcae58c98ba0e94897a0bb05fcb76a
1074	cooccurrence	1	e562181eeebeb7974b3da5028cde38e7 (cooccurrence/depletion) 8edcae58c98ba0e94897a0bb05fcb76a
36	cooccurrence	1	979bfd41ca782d213443a41a73a5550b (cooccurrence/depletion) b23fbf37380b9b6a7518f7a00c79556c
362	cooccurrence	1	4ecac31bcebca9123650886895b6f2f9 (cooccurrence/depletion) 0c545b95a07703d46f8ef8c278086cc2
362	cooccurrence	0.618616	b36fa28e968eb256b3ad507a8503ffdd (cooccurrence/depletion) d55ea8ec78fe4bb83ddd6ed5d3f22934
362	cooccurrence	1	30ece02d25083a21cf326535d6d86731 (cooccurrence/depletion) d6d8a7008e0e0f774ecbed3811f49d45
6	cooccurrence	1	5d69104ba7dd4a72c668fe101a8e8baa (cooccurrence/depletion) 1540631d68a1cd972a5a7443ceb373ca
362	cooccurrence	1	3bc4d5e8a411c29a451886b523989855 (cooccurrence/depletion) 5556f8e00ea5a33a942e216eda2484f2
6	cooccurrence	0.846042	476cd8e9468486776686e79f3caeb611 (cooccurrence/depletion) 3c6145afe70c2dcb98509f753477a547
362	cooccurrence	1	087d966b05741ebb0a1fb97409a529a5 (cooccurrence/depletion) 09a2d5de8142c1277759a4f77e7200f6
3762	cooccurrence	0.771646	4ecac31bcebca9123650886895b6f2f9 (cooccurrence/depletion) 4faa0fb32f34e50a8e83015056e3f509
4080	cooccurrence	0.999993	087d966b05741ebb0a1fb97409a529a5 (cooccurrence/depletion) 4faa0fb32f34e50a8e83015056e3f509
362	cooccurrence	1	3bc4d5e8a411c29a451886b523989855 (cooccurrence/depletion) 9b7475ce62008c3fe216dea1cdce833f
18	cooccurrence	1	4a2428e5d4d129507ce0dca492102df8 (cooccurrence/depletion) 254784a96f983996663c46688385b884
362	cooccurrence	1	091e04111da34306ed3edded2299033e (cooccurrence/depletion) 0079719e0586a775a436f27ffdd4cfe9
362	cooccurrence	0.999981	46b40c30d14c8452fe5972b69516b40c (cooccurrence/depletion) 5863f3011c7166de32d4b0571a066853
12	cooccurrence	0.999992	6f12eab206ee39d6230bebf9fb2b1a80 (cooccurrence/depletion) 30f93d1b302b3e1cb8266d913a3aa4ac
362	cooccurrence	1	74fc768ae73478481caf13192da0d097 (cooccurrence/depletion) f9a2e5ce7fa3a89aa9957ddc344609f1
362	cooccurrence	1	3bc4d5e8a411c29a451886b523989855 (cooccurrence/depletion) 66966afe95ff8d33d4cda4a40b1ee48d
12	cooccurrence	1	e43e71518a22ef81df7e2bb2a66cc5ef (cooccurrence/depletion) 9d08efaf69105fb135cb4f4c138b85d4
362	cooccurrence	1	3bc4d5e8a411c29a451886b523989855 (cooccurrence/depletion) b05a74acb6df5fc4f448d0e6d2d3490e
362	cooccurrence	1	8933c3293b1139e74df2cb751369adcf (cooccurrence/depletion) 7478a5689b0697cab4b2a430b426b2fa
362	cooccurrence	1	4ecac31bcebca9123650886895b6f2f9 (cooccurrence/depletion) de8999a328ea095c368e0f01ff9330b3
36	cooccurrence	1	979bfd41ca782d213443a41a73a5550b (cooccurrence/depletion) e39dbaefce3774cf3c6f38849fb2bcfd
362	cooccurrence	1	3bc4d5e8a411c29a451886b523989855 (cooccurrence/depletion) 6cdf9e38aa2d2faec9e124f2df3b1b6c
362	cooccurrence	1	4ecac31bcebca9123650886895b6f2f9 (cooccurrence/depletion) b5a89c24af41dd8f67fcffab7f6dc186
36	cooccurrence	1	979bfd41ca782d213443a41a73a5550b (cooccurrence/depletion) 0906945c459432ea4943fc28032bdb4c
362	cooccurrence	1	76aa4481d44ae6514c60de70ee443617 (cooccurrence/depletion) e2af9bb9e068db3ef04a2ee95981b657
720	cooccurrence	0.575931	091e04111da34306ed3edded2299033e (cooccurrence/depletion) f1b1c46da02b811835c0a8dc5942fe76
362	cooccurrence	1	4ecac31bcebca9123650886895b6f2f9 (cooccurrence/depletion) 4cc0fecac84a803ca6383f51170cfc80
362	cooccurrence	1	087d966b05741ebb0a1fb97409a529a5 (cooccurrence/depletion) b7da3858ee69b25b35918ecc3121b82a
12	cooccurrence	1	6f12eab206ee39d6230bebf9fb2b1a80 (cooccurrence/depletion) ac6f1d1d9128722fb32058bb91284f55
36	cooccurrence	1	979bfd41ca782d213443a41a73a5550b (cooccurrence/depletion) 26df38bbc114c85e1e5e5eba0e3a70c8
2	cooccurrence	0.797862	9870ff2232ecd0ca58a8504babd0f38c (cooccurrence/depletion) a3dd7550e2de02288b7bd742a278a61b
18	cooccurrence	1	4a2428e5d4d129507ce0dca492102df8 (cooccurrence/depletion) 83a5593a9a6275b9605b7052c633260d
8	cooccurrence	0.768821	8c96f18e45468e8d2dc14c1f9a197387 (cooccurrence/depletion) cc11901e921ad3444e2c6fb80089685b

## Sheet: gala_skin_16S
Edge Betweenness	interaction type	microbetag::weight	otu pair
776	cooccurrence	0.785446	cb7a2f8114e1ac7e8aea794ebc45752d (cooccurrence/depletion) a9e1a3ce4d35293fb54014a0efba0626
852	depletion	-0.999991	3bc4d5e8a411c29a451886b523989855 (cooccurrence/depletion) c81d842c20b85637e3875e77e2f472e0
16008	cooccurrence	0.79527	0306f6e388518a832f37981d61fa13bb (cooccurrence/depletion) e7386aa73658d41aebf490897454461b
150	cooccurrence	0.999998	06cfe81cfc000feae44951c53e82c964 (cooccurrence/depletion) 1d1cdb59171b8f2ed9c1c59c6ac5f311
364	cooccurrence	0.99995	de19a51ef79b1a916d34cdfbd9f86364 (cooccurrence/depletion) 6900249b05fc820ee21c02eb4534eec7
388	depletion	-1	7dce139de1fe80d2ae42810c7fd69d17 (cooccurrence/depletion) 1fe860b46475edb7598b120912306169
390	cooccurrence	1	cb7a2f8114e1ac7e8aea794ebc45752d (cooccurrence/depletion) aa423deb6f7a2ceef9bb4cf42b645214
390	cooccurrence	0.999998	7dce139de1fe80d2ae42810c7fd69d17 (cooccurrence/depletion) 65ad8b7e0dfd763a0f48cff135cc228f
152	cooccurrence	0.999983	06cfe81cfc000feae44951c53e82c964 (cooccurrence/depletion) 174217a2518b78ef5e4cd687a02062aa
390	cooccurrence	0.99999	54445e80a8cee8d0cf7ecd7e0d53dc7c (cooccurrence/depletion) 9b8ab7cbbb3581abe6d1636bb0037bf9
15846	cooccurrence	1	909d64fb62fb69c90b6de65af47084e1 (cooccurrence/depletion) 99251e57a5cf6b37be55152c5b516b09
16008	cooccurrence	0.729696	1eddde76573b0a3fae4fcc14dd90988e (cooccurrence/depletion) 99251e57a5cf6b37be55152c5b516b09
10496	cooccurrence	0.626026	0306f6e388518a832f37981d61fa13bb (cooccurrence/depletion) 75620bee17971aba42f3ae77f3782541
4416	cooccurrence	0.501008	cd61840812197c9002f08a10b9acc809 (cooccurrence/depletion) 75620bee17971aba42f3ae77f3782541
152	cooccurrence	1	06cfe81cfc000feae44951c53e82c964 (cooccurrence/depletion) c4d861fde277aa14658f0fc0c30799a6
180	cooccurrence	1	6900249b05fc820ee21c02eb4534eec7 (cooccurrence/depletion) b6ded15198bdcdbe311e4f1788f2d715
1158	cooccurrence	0.999993	e7386aa73658d41aebf490897454461b (cooccurrence/depletion) 2cb0117a86e926fb40eec0385be2d4a3
776	cooccurrence	1	5dc980b479a6bba7276f7f245d2813f7 (cooccurrence/depletion) 2cb0117a86e926fb40eec0385be2d4a3
390	cooccurrence	1	4e3a31288fbfe51530214bd0922cddfa (cooccurrence/depletion) fecf3677c075c91fede302666da6e074
776	cooccurrence	1	a4622e22fc2bfda49d044c87e76a79db (cooccurrence/depletion) 718f45487297edc40c86e2bfe5240936
584	cooccurrence	1	3bc4d5e8a411c29a451886b523989855 (cooccurrence/depletion) 76414549da25810c2350aff1e88d1d9f
390	cooccurrence	1	7dce139de1fe80d2ae42810c7fd69d17 (cooccurrence/depletion) 76aa4481d44ae6514c60de70ee443617
2	cooccurrence	0.690125	394c1d74f12f33efbfebba6da71dfd9d (cooccurrence/depletion) 09f475dc7863c603d4440e571145168f
8	cooccurrence	0.615095	c91e5bf668141d3062aaae7da98bf056 (cooccurrence/depletion) 1fd12304a76ebc9df5464644c299fdd5
18	cooccurrence	0.939084	f945545e71f3e5dd79975619e80eeb81 (cooccurrence/depletion) 1fd12304a76ebc9df5464644c299fdd5
16	cooccurrence	1	d04b40a17f70a408a393b15a7e81a5e0 (cooccurrence/depletion) 47a558ad753571398c6474f58faa8521
128	cooccurrence	1	ef0b597088759c6d76234534b0a918d9 (cooccurrence/depletion) 541876340dcf7e537bb11c41cf5573b6
36	cooccurrence	0.55033	2485ea4b0bcab24d97074e5c6b96a659 (cooccurrence/depletion) 69dd721e3f435000cf99f89b7d8a8a3b
776	cooccurrence	0.999992	cd61840812197c9002f08a10b9acc809 (cooccurrence/depletion) cf803e853fbd36820ec6e187e9226c33
390	cooccurrence	1	e7386aa73658d41aebf490897454461b (cooccurrence/depletion) db4cc39d04b8ef804b3067fd692c2ec4
390	cooccurrence	1	a4622e22fc2bfda49d044c87e76a79db (cooccurrence/depletion) 2d23f696f42826150e55ae01c69956e4
390	cooccurrence	1	a4622e22fc2bfda49d044c87e76a79db (cooccurrence/depletion) 694a222d1209b7ced6c732e7e7ee411a
240	cooccurrence	1	ef0b597088759c6d76234534b0a918d9 (cooccurrence/depletion) b18690bbb421de48cd1d68322e9e7bfb
390	cooccurrence	1	e7386aa73658d41aebf490897454461b (cooccurrence/depletion) b944b20ef9a5b06b6ecb282b9cf07b31
128	cooccurrence	1	ef0b597088759c6d76234534b0a918d9 (cooccurrence/depletion) 55b7a7728284235a4e3ff05a4b0ca4d8
8	cooccurrence	0.971018	0853ed3c9a8363fae615be3c269cbd7e (cooccurrence/depletion) aaa7282c32d99183368853ba784c7550
152	cooccurrence	1	3bc4d5e8a411c29a451886b523989855 (cooccurrence/depletion) 047570d087234c21c39516d709b5cfaf
20	cooccurrence	0.999953	69dd721e3f435000cf99f89b7d8a8a3b (cooccurrence/depletion) 8699dab82cd73e8658b5bcb4149a3ba5
390	cooccurrence	0.773812	8c5242ddf330195c312b821d6ee87dc8 (cooccurrence/depletion) a10a41d41a0a902004925065324a29d4
66	cooccurrence	1	ef0b597088759c6d76234534b0a918d9 (cooccurrence/depletion) fc0900a1c013d777e677a2788cc3d5c0
66	cooccurrence	1	ef0b597088759c6d76234534b0a918d9 (cooccurrence/depletion) 89c2e851d84ac4e3c6fcae8539e47616
66	cooccurrence	1	ef0b597088759c6d76234534b0a918d9 (cooccurrence/depletion) 781b5b2fa1291045a23c6a5169201a07
152	cooccurrence	1	3bc4d5e8a411c29a451886b523989855 (cooccurrence/depletion) d1912124cd3d07ab9d4ba058e279f49b
152	cooccurrence	1	76414549da25810c2350aff1e88d1d9f (cooccurrence/depletion) 7f5cbf1c1f770bdacd87587be210667c
1158	cooccurrence	0.999991	cd61840812197c9002f08a10b9acc809 (cooccurrence/depletion) 91dac7fda0ab5bed11b5acd9dce86c93
66	cooccurrence	1	ef0b597088759c6d76234534b0a918d9 (cooccurrence/depletion) 88240359c891d439126ede6321a05210
152	cooccurrence	1	06cfe81cfc000feae44951c53e82c964 (cooccurrence/depletion) d369834b0592b15d27ba146743b18b83
17856	cooccurrence	0.556536	51e9c6a428c624a2e24c5297754d58a9 (cooccurrence/depletion) 352fa06a477eea27b11552920565b3ac
18	cooccurrence	0.763108	4fc46def6553bfea723c2d1ea6f70c4c (cooccurrence/depletion) 7277076fb10f11c338e9f9dc24603b6d
32	cooccurrence	0.868884	ba4174886b44bf4dc486694a98a9f470 (cooccurrence/depletion) 7277076fb10f11c338e9f9dc24603b6d
124	cooccurrence	1	de19a51ef79b1a916d34cdfbd9f86364 (cooccurrence/depletion) e31b5a46b0780474e21b26596929a477
390	cooccurrence	1	7dce139de1fe80d2ae42810c7fd69d17 (cooccurrence/depletion) 9db63db0fb3e31bfb92679de84eb3896
12	cooccurrence	0.717104	aaa7282c32d99183368853ba784c7550 (cooccurrence/depletion) cb05f9d44bda06ccc9bb482d67e800c1
12	cooccurrence	0.513163	340e228904e3fda640f0685036e03fce (cooccurrence/depletion) cb05f9d44bda06ccc9bb482d67e800c1
152	cooccurrence	1	3bc4d5e8a411c29a451886b523989855 (cooccurrence/depletion) dcd076ac991348f4a3257b7410547fee
390	cooccurrence	1	4e3a31288fbfe51530214bd0922cddfa (cooccurrence/depletion) 462b55cd9526231c05976a3649460bbd
66	cooccurrence	1	ef0b597088759c6d76234534b0a918d9 (cooccurrence/depletion) 44d0e578da96b5893dd7c98046969436
4	cooccurrence	1	9cb06992136a3690a22f007e48db857d (cooccurrence/depletion) 05b04ff257efb353609ec351f278c445
776	cooccurrence	1	3dfc3c45eb6cf8392ab680f974cf917c (cooccurrence/depletion) e05f2315fef91ff3b107945a38173cd2
1536	cooccurrence	1	1eddde76573b0a3fae4fcc14dd90988e (cooccurrence/depletion) 5644428423efb7afef447333e0ddd001
16	cooccurrence	1	81c51753eaff595a7193617cf4a4fb64 (cooccurrence/depletion) e991d6aab3193aef2708889a9ea5c304
64	cooccurrence	0.840075	727fef2eaa63e1a25c51281ce081ac0d (cooccurrence/depletion) ba08e963c337a684f27f92f8afadddf7
390	cooccurrence	1	a4622e22fc2bfda49d044c87e76a79db (cooccurrence/depletion) 8a43b541437f8823050f82e7a3cce28a
390	cooccurrence	1	3dfc3c45eb6cf8392ab680f974cf917c (cooccurrence/depletion) 4ee0e7fd524a1506914d67d70f6cb8b1
152	depletion	-1	c81d842c20b85637e3875e77e2f472e0 (cooccurrence/depletion) 2d3f41d315767ca170809763b369d831
152	cooccurrence	1	3bc4d5e8a411c29a451886b523989855 (cooccurrence/depletion) 3a338424d264ae2c037a952033270d77
390	cooccurrence	1	54445e80a8cee8d0cf7ecd7e0d53dc7c (cooccurrence/depletion) 866b00bfd68d6a688c0d303425175e6c
152	cooccurrence	1	3bc4d5e8a411c29a451886b523989855 (cooccurrence/depletion) faf3908692049cb3fd659c94f3b1708e
152	cooccurrence	1	3bc4d5e8a411c29a451886b523989855 (cooccurrence/depletion) c349a8c33aa46da2a824fba129311cbe
390	cooccurrence	1	3dfc3c45eb6cf8392ab680f974cf917c (cooccurrence/depletion) 498ae2d4ae988d8573122327198a3662
390	cooccurrence	1	e7386aa73658d41aebf490897454461b (cooccurrence/depletion) cea83efa6fd7a5dc29ba121bc7dc10ec
390	cooccurrence	1	a4622e22fc2bfda49d044c87e76a79db (cooccurrence/depletion) b89663a0c531828c82784a2cf3eeffca
390	depletion	-1	3dfc3c45eb6cf8392ab680f974cf917c (cooccurrence/depletion) 4111a05ae4530067b3257ca76f42b0f9
390	cooccurrence	1	cd61840812197c9002f08a10b9acc809 (cooccurrence/depletion) f1be3072a673fc5cb628a231f86f92a3
10	cooccurrence	1	d04b40a17f70a408a393b15a7e81a5e0 (cooccurrence/depletion) 7255f7ba9432cda476083a17ccffea30
390	cooccurrence	1	4e3a31288fbfe51530214bd0922cddfa (cooccurrence/depletion) 079c57950cdf38ba93c0275c961d68fe
66	depletion	-1	55b7a7728284235a4e3ff05a4b0ca4d8 (cooccurrence/depletion) a7ee4095e7c4f3fcc6a01e3bb0c86330
10	cooccurrence	1	d04b40a17f70a408a393b15a7e81a5e0 (cooccurrence/depletion) 88361314e0c39d13f7c3ec77a28eec2c
66	cooccurrence	1	ef0b597088759c6d76234534b0a918d9 (cooccurrence/depletion) b0c0b2e859953c465163929bf3d4ea21
4416	cooccurrence	1	909d64fb62fb69c90b6de65af47084e1 (cooccurrence/depletion) 007efd275963a545a0021a31ee5f91a6
3720	cooccurrence	1	890cc59c6a71e89c46044c0c91ff04a4 (cooccurrence/depletion) 007efd275963a545a0021a31ee5f91a6
7350	cooccurrence	0.518888	51e9c6a428c624a2e24c5297754d58a9 (cooccurrence/depletion) ded63c6aae6150c9d7e6783d76a11f21
390	cooccurrence	1	a4622e22fc2bfda49d044c87e76a79db (cooccurrence/depletion) 7b3c0d93922e312d34cf7c0942ce139e
390	cooccurrence	1	a4622e22fc2bfda49d044c87e76a79db (cooccurrence/depletion) e69a3a9b175fcff741d794f75286e959
1910	cooccurrence	0.841345	4e3a31288fbfe51530214bd0922cddfa (cooccurrence/depletion) 622c427b8ea19ab8305886b6715c026d
390	cooccurrence	1	e7386aa73658d41aebf490897454461b (cooccurrence/depletion) 67affd47ea5b57abb06ba3a1e131e081
390	cooccurrence	1	54445e80a8cee8d0cf7ecd7e0d53dc7c (cooccurrence/depletion) 784199447c65b7c49ad57d69b9fc0c02
390	cooccurrence	1	54445e80a8cee8d0cf7ecd7e0d53dc7c (cooccurrence/depletion) 171a08aafbce09e995adf8496e02f09d
20	cooccurrence	0.815871	69dd721e3f435000cf99f89b7d8a8a3b (cooccurrence/depletion) 6ee1dffaf22d5431935567d856378ce2
66	cooccurrence	1	541876340dcf7e537bb11c41cf5573b6 (cooccurrence/depletion) 97044001a0e7d40943521ae469613052
390	cooccurrence	1	909d64fb62fb69c90b6de65af47084e1 (cooccurrence/depletion) 162f0932bf29e031dbb6d8f5b9ea7f75
4	cooccurrence	0.938059	b478431dabab00865efcbcc93161b463 (cooccurrence/depletion) dd1a516c11812be6198001ca9a80b786
300	cooccurrence	0.670584	3bc4d5e8a411c29a451886b523989855 (cooccurrence/depletion) e56177dc2912340d623204c03728b7da
152	depletion	-1	c81d842c20b85637e3875e77e2f472e0 (cooccurrence/depletion) b805fe55ac2dd9fb666c1e63576eb89f
152	cooccurrence	1	3bc4d5e8a411c29a451886b523989855 (cooccurrence/depletion) 295db2d0238de07d3e1985ceb0a0a66a
66	cooccurrence	1	ef0b597088759c6d76234534b0a918d9 (cooccurrence/depletion) fd6d9b2a46f1675cc113833fe50c7886
390	cooccurrence	1	5dc980b479a6bba7276f7f245d2813f7 (cooccurrence/depletion) 1afe59f3c40a709134d268a8f6c538a6
64	cooccurrence	1	ef0b597088759c6d76234534b0a918d9 (cooccurrence/depletion) 87bce338a138cbe76b8ba25a73cae841
20	cooccurrence	0.757582	69dd721e3f435000cf99f89b7d8a8a3b (cooccurrence/depletion) b1206e91e99c619a6671cc9bedbcb3be
66	cooccurrence	1	ef0b597088759c6d76234534b0a918d9 (cooccurrence/depletion) 9ab0eeb61e8d0cc5795226e1ca063d14
2	depletion	-0.998452	96743eeaad9e0aa10fae924f1ca02399 (cooccurrence/depletion) e5936dc8f76595626c4e1a732458135a
390	cooccurrence	1	e7386aa73658d41aebf490897454461b (cooccurrence/depletion) b611c8abec4052bfa809472f5a5e0112
390	cooccurrence	1	a4622e22fc2bfda49d044c87e76a79db (cooccurrence/depletion) a95a993abddf6c51e23e5f78352793ab
8550	cooccurrence	0.821369	0306f6e388518a832f37981d61fa13bb (cooccurrence/depletion) 29593b8679ce9413b0fbb2e1b272ea8a
7912	depletion	-0.519436	4e3a31288fbfe51530214bd0922cddfa (cooccurrence/depletion) 29593b8679ce9413b0fbb2e1b272ea8a
390	cooccurrence	1	3dfc3c45eb6cf8392ab680f974cf917c (cooccurrence/depletion) d66d181cd6245b117773941d255b2687
152	cooccurrence	1	3bc4d5e8a411c29a451886b523989855 (cooccurrence/depletion) 7c59a2ef71ee98941eada5e97c7a10c2
152	cooccurrence	1	06cfe81cfc000feae44951c53e82c964 (cooccurrence/depletion) c01382dc4bd086953edcabd5a8600aec
152	cooccurrence	1	06cfe81cfc000feae44951c53e82c964 (cooccurrence/depletion) f0af52fb7f710a38b1154430aa64a956
390	cooccurrence	1	a4622e22fc2bfda49d044c87e76a79db (cooccurrence/depletion) d907bc915cf019f13b30b7e3a2b9d395
2	depletion	-1	f2b309c988e199bc8986db3a8fea1268 (cooccurrence/depletion) f72d079821d5f080fc17ad8ce56bf8ad
390	cooccurrence	1	a4622e22fc2bfda49d044c87e76a79db (cooccurrence/depletion) 1dd7a2b6e07b234889e36986611a1aa0
390	cooccurrence	0.686337	4e3a31288fbfe51530214bd0922cddfa (cooccurrence/depletion) 87e740ab4dbb3ca152593849a5fdd1ee
4	cooccurrence	0.799711	b4fc237ff84d348b6bd80ecdb29e0cc2 (cooccurrence/depletion) 4b798d55b7543bb46680aeab2c6dc653
64	cooccurrence	1	de19a51ef79b1a916d34cdfbd9f86364 (cooccurrence/depletion) a94096466dcc3bb4cd09baaa3dcc58d4
152	cooccurrence	1	06cfe81cfc000feae44951c53e82c964 (cooccurrence/depletion) 825da72681be090fb38932173fd1631c
390	cooccurrence	1	cb7a2f8114e1ac7e8aea794ebc45752d (cooccurrence/depletion) 004fb7649b25af1e1f78966ff79619d5
390	cooccurrence	1	cb7a2f8114e1ac7e8aea794ebc45752d (cooccurrence/depletion) 9c733a04861386b9f4a4ac184ff40df6
16	cooccurrence	1	81c51753eaff595a7193617cf4a4fb64 (cooccurrence/depletion) 260be18709f678ef3e58bd34e7bf81d5
390	cooccurrence	1	890cc59c6a71e89c46044c0c91ff04a4 (cooccurrence/depletion) 3cd6a6c67d22852705dd9954e0424fa8
152	cooccurrence	1	06cfe81cfc000feae44951c53e82c964 (cooccurrence/depletion) 158028b13dcd6bd247a2dc0322c8dd6d
64	cooccurrence	1	de19a51ef79b1a916d34cdfbd9f86364 (cooccurrence/depletion) 8e1e7dabbd6746c8c7d3bee699aa7c8e
390	cooccurrence	1	3dfc3c45eb6cf8392ab680f974cf917c (cooccurrence/depletion) 6e6280ccb5fd110f636df3307222c9fa
390	cooccurrence	1	909d64fb62fb69c90b6de65af47084e1 (cooccurrence/depletion) c679a73442ee17d7e2968317d5ff4087
390	cooccurrence	1	890cc59c6a71e89c46044c0c91ff04a4 (cooccurrence/depletion) b567e53778e7a44f3936e5ba31cab470
64	cooccurrence	1	de19a51ef79b1a916d34cdfbd9f86364 (cooccurrence/depletion) 35ddaae240650bb20a63411d45eab4ee
390	cooccurrence	1	a4622e22fc2bfda49d044c87e76a79db (cooccurrence/depletion) de7e2aaca7181959fc2fb0c61d733d15
390	cooccurrence	1	cb7a2f8114e1ac7e8aea794ebc45752d (cooccurrence/depletion) 3dd4b304732499e6d92a8af1be67e218
152	depletion	-1	3bc4d5e8a411c29a451886b523989855 (cooccurrence/depletion) 74551b8cff3ee41fc549e325669c0410
390	cooccurrence	1	7dce139de1fe80d2ae42810c7fd69d17 (cooccurrence/depletion) 3a6b1a08cdb9d161b55735fbf7960850
4	cooccurrence	0.660883	7610e232e127c76e8358460411f3aae6 (cooccurrence/depletion) 3df149a6acda41b8cfc83306e91f6f08
16	cooccurrence	1	41912f988113e9fafe3670dc8ea9d27d (cooccurrence/depletion) 874e536c56822f1361642add6b29a130
4	cooccurrence	0.530115	3df149a6acda41b8cfc83306e91f6f08 (cooccurrence/depletion) 1cddedc4eb71d3620630b3aa45a18381
390	cooccurrence	1	cb7a2f8114e1ac7e8aea794ebc45752d (cooccurrence/depletion) ea0bb91ae29ddcc57a43c5db17ae9d74
390	cooccurrence	0.914976	4e3a31288fbfe51530214bd0922cddfa (cooccurrence/depletion) 888806566926872614de7789072d9700
390	cooccurrence	0.731201	0ccd6fc2833890f1022bd07345e02792 (cooccurrence/depletion) ce4e36eb33c35de1e026180b68baf0f8
20	cooccurrence	0.799672	be308ed3996f66b0e9d155898628c2a7 (cooccurrence/depletion) fa3186e6714167e5318f46a26c55da8a
390	cooccurrence	1	4e3a31288fbfe51530214bd0922cddfa (cooccurrence/depletion) ae3b687f0a18495eb38f690020bcfcda
390	cooccurrence	1	909d64fb62fb69c90b6de65af47084e1 (cooccurrence/depletion) 8220c7cafe276c53caa45abc0fe122bb
46	cooccurrence	0.942884	4e3a31288fbfe51530214bd0922cddfa (cooccurrence/depletion) cb722024bb2cc969c61e643b9c654d46
344	depletion	-0.603782	29593b8679ce9413b0fbb2e1b272ea8a (cooccurrence/depletion) cb722024bb2cc969c61e643b9c654d46
152	cooccurrence	1	06cfe81cfc000feae44951c53e82c964 (cooccurrence/depletion) f0ef565bde465938e39023a5c0ccd371
390	cooccurrence	1	3dfc3c45eb6cf8392ab680f974cf917c (cooccurrence/depletion) 57d95a2cd3d26620a407d90398079e12
66	cooccurrence	1	b18690bbb421de48cd1d68322e9e7bfb (cooccurrence/depletion) 45293b49ec09680a9b2dc4168e642cc1
16	cooccurrence	1	81c51753eaff595a7193617cf4a4fb64 (cooccurrence/depletion) 6b4b019041d26e97a81bd45d5dae2e75
16	cooccurrence	1	81c51753eaff595a7193617cf4a4fb64 (cooccurrence/depletion) 8e29b11018df8cfb2297ed58a181e592
16	cooccurrence	1	8009e985f53e2df02567998dc25fd548 (cooccurrence/depletion) 3ea04ed154c70b12099b30b3f89003d5
390	cooccurrence	1	a4622e22fc2bfda49d044c87e76a79db (cooccurrence/depletion) c09023dbf4ccce9ed8f0abca922c8ca4
66	cooccurrence	1	ef0b597088759c6d76234534b0a918d9 (cooccurrence/depletion) 84cc59e39782cfa3a6b69e9e99d71a7f
152	depletion	-1	3bc4d5e8a411c29a451886b523989855 (cooccurrence/depletion) 632d38899da1fd1464e0545e20095c72
390	cooccurrence	1	cd61840812197c9002f08a10b9acc809 (cooccurrence/depletion) 07479207a984eaa3e5a97e2fe79e2562
150	depletion	-1	06cfe81cfc000feae44951c53e82c964 (cooccurrence/depletion) c72adba1d9f26412ad6eb25d97fcb334
2	cooccurrence	0.960632	1d1cdb59171b8f2ed9c1c59c6ac5f311 (cooccurrence/depletion) c72adba1d9f26412ad6eb25d97fcb334
10432	cooccurrence	0.691353	a4622e22fc2bfda49d044c87e76a79db (cooccurrence/depletion) 890e22a73120f77811bf14a526762692
11016	cooccurrence	0.999977	909d64fb62fb69c90b6de65af47084e1 (cooccurrence/depletion) 890e22a73120f77811bf14a526762692
390	cooccurrence	1	54445e80a8cee8d0cf7ecd7e0d53dc7c (cooccurrence/depletion) 9c53bebee1a2eaa011ff8c2d3e84ac01
390	cooccurrence	1	54445e80a8cee8d0cf7ecd7e0d53dc7c (cooccurrence/depletion) 9dd339338ebd6873dbe1f14c56d62857
390	cooccurrence	1	e7386aa73658d41aebf490897454461b (cooccurrence/depletion) 6e3fb7e09001a50ef5774429d09029f5
4	cooccurrence	1	f383575c7f91e16edd5b72dade660d0f (cooccurrence/depletion) feb71c15dc9e989a5c5f8fbd7fa4693e
390	cooccurrence	1	e7386aa73658d41aebf490897454461b (cooccurrence/depletion) aa28e5544a56ff7afadf6849dde92bbf
124	cooccurrence	0.874446	de19a51ef79b1a916d34cdfbd9f86364 (cooccurrence/depletion) 6d488e75af4799c57925db9b489354c0
390	cooccurrence	1	7dce139de1fe80d2ae42810c7fd69d17 (cooccurrence/depletion) 25938148b1682d22b93da62741a4f2c1
152	cooccurrence	1	06cfe81cfc000feae44951c53e82c964 (cooccurrence/depletion) cf9a6331cab50d60768e7095fc566830
300	cooccurrence	1	3bc4d5e8a411c29a451886b523989855 (cooccurrence/depletion) 4cfeb34648de05a694d3cdd32746d22c
2	cooccurrence	1	dceb3b5e5e9bb7716af84f7c1155ab87 (cooccurrence/depletion) 23863a059a20a6c1169d5b4f9c7af669
2784	cooccurrence	0.728366	06cfe81cfc000feae44951c53e82c964 (cooccurrence/depletion) 3dfbaabef446b51939a6e97a9e248795
390	cooccurrence	1	1eddde76573b0a3fae4fcc14dd90988e (cooccurrence/depletion) fbc3def43d6aa4f3a1e0a1a10f08df0b
152	cooccurrence	1	3bc4d5e8a411c29a451886b523989855 (cooccurrence/depletion) 37a56acfc465b5b4a02307460903710d
66	cooccurrence	1	ef0b597088759c6d76234534b0a918d9 (cooccurrence/depletion) 7321b82fdc0774a392d59be8e3b1c21e
150	cooccurrence	0.995607	96743eeaad9e0aa10fae924f1ca02399 (cooccurrence/depletion) 809ae0eeb93cc0d88db9d84a163b66db
150	cooccurrence	0.999174	e5936dc8f76595626c4e1a732458135a (cooccurrence/depletion) 809ae0eeb93cc0d88db9d84a163b66db
390	cooccurrence	1	890cc59c6a71e89c46044c0c91ff04a4 (cooccurrence/depletion) 619a61a040b15299ba1331ca482a4976
390	cooccurrence	1	a4622e22fc2bfda49d044c87e76a79db (cooccurrence/depletion) 47882d7c10c0697a9d44b99227df1073
6408	cooccurrence	1	3dfc3c45eb6cf8392ab680f974cf917c (cooccurrence/depletion) e562181eeebeb7974b3da5028cde38e7
390	cooccurrence	1	7dce139de1fe80d2ae42810c7fd69d17 (cooccurrence/depletion) e2f43d1b7bb94e209f42fa1f88f9a29a
152	cooccurrence	1	06cfe81cfc000feae44951c53e82c964 (cooccurrence/depletion) 6b60aa80b1e87048ac2b7674a2870f00
10	cooccurrence	1	874e536c56822f1361642add6b29a130 (cooccurrence/depletion) 480fc70923316c884079bccd98890de4
390	cooccurrence	1	909d64fb62fb69c90b6de65af47084e1 (cooccurrence/depletion) 3a68ae04f4cc20d681ddbe15d58238f6
390	cooccurrence	0.926539	cd61840812197c9002f08a10b9acc809 (cooccurrence/depletion) f97e4c7b9d9e673ce32f8a02523b628d
390	cooccurrence	0.852326	a4622e22fc2bfda49d044c87e76a79db (cooccurrence/depletion) b024322fe2e5e717d7871826569e6a82
2820	cooccurrence	0.790462	3dfbaabef446b51939a6e97a9e248795 (cooccurrence/depletion) eaf7c40d0b4f56586cacfdd2c6b476df
444	cooccurrence	0.593989	809ae0eeb93cc0d88db9d84a163b66db (cooccurrence/depletion) eaf7c40d0b4f56586cacfdd2c6b476df
64	cooccurrence	1	de19a51ef79b1a916d34cdfbd9f86364 (cooccurrence/depletion) e58429723f653bf325e7c8a61417b60a
390	cooccurrence	1	a4622e22fc2bfda49d044c87e76a79db (cooccurrence/depletion) f05dae01842264c4d3dbd4c9faaa5ca8
776	cooccurrence	0.716396	ded63c6aae6150c9d7e6783d76a11f21 (cooccurrence/depletion) 8c2fde72829caaab6a914a15a7e36226
390	cooccurrence	1	909d64fb62fb69c90b6de65af47084e1 (cooccurrence/depletion) c37f14cf3d09319622ce1be1b04847fd
18	cooccurrence	0.905471	6e0470cdea2319b878800588f25ee087 (cooccurrence/depletion) 04de1ae5e3005f1f7fe18cc983f8dee5
24	cooccurrence	0.634014	c91e5bf668141d3062aaae7da98bf056 (cooccurrence/depletion) 04de1ae5e3005f1f7fe18cc983f8dee5
24	cooccurrence	0.694266	1fd12304a76ebc9df5464644c299fdd5 (cooccurrence/depletion) 04de1ae5e3005f1f7fe18cc983f8dee5
42	cooccurrence	0.619156	ba4174886b44bf4dc486694a98a9f470 (cooccurrence/depletion) 04de1ae5e3005f1f7fe18cc983f8dee5
18	cooccurrence	0.870068	5ec8b5669117fa5150ebf494e66174bd (cooccurrence/depletion) 04de1ae5e3005f1f7fe18cc983f8dee5
152	cooccurrence	1	06cfe81cfc000feae44951c53e82c964 (cooccurrence/depletion) 584ab0ef10bfe37448885f965cbe62b6
390	cooccurrence	1	cd61840812197c9002f08a10b9acc809 (cooccurrence/depletion) 8fa88d11f4c5af31659ff79bcaf8edd7
8	cooccurrence	0.90322	340e228904e3fda640f0685036e03fce (cooccurrence/depletion) 1540631d68a1cd972a5a7443ceb373ca
390	cooccurrence	1	a4622e22fc2bfda49d044c87e76a79db (cooccurrence/depletion) 74e57568d2c0bd5db1a31430855e0f90
152	cooccurrence	1	06cfe81cfc000feae44951c53e82c964 (cooccurrence/depletion) 3df8e0b60e4e2cf6b7e873517d5dd2b6
10	cooccurrence	1	3ea04ed154c70b12099b30b3f89003d5 (cooccurrence/depletion) 5869b12559970b0af2702d16fc618684
390	cooccurrence	1	3dfc3c45eb6cf8392ab680f974cf917c (cooccurrence/depletion) 5556f8e00ea5a33a942e216eda2484f2
390	cooccurrence	1	1eddde76573b0a3fae4fcc14dd90988e (cooccurrence/depletion) c650bb9e0d14e6530934cc38849ab0d6
152	cooccurrence	1	76414549da25810c2350aff1e88d1d9f (cooccurrence/depletion) 51b5c0fdf476c28a535f295db9a90c32
66	cooccurrence	1	ef0b597088759c6d76234534b0a918d9 (cooccurrence/depletion) 8be9be3d3424f9e4622fc3ebad1819bc
17160	cooccurrence	0.682381	1eddde76573b0a3fae4fcc14dd90988e (cooccurrence/depletion) 76cef38a6bae79c1076df95257013e85
10	cooccurrence	1	41912f988113e9fafe3670dc8ea9d27d (cooccurrence/depletion) 3ba8c3fcdcfe2835b4a6ee7f4841f34c
390	cooccurrence	1	3dfc3c45eb6cf8392ab680f974cf917c (cooccurrence/depletion) 1d016bf21d51c38d4394d8198d272a45
390	cooccurrence	1	54445e80a8cee8d0cf7ecd7e0d53dc7c (cooccurrence/depletion) ff2d0f2c5d489a2e01b65e5f4e3dad97
390	cooccurrence	0.7698	7dce139de1fe80d2ae42810c7fd69d17 (cooccurrence/depletion) 31c240890ac73234b76267d8dc14c236
390	cooccurrence	1	e7386aa73658d41aebf490897454461b (cooccurrence/depletion) fcdf78140f4abf4ad7f8376f5ebf4761
776	cooccurrence	0.701844	8c5242ddf330195c312b821d6ee87dc8 (cooccurrence/depletion) 3c6145afe70c2dcb98509f753477a547
390	cooccurrence	1	3dfc3c45eb6cf8392ab680f974cf917c (cooccurrence/depletion) 097927e98492de51226952173269f710
152	cooccurrence	1	3bc4d5e8a411c29a451886b523989855 (cooccurrence/depletion) 4faa0fb32f34e50a8e83015056e3f509
390	cooccurrence	1	cd61840812197c9002f08a10b9acc809 (cooccurrence/depletion) ddc3a72b52bcdc6933aed3dc4dd1e97b
390	cooccurrence	1	890cc59c6a71e89c46044c0c91ff04a4 (cooccurrence/depletion) 2eb9aa0b09f66fbbd8d99015310f5308
390	cooccurrence	1	909d64fb62fb69c90b6de65af47084e1 (cooccurrence/depletion) 4cbdf9a56a632570f2887b5c8c753284
17750	cooccurrence	0.731886	352fa06a477eea27b11552920565b3ac (cooccurrence/depletion) 677e6d98db7d861c34346db0736b13ad
17640	cooccurrence	0.805865	76cef38a6bae79c1076df95257013e85 (cooccurrence/depletion) 677e6d98db7d861c34346db0736b13ad
390	cooccurrence	1	909d64fb62fb69c90b6de65af47084e1 (cooccurrence/depletion) 64cbeafc64dde0840a3bcf88ba8a65a1
66	cooccurrence	1	ef0b597088759c6d76234534b0a918d9 (cooccurrence/depletion) ba17297ff629911089f2f683ff7252cf
66	cooccurrence	1	b18690bbb421de48cd1d68322e9e7bfb (cooccurrence/depletion) 3b06486fc5b65806a4fdf6b3add568d3
20	cooccurrence	0.642204	be308ed3996f66b0e9d155898628c2a7 (cooccurrence/depletion) 5863f3011c7166de32d4b0571a066853
390	cooccurrence	1	cb7a2f8114e1ac7e8aea794ebc45752d (cooccurrence/depletion) f03822a897f93e8ea386e0b45aa79da7
390	cooccurrence	1	4e3a31288fbfe51530214bd0922cddfa (cooccurrence/depletion) 3bde7e13a1682d4bb5141dc3eb58ec3e
152	cooccurrence	1	06cfe81cfc000feae44951c53e82c964 (cooccurrence/depletion) a7cb84e2b4d77c3628b6f446d07557a2
20	cooccurrence	0.79243	2485ea4b0bcab24d97074e5c6b96a659 (cooccurrence/depletion) f9a2e5ce7fa3a89aa9957ddc344609f1
152	cooccurrence	1	06cfe81cfc000feae44951c53e82c964 (cooccurrence/depletion) 0c7155301e25320c89f6d4e40c94e602
390	cooccurrence	1	5644428423efb7afef447333e0ddd001 (cooccurrence/depletion) 1e5b818ba12566aa6ebbea928db725fd
64	cooccurrence	1	de19a51ef79b1a916d34cdfbd9f86364 (cooccurrence/depletion) e39dbaefce3774cf3c6f38849fb2bcfd
152	cooccurrence	1	4cfeb34648de05a694d3cdd32746d22c (cooccurrence/depletion) 4192a46900882f6d41cee45bc6bf00a4
390	cooccurrence	1	a4622e22fc2bfda49d044c87e76a79db (cooccurrence/depletion) a5f3c37b78e9201eb9776b9eedfcf844
390	cooccurrence	1	e7386aa73658d41aebf490897454461b (cooccurrence/depletion) 0906945c459432ea4943fc28032bdb4c
66	cooccurrence	1	ef0b597088759c6d76234534b0a918d9 (cooccurrence/depletion) d27f5265b52b90eae197191fa960e480
152	depletion	-1	c81d842c20b85637e3875e77e2f472e0 (cooccurrence/depletion) 531dd4c682059ee375c653c074aa7d0b
152	depletion	-1	3bc4d5e8a411c29a451886b523989855 (cooccurrence/depletion) e2af9bb9e068db3ef04a2ee95981b657
390	cooccurrence	0.817125	c8f5f821882161756a128f61f4337800 (cooccurrence/depletion) e225916e76421881d36e411793aa99e5
5040	cooccurrence	0.839115	7dce139de1fe80d2ae42810c7fd69d17 (cooccurrence/depletion) e225916e76421881d36e411793aa99e5
6408	cooccurrence	0.79963	ded63c6aae6150c9d7e6783d76a11f21 (cooccurrence/depletion) e225916e76421881d36e411793aa99e5
390	cooccurrence	1	cb7a2f8114e1ac7e8aea794ebc45752d (cooccurrence/depletion) b119f724f8f0578ac0ad3546cb92aef5
390	cooccurrence	1	4e3a31288fbfe51530214bd0922cddfa (cooccurrence/depletion) 8910ba811d45b9851d31112cc8618e64
152	depletion	-1	3bc4d5e8a411c29a451886b523989855 (cooccurrence/depletion) cbcf0611edd42d4b5b465b700e35fa0b
390	cooccurrence	1	3dfc3c45eb6cf8392ab680f974cf917c (cooccurrence/depletion) bd9fcb93a6069ac23fc6042036492afb
64	cooccurrence	1	de19a51ef79b1a916d34cdfbd9f86364 (cooccurrence/depletion) 7ad35453386dc786f715590d1986e325
16	cooccurrence	1	81c51753eaff595a7193617cf4a4fb64 (cooccurrence/depletion) 23d60446f9d9e25fa1a43275c9881693
388	cooccurrence	0.930703	54445e80a8cee8d0cf7ecd7e0d53dc7c (cooccurrence/depletion) f1b1c46da02b811835c0a8dc5942fe76
390	cooccurrence	1	4e3a31288fbfe51530214bd0922cddfa (cooccurrence/depletion) a1f4fc183d0dc2a352f2d5cce6183842
4	cooccurrence	0.722801	ba521953cc162766355ca845fdfad82d (cooccurrence/depletion) 5a508a65417833d69ccf166419f889cd
56	depletion	-0.6058	7dce139de1fe80d2ae42810c7fd69d17 (cooccurrence/depletion) 26df38bbc114c85e1e5e5eba0e3a70c8
390	cooccurrence	0.671642	18176e5be07ce26aaf4b9bde91167a18 (cooccurrence/depletion) 26df38bbc114c85e1e5e5eba0e3a70c8
720	cooccurrence	0.878242	e225916e76421881d36e411793aa99e5 (cooccurrence/depletion) 26df38bbc114c85e1e5e5eba0e3a70c8
390	cooccurrence	0.787665	0ccd6fc2833890f1022bd07345e02792 (cooccurrence/depletion) a3dd7550e2de02288b7bd742a278a61b
390	cooccurrence	1	a4622e22fc2bfda49d044c87e76a79db (cooccurrence/depletion) ae23cdcaf5dd742284eb1faa74a727be
152	cooccurrence	1	06cfe81cfc000feae44951c53e82c964 (cooccurrence/depletion) d2a7ebe6c69e849597dbc204fa817157
152	cooccurrence	1	06cfe81cfc000feae44951c53e82c964 (cooccurrence/depletion) 15cd44d0a320d8cb23364bf0d5b1a3ce
390	cooccurrence	1	91dac7fda0ab5bed11b5acd9dce86c93 (cooccurrence/depletion) 92e04028fab375fbbae3c7dd8842418b
390	cooccurrence	1	909d64fb62fb69c90b6de65af47084e1 (cooccurrence/depletion) 45a875d7d55b937822cb8048892c9a30
152	cooccurrence	1	06cfe81cfc000feae44951c53e82c964 (cooccurrence/depletion) b3a3f501d47bfc74cf26c5530c881eb9
152	depletion	-1	3bc4d5e8a411c29a451886b523989855 (cooccurrence/depletion) d9ab111d73f67779d88740389456bd1d
388	depletion	-1	4e3a31288fbfe51530214bd0922cddfa (cooccurrence/depletion) f6fcc4d5f4a0b10a74843ead69a81b52
20	cooccurrence	0.900407	be308ed3996f66b0e9d155898628c2a7 (cooccurrence/depletion) 955537a76999d463053e5dbcbb145dcd
10	cooccurrence	1	8009e985f53e2df02567998dc25fd548 (cooccurrence/depletion) aa800cbe282548960b3f162d6a84be7b
390	cooccurrence	0.770238	a9e1a3ce4d35293fb54014a0efba0626 (cooccurrence/depletion) e6f2307c2ef526cc35cb4f3661a8cddd
152	depletion	-1	c81d842c20b85637e3875e77e2f472e0 (cooccurrence/depletion) 749d49c9c959802c930b11ef18bef440
10	cooccurrence	1	41912f988113e9fafe3670dc8ea9d27d (cooccurrence/depletion) ab98319e4b8da924faeccc8045cb7b58
152	cooccurrence	0.744221	e56177dc2912340d623204c03728b7da (cooccurrence/depletion) eab836813b889cc8555fc1c5678ef046
390	cooccurrence	1	7dce139de1fe80d2ae42810c7fd69d17 (cooccurrence/depletion) b0a4ea64def5d20cd86e8218c4d31461
66	cooccurrence	1	ef0b597088759c6d76234534b0a918d9 (cooccurrence/depletion) e64270d67152b8fa3e1de05a15212bf6
390	cooccurrence	1	cb7a2f8114e1ac7e8aea794ebc45752d (cooccurrence/depletion) 2074da25dfe744cf79d107b9e8727e18
152	cooccurrence	1	3bc4d5e8a411c29a451886b523989855 (cooccurrence/depletion) 1842dc712de7dbf110196d047bcf3b83
300	cooccurrence	0.999997	3bc4d5e8a411c29a451886b523989855 (cooccurrence/depletion) 1df28803b0660fa32b0c64c8a04da4b7
152	cooccurrence	0.955149	8584b52664b1fe4a26308e7f92237f1e (cooccurrence/depletion) 1df28803b0660fa32b0c64c8a04da4b7
388	cooccurrence	0.999996	7dce139de1fe80d2ae42810c7fd69d17 (cooccurrence/depletion) f149e8c08689fd374d9dd79c77ffd475
2	cooccurrence	0.958939	1fe860b46475edb7598b120912306169 (cooccurrence/depletion) f149e8c08689fd374d9dd79c77ffd475
390	cooccurrence	1	890cc59c6a71e89c46044c0c91ff04a4 (cooccurrence/depletion) 72f2b9f6e02341ad06540496ab158480
19206	cooccurrence	0.776561	e7386aa73658d41aebf490897454461b (cooccurrence/depletion) 354f8b6a68f6474bc34bfb280aba6ba1
19208	cooccurrence	0.602119	f09459b045448d5cda2f59eed4e79780 (cooccurrence/depletion) 354f8b6a68f6474bc34bfb280aba6ba1
390	cooccurrence	1	5644428423efb7afef447333e0ddd001 (cooccurrence/depletion) d0785c232eb4e753be3127ffcb31a465
390	cooccurrence	1	e7386aa73658d41aebf490897454461b (cooccurrence/depletion) 26a42de8afce34129728cffcbea4bd83
6726	cooccurrence	0.54004	75620bee17971aba42f3ae77f3782541 (cooccurrence/depletion) 2a9b1323df35907132c7c0be4d07750c
390	cooccurrence	0.729545	94529e63a1d4b3aa51a6135fcfb673b8 (cooccurrence/depletion) 2a9b1323df35907132c7c0be4d07750c
64	cooccurrence	0.812351	6d488e75af4799c57925db9b489354c0 (cooccurrence/depletion) b51e35c8e5df8eee442622a23fbd7584
66	cooccurrence	1	ef0b597088759c6d76234534b0a918d9 (cooccurrence/depletion) 204167e75f26c427d3c02210d41a1012
388	cooccurrence	1	4e3a31288fbfe51530214bd0922cddfa (cooccurrence/depletion) cc8d7db5fb446c76a8bd874983b23c12
2	cooccurrence	0.999636	f6fcc4d5f4a0b10a74843ead69a81b52 (cooccurrence/depletion) cc8d7db5fb446c76a8bd874983b23c12
390	cooccurrence	1	1eddde76573b0a3fae4fcc14dd90988e (cooccurrence/depletion) b71fec1ff4bf134f86a00e222e9d9338
390	cooccurrence	1	e05f2315fef91ff3b107945a38173cd2 (cooccurrence/depletion) 9259a2171b417582482d6ec0cfcb60a0
152	cooccurrence	1	3bc4d5e8a411c29a451886b523989855 (cooccurrence/depletion) 28f063b1e6a1872967c9356210d58224
5096	cooccurrence	0.569784	cb7a2f8114e1ac7e8aea794ebc45752d (cooccurrence/depletion) 101d35d50cf3ea65c3c8a2496dc50e35
390	cooccurrence	0.710843	ea63659fcfc6ef973480f458590cd0cd (cooccurrence/depletion) 101d35d50cf3ea65c3c8a2496dc50e35
390	cooccurrence	1	3dfc3c45eb6cf8392ab680f974cf917c (cooccurrence/depletion) bcd9cd70015fb55132ebeb54b510c80b
152	cooccurrence	1	3bc4d5e8a411c29a451886b523989855 (cooccurrence/depletion) a15600dd37f8bb03467d0848baef11b6
152	cooccurrence	1	3bc4d5e8a411c29a451886b523989855 (cooccurrence/depletion) bc870bd43cfa48c1bc9ffe581f175b04
388	cooccurrence	0.999518	f2b309c988e199bc8986db3a8fea1268 (cooccurrence/depletion) 5198c8cd79dffaa15ac94b4ee7a1015e
19176	cooccurrence	0.765269	51e9c6a428c624a2e24c5297754d58a9 (cooccurrence/depletion) 5198c8cd79dffaa15ac94b4ee7a1015e
19206	cooccurrence	0.529095	f09459b045448d5cda2f59eed4e79780 (cooccurrence/depletion) 5198c8cd79dffaa15ac94b4ee7a1015e
388	cooccurrence	0.667643	f72d079821d5f080fc17ad8ce56bf8ad (cooccurrence/depletion) 5198c8cd79dffaa15ac94b4ee7a1015e
390	cooccurrence	1	cd61840812197c9002f08a10b9acc809 (cooccurrence/depletion) 24a12cc4fa7b0eaf3ec186ab8779d0b9
390	cooccurrence	1	7dce139de1fe80d2ae42810c7fd69d17 (cooccurrence/depletion) 4eef0e89187d7774ea8ade09dd3f7cbc
152	cooccurrence	1	3bc4d5e8a411c29a451886b523989855 (cooccurrence/depletion) a1833d153a0e8557a12084f37451d985
390	cooccurrence	0.933012	8c2fde72829caaab6a914a15a7e36226 (cooccurrence/depletion) 4c6150cc805a6d839307ee3b1a999345
4	cooccurrence	1	d30d1c038ad8ddac75c6f303520eec28 (cooccurrence/depletion) 016f69fb0585e492d7f68d9c8a14f3cf
66	cooccurrence	1	ef0b597088759c6d76234534b0a918d9 (cooccurrence/depletion) 33e5e357bbc126bc4552f3aa8d5ac114
390	cooccurrence	1	e7386aa73658d41aebf490897454461b (cooccurrence/depletion) c449ef225e0835fd14fea04ac39655aa
152	cooccurrence	1	3bc4d5e8a411c29a451886b523989855 (cooccurrence/depletion) 1c65b3429cc3fd6727f7a31d2a85839d
66	cooccurrence	1	ef0b597088759c6d76234534b0a918d9 (cooccurrence/depletion) 945b6b6dd245862dd2ea505e728ee36f
66	cooccurrence	0.767647	ef0b597088759c6d76234534b0a918d9 (cooccurrence/depletion) 6153775a182ca11b8fbe1f814ec19a2c
20	cooccurrence	1	be308ed3996f66b0e9d155898628c2a7 (cooccurrence/depletion) 72bd10431e05e1aac642f07cb51be13a
66	cooccurrence	1	ef0b597088759c6d76234534b0a918d9 (cooccurrence/depletion) a6f271eadc3f54101bf39888b292b2c5
232	cooccurrence	0.58865	de19a51ef79b1a916d34cdfbd9f86364 (cooccurrence/depletion) 6f8c7ef1a572d76522040ea9e6a03041
124	cooccurrence	0.786685	ba08e963c337a684f27f92f8afadddf7 (cooccurrence/depletion) 6f8c7ef1a572d76522040ea9e6a03041
64	cooccurrence	0.731634	fa06b69454ff0dbc73dea2ff2b80e2cf (cooccurrence/depletion) 6f8c7ef1a572d76522040ea9e6a03041
152	cooccurrence	1	3bc4d5e8a411c29a451886b523989855 (cooccurrence/depletion) 6593dc89f196b9dd2d84f04498f29dd3
4416	cooccurrence	0.999997	a4622e22fc2bfda49d044c87e76a79db (cooccurrence/depletion) ba00839d4b4b1ac263a5bb4ac119bf73
4070	cooccurrence	0.708306	54445e80a8cee8d0cf7ecd7e0d53dc7c (cooccurrence/depletion) ba00839d4b4b1ac263a5bb4ac119bf73
10	cooccurrence	1	d04b40a17f70a408a393b15a7e81a5e0 (cooccurrence/depletion) ad1ed1f87810c14a8bf96139bcba52a3
64	cooccurrence	1	de19a51ef79b1a916d34cdfbd9f86364 (cooccurrence/depletion) 04fa3e438f08fcc43e30b863ea1dc0b4
390	cooccurrence	1	cb7a2f8114e1ac7e8aea794ebc45752d (cooccurrence/depletion) d3d2a2156fdfc3ba6da7a6ae8d76e9d3
64	cooccurrence	1	6900249b05fc820ee21c02eb4534eec7 (cooccurrence/depletion) 80712173d4fb560f18b7a26b53ce155c
152	cooccurrence	1	06cfe81cfc000feae44951c53e82c964 (cooccurrence/depletion) 9a58f40027ac3e076d026f16b3a779a9
64	cooccurrence	1	a4622e22fc2bfda49d044c87e76a79db (cooccurrence/depletion) 2beffc4b789468971904831805a7e9d0
326	cooccurrence	0.998059	890e22a73120f77811bf14a526762692 (cooccurrence/depletion) 2beffc4b789468971904831805a7e9d0
20	cooccurrence	1	be308ed3996f66b0e9d155898628c2a7 (cooccurrence/depletion) aab74c52ac988afe084ce8e9b23e4382
2940	cooccurrence	0.788769	3bc4d5e8a411c29a451886b523989855 (cooccurrence/depletion) 39840684b737ae69800bc23472e0483f
2924	cooccurrence	0.536812	eaf7c40d0b4f56586cacfdd2c6b476df (cooccurrence/depletion) 39840684b737ae69800bc23472e0483f
64	cooccurrence	1	6900249b05fc820ee21c02eb4534eec7 (cooccurrence/depletion) d8efe24179e2703d212159503ee8f93f
20	cooccurrence	0.912332	69dd721e3f435000cf99f89b7d8a8a3b (cooccurrence/depletion) bff58b5733b2b3467a8ace98d5cabb2f
6086	cooccurrence	0.685344	2a9b1323df35907132c7c0be4d07750c (cooccurrence/depletion) 97a3ced114cb4f9b4e4a361e9b5af78f
5760	cooccurrence	0.76307	101d35d50cf3ea65c3c8a2496dc50e35 (cooccurrence/depletion) 97a3ced114cb4f9b4e4a361e9b5af78f
64	cooccurrence	1	b6ded15198bdcdbe311e4f1788f2d715 (cooccurrence/depletion) ee15bea689b1e28c10ae587630f1ce21
152	cooccurrence	1	76414549da25810c2350aff1e88d1d9f (cooccurrence/depletion) 6afeb46224ec8c84781dc37d8dd5963d
152	depletion	-1	c81d842c20b85637e3875e77e2f472e0 (cooccurrence/depletion) a9f5de905e16352db35500c23a39e087
6726	cooccurrence	0.996254	e562181eeebeb7974b3da5028cde38e7 (cooccurrence/depletion) 4f8eb5438ccbec6ca17012df3f4c3400
390	cooccurrence	1	54445e80a8cee8d0cf7ecd7e0d53dc7c (cooccurrence/depletion) 16210d446ad8a7d180e781c3059f7456
152	cooccurrence	1	06cfe81cfc000feae44951c53e82c964 (cooccurrence/depletion) c41bf8df7b770c92284c6a319268cc5e
64	depletion	-0.99992	ef0b597088759c6d76234534b0a918d9 (cooccurrence/depletion) 9a045df59333efba13d2776ea5f3e4a4
2	cooccurrence	0.998188	87bce338a138cbe76b8ba25a73cae841 (cooccurrence/depletion) 9a045df59333efba13d2776ea5f3e4a4
20	cooccurrence	1	be308ed3996f66b0e9d155898628c2a7 (cooccurrence/depletion) 5919a7756039bcba80acb16beb86f2db
152	cooccurrence	1	06cfe81cfc000feae44951c53e82c964 (cooccurrence/depletion) 18ed1745310f276f57edcadf0dbb8cf7
20	cooccurrence	0.930374	be308ed3996f66b0e9d155898628c2a7 (cooccurrence/depletion) b04ac99f85325f0b833cc0622ea84cc0
390	cooccurrence	0.759967	0d46838a177a09d03886c63a06ede078 (cooccurrence/depletion) 4ea167bc5d921a5cbac1576437ecd09a
1158	cooccurrence	0.53015	76cef38a6bae79c1076df95257013e85 (cooccurrence/depletion) 4ea167bc5d921a5cbac1576437ecd09a
10	cooccurrence	1	47a558ad753571398c6474f58faa8521 (cooccurrence/depletion) 3ee0274e42dbdfed06bc4f002e419e1f
390	cooccurrence	1	cb7a2f8114e1ac7e8aea794ebc45752d (cooccurrence/depletion) af482fbf59d83071a3a1f8f4c1d53030
7350	cooccurrence	0.736851	e7386aa73658d41aebf490897454461b (cooccurrence/depletion) ff8a4572cd130fa7ca24bae6ed578188
7040	cooccurrence	0.99625	4f8eb5438ccbec6ca17012df3f4c3400 (cooccurrence/depletion) ff8a4572cd130fa7ca24bae6ed578188
390	cooccurrence	1	890cc59c6a71e89c46044c0c91ff04a4 (cooccurrence/depletion) 97c1f40d7769b8f002087d4465694d3c
20	cooccurrence	0.93074	be308ed3996f66b0e9d155898628c2a7 (cooccurrence/depletion) ee78787e59849c42be3cbadef6585b9f
4	cooccurrence	0.937422	7b35b516a35582d58416568593a8b1b6 (cooccurrence/depletion) 76a6e8da1b03a7b3db53cf65d1a777c3
4	cooccurrence	0.922619	9d2136dd15f37e98b78c0fa344953eed (cooccurrence/depletion) 76a6e8da1b03a7b3db53cf65d1a777c3
20	cooccurrence	0.660549	be308ed3996f66b0e9d155898628c2a7 (cooccurrence/depletion) 0bbdf8f36a3bb2e4cb377e1ab491dc98
66	cooccurrence	1	ef0b597088759c6d76234534b0a918d9 (cooccurrence/depletion) d6785ee192eff3a5f716d99426090434
64	cooccurrence	1	6900249b05fc820ee21c02eb4534eec7 (cooccurrence/depletion) 780183b86f403d45b2aa8259c2dc9a85
390	cooccurrence	1	3dfc3c45eb6cf8392ab680f974cf917c (cooccurrence/depletion) c80da256e465361f3028c30680c89fe8
64	cooccurrence	0.80331	de19a51ef79b1a916d34cdfbd9f86364 (cooccurrence/depletion) 1c6168a4b88dccb7a2ce12167263039b
66	cooccurrence	1	ef0b597088759c6d76234534b0a918d9 (cooccurrence/depletion) e2ea860f34d0c396b837a033f42efcdb
390	cooccurrence	0.983838	cb7a2f8114e1ac7e8aea794ebc45752d (cooccurrence/depletion) 8bf91070e4d5a04f81267ad1398719a4
152	cooccurrence	1	06cfe81cfc000feae44951c53e82c964 (cooccurrence/depletion) f90fe2b85f467be33387eb1f1a9af9c6
10	cooccurrence	1	3ea04ed154c70b12099b30b3f89003d5 (cooccurrence/depletion) b5e7d5bad16c13a120cc9d18b403114d
8	cooccurrence	0.869951	a4f528f1374646ef381a5584e2592491 (cooccurrence/depletion) ce3f9152624d83b37007e8c43fca1966
12	cooccurrence	0.704885	614b96660dbe1d0f5cd89b7dc4acbe64 (cooccurrence/depletion) ce3f9152624d83b37007e8c43fca1966
48	cooccurrence	0.821714	69dd721e3f435000cf99f89b7d8a8a3b (cooccurrence/depletion) 225c6c035e6a095dfdd594724ad5201c
20	cooccurrence	0.732462	6397b9f58e2294b56f74b49cb47c0e17 (cooccurrence/depletion) 225c6c035e6a095dfdd594724ad5201c
20	cooccurrence	0.671276	84551d10d84228b1deb1552a5a0a1c74 (cooccurrence/depletion) 225c6c035e6a095dfdd594724ad5201c
20	cooccurrence	0.848739	69dd721e3f435000cf99f89b7d8a8a3b (cooccurrence/depletion) 6a68264b1e2aa660513e4f9d65d5689e
390	depletion	-1	3dfc3c45eb6cf8392ab680f974cf917c (cooccurrence/depletion) 6370f268c69487718ae42d37f3e7e0f3
4	cooccurrence	0.673224	06f35c0058041c8c687cc22a32db2f1c (cooccurrence/depletion) d24a88f6703ed9708a14215c2d9d0d53
4	cooccurrence	0.999356	876483c4709d24403d783b8835a596c0 (cooccurrence/depletion) d24a88f6703ed9708a14215c2d9d0d53
390	cooccurrence	0.938609	cf803e853fbd36820ec6e187e9226c33 (cooccurrence/depletion) 8462bd715aa22b42a42cb34dbf961359
390	cooccurrence	1	909d64fb62fb69c90b6de65af47084e1 (cooccurrence/depletion) 6f07473629b5709d4bf3dc8241c23e25
66	cooccurrence	1	ef0b597088759c6d76234534b0a918d9 (cooccurrence/depletion) 0ea801316046131d688015979f0d355d
390	cooccurrence	1	718f45487297edc40c86e2bfe5240936 (cooccurrence/depletion) 4a49d7bbcf4626519bcf958750b30047
390	cooccurrence	1	5644428423efb7afef447333e0ddd001 (cooccurrence/depletion) 3ef8e8c41d437c0fbc5718fadf3a20da
66	cooccurrence	1	b18690bbb421de48cd1d68322e9e7bfb (cooccurrence/depletion) 2824d4edd61a156913a1aea638af20b5
64	cooccurrence	1	de19a51ef79b1a916d34cdfbd9f86364 (cooccurrence/depletion) 424c053622f7325663f494b09153fc39
390	cooccurrence	1	4e3a31288fbfe51530214bd0922cddfa (cooccurrence/depletion) 52b590bdd4ab0d2b07eef08a6766cd91
390	cooccurrence	1	890cc59c6a71e89c46044c0c91ff04a4 (cooccurrence/depletion) 0226a452f8bce1185c27cf958cb0f45f
124	cooccurrence	0.902925	de19a51ef79b1a916d34cdfbd9f86364 (cooccurrence/depletion) 0ca6e347c1a5762a1a3b55225a06879a
152	cooccurrence	1	06cfe81cfc000feae44951c53e82c964 (cooccurrence/depletion) a2b5cd8a98640c2ae6d23d147ce16ede
152	depletion	-1	3bc4d5e8a411c29a451886b523989855 (cooccurrence/depletion) 24f564578088745ee43703a290a4a693
390	cooccurrence	1	890cc59c6a71e89c46044c0c91ff04a4 (cooccurrence/depletion) 75c6ea13df1e4da7ce4dfb0275cfd4d4
10	cooccurrence	1	3ea04ed154c70b12099b30b3f89003d5 (cooccurrence/depletion) 1b5982773a58c4e8961e33e7343ece02
16	cooccurrence	1	81c51753eaff595a7193617cf4a4fb64 (cooccurrence/depletion) 1d3e6166e7bd601d0e5aa62de5ac9c1f
16	cooccurrence	1	81c51753eaff595a7193617cf4a4fb64 (cooccurrence/depletion) d35b54fc847719732a6c1b4f96b224e7
390	cooccurrence	0.681219	4ea167bc5d921a5cbac1576437ecd09a (cooccurrence/depletion) 9f1de1852e742e80d889cf57e255f318
152	cooccurrence	1	06cfe81cfc000feae44951c53e82c964 (cooccurrence/depletion) 603feca48549f278c696954c7619e0f5
390	cooccurrence	1	3dfc3c45eb6cf8392ab680f974cf917c (cooccurrence/depletion) 6209147dc4674ac5b6f8fb4f5a3e3d65
1536	cooccurrence	0.517626	622c427b8ea19ab8305886b6715c026d (cooccurrence/depletion) 0fb4b2158ceaefa574b4b8b58a4709cb
1158	cooccurrence	0.561943	3c6145afe70c2dcb98509f753477a547 (cooccurrence/depletion) 0fb4b2158ceaefa574b4b8b58a4709cb
152	cooccurrence	1	06cfe81cfc000feae44951c53e82c964 (cooccurrence/depletion) 8bc88f9b19559667e677e3df1b7f3ff9
66	cooccurrence	1	ef0b597088759c6d76234534b0a918d9 (cooccurrence/depletion) 45c367b761b36898b59c6c3a1c8a369f
8	cooccurrence	0.825808	7893133b39e5ff6159a3c04cc053ba76 (cooccurrence/depletion) 5b865c46a85073a56987731963cb66b9
12	cooccurrence	0.755812	614b96660dbe1d0f5cd89b7dc4acbe64 (cooccurrence/depletion) 5b865c46a85073a56987731963cb66b9
390	cooccurrence	0.95245	4e3a31288fbfe51530214bd0922cddfa (cooccurrence/depletion) c29cf765f13bf2ffb9fcf75c33f8d98e
16	cooccurrence	1	81c51753eaff595a7193617cf4a4fb64 (cooccurrence/depletion) 9208d910cf562fc00e0accdd1fa7b9f1
390	cooccurrence	1	890cc59c6a71e89c46044c0c91ff04a4 (cooccurrence/depletion) 8182fe74d4de3b10f3cd35b99acb80cb
1158	cooccurrence	0.636999	0ccd6fc2833890f1022bd07345e02792 (cooccurrence/depletion) 335410bc80c8887d5ec59d8c0063795b
1536	cooccurrence	0.643921	4e3a31288fbfe51530214bd0922cddfa (cooccurrence/depletion) 335410bc80c8887d5ec59d8c0063795b
4	cooccurrence	1	9cb06992136a3690a22f007e48db857d (cooccurrence/depletion) 8c591a6135a4fb66d0d5cdd2a4c47515
64	cooccurrence	1	b6ded15198bdcdbe311e4f1788f2d715 (cooccurrence/depletion) e0fed5f7e5946af9547713792e476ced
390	cooccurrence	1	7dce139de1fe80d2ae42810c7fd69d17 (cooccurrence/depletion) babc328b213c5e7d3f298e438d340a7d
64	cooccurrence	0.716849	0ca6e347c1a5762a1a3b55225a06879a (cooccurrence/depletion) 7bda398560af2a0e834dae62b38fb84a
64	cooccurrence	0.86971	de19a51ef79b1a916d34cdfbd9f86364 (cooccurrence/depletion) 19971d0c987bffd1092bb241fd98ae8a
64	cooccurrence	1	e31b5a46b0780474e21b26596929a477 (cooccurrence/depletion) e5028f6fe82e863a12a8cdc73d592328
390	cooccurrence	1	007efd275963a545a0021a31ee5f91a6 (cooccurrence/depletion) 77ae38ed50e7684cd8826dff5373f811
390	cooccurrence	1	7dce139de1fe80d2ae42810c7fd69d17 (cooccurrence/depletion) 5855de57fa85abf5579a04e781cba08e
152	cooccurrence	1	3bc4d5e8a411c29a451886b523989855 (cooccurrence/depletion) ccb4407699b8e0147b2c1ed005da9c2a
6	cooccurrence	0.687549	476cd8e9468486776686e79f3caeb611 (cooccurrence/depletion) 5b77cef4ca3901abe49ac8212859a3b9
2	cooccurrence	0.678717	9589344869e39e3b4aadabb556cf4d3d (cooccurrence/depletion) ecb56285ba5404588feb0e66a3fc7a88
390	cooccurrence	1	909d64fb62fb69c90b6de65af47084e1 (cooccurrence/depletion) b83036a79377d067dcce65954ba034ef
152	cooccurrence	1	06cfe81cfc000feae44951c53e82c964 (cooccurrence/depletion) 761a832de08e2be74ac5e0ea7188bd1b
64	cooccurrence	1	de19a51ef79b1a916d34cdfbd9f86364 (cooccurrence/depletion) ec085309a3d1fef037c30c69dee4a22d
4	cooccurrence	0.685019	ba521953cc162766355ca845fdfad82d (cooccurrence/depletion) cfda4da154d5d3425585de98a42500e4
4	cooccurrence	1	d30d1c038ad8ddac75c6f303520eec28 (cooccurrence/depletion) 89c3fcf69d71652555ab2d5ce0abc9e7
152	cooccurrence	1	06cfe81cfc000feae44951c53e82c964 (cooccurrence/depletion) 5afb90caf0318d0927269a06d1175034
64	cooccurrence	1	de19a51ef79b1a916d34cdfbd9f86364 (cooccurrence/depletion) d81b58c4c1c6474e7648ba2994f6bbe9
64	cooccurrence	0.636827	8c96f18e45468e8d2dc14c1f9a197387 (cooccurrence/depletion) 3ba6f261a31fc1a3ade509716ca7a8dd
124	cooccurrence	0.699291	de19a51ef79b1a916d34cdfbd9f86364 (cooccurrence/depletion) 3ba6f261a31fc1a3ade509716ca7a8dd
390	cooccurrence	1	91dac7fda0ab5bed11b5acd9dce86c93 (cooccurrence/depletion) f3ef528377c3d97203f11fd0f2d22729
64	cooccurrence	0.912077	de19a51ef79b1a916d34cdfbd9f86364 (cooccurrence/depletion) c9921463005fa9bd295d7a54adfac283
390	cooccurrence	1	e7386aa73658d41aebf490897454461b (cooccurrence/depletion) 31ec5de0da11b4f2affd4e942fac83cd
10	cooccurrence	1	41912f988113e9fafe3670dc8ea9d27d (cooccurrence/depletion) 7f78a5155a7a941ce09aa7fedf715cc1
8	cooccurrence	0.734033	5b77cef4ca3901abe49ac8212859a3b9 (cooccurrence/depletion) 5932c71a4c1fe58b15e9a724491c2b1c
390	cooccurrence	1	e7386aa73658d41aebf490897454461b (cooccurrence/depletion) 71f4083d8bc91a22a9c0bb55c271fab6
388	depletion	-0.999969	54445e80a8cee8d0cf7ecd7e0d53dc7c (cooccurrence/depletion) 163d96a07f0b46a22ca13f05810f44d8
2	cooccurrence	0.999981	f1b1c46da02b811835c0a8dc5942fe76 (cooccurrence/depletion) 163d96a07f0b46a22ca13f05810f44d8
390	cooccurrence	1	e7386aa73658d41aebf490897454461b (cooccurrence/depletion) b223bad8b53dee732d3ba7358d22de59
20	cooccurrence	1	be308ed3996f66b0e9d155898628c2a7 (cooccurrence/depletion) 0dc011f556bc0556b5234493448a9678
4	cooccurrence	1	f383575c7f91e16edd5b72dade660d0f (cooccurrence/depletion) c513d6d44aa26d4efbe01f9a9b106bc6
152	cooccurrence	1	3bc4d5e8a411c29a451886b523989855 (cooccurrence/depletion) 06873b030b73110d5f4437bfb467dbdc
390	depletion	-1	3dfc3c45eb6cf8392ab680f974cf917c (cooccurrence/depletion) 37db5ebb7898ca71b8a59c033cd40fb8
6	metadata driven	0.657594	5932c71a4c1fe58b15e9a724491c2b1c (metadata driven) Timepoints_Day0
4	metadata driven	0.670838	b4fc237ff84d348b6bd80ecdb29e0cc2 (metadata driven) Timepoints_Day14
18	metadata driven	0.673885	c91e5bf668141d3062aaae7da98bf056 (metadata driven) Timepoints_Day25
4	metadata driven	0.694364	b478431dabab00865efcbcc93161b463 (metadata driven) Timepoints_Day49
