# Supplementary material for: Temporal fruit microbiome and immunity dynamics in postharvest apple (Malus x domestica)
Source: Hortic Res. 2025 Feb 25;12(6):uhaf063. doi: 10.1093/hr/uhaf063 (PMC12023859; doi:10.1093/hr/uhaf063)
Supplement: Web_Material_uhaf063 [file web_material_uhaf063.zip › SupplementalTable5_NetworkStats.xlsx]

## Sheet: ITS
Summary Statistics	Gala Pulp	Gala Skin	Jonathan Pulp	Jonathan Skin
Number of nodes	244	509	203	538
Number of edges	211	461	167	520
Avg. number of neighbors	2	2.031	2	2.069
Network diameter	9	25	8	31
Network radius	5	13	4	16
Characteristic path length	4.648	8.917	3.735	11.77
Clustering coefficient	0.032	0	0.048	0.007
Network density	0.039	0.008	0.067	0.005
Network heterogeneity	1.275	1.561	1.185	1.793
Network centralization	0.224	0.083	0.356	0.06
Connected components	35	53	37	35
Analysis time (sec)	0.09	0.264	0.314	0.257
Number of positive associations	208	412	143	515
Number of negative associations	3	49	24	5
edges/nodes	0.864754	0.905697	0.82266	0.966543
negative/positive	0.0144231	0.118932	0.167832	0.00970874

## Sheet: 16S
Summary Statistics	Gala Pulp	Gala Skin
Number of nodes	424	574
Number of edges	287	431
Avg. number of neighbors	2.044	2.061
Network diameter	27	23
Network radius	14	12
Characteristic path length	11.049	10.726
Clustering coefficient	0.031	0.058
Network density	0.011	0.011
Network heterogeneity	1.397	1.49
Network centralization	0.089	0.098
Connected component	142	154
Analysis time (sec)	0.169	0.191
Number of positive associations	283	405
Number of negative associations	4	26
edges/nodes	0.676887	0.750871
negative/positive	0.0141343	0.0641975
