# Supplementary material for: Temporal fruit microbiome and immunity dynamics in postharvest apple (Malus x domestica)
Source: Hortic Res. 2025 Feb 25;12(6):uhaf063. doi: 10.1093/hr/uhaf063 (PMC12023859; doi:10.1093/hr/uhaf063)
Supplement: Web_Material_uhaf063 [file web_material_uhaf063.zip › SupplementalTable6_AdditionalStats.xlsx]

## Sheet: ITS Gala Pulp
Degree by Phylum
ANOVA
Labels	Df	Sum.Sq	Mean.Sq	F.value	Pr..F.
Phylum	2	8.06226	4.03113	0.860275	0.424368
Residuals	236	1105.86	4.68586
Betweenness Centrality by Phylum
ANOVA
Label	Df	Sum.Sq	Mean.Sq	F.value	Pr..F.
Phylum	2	0.107292	0.053646	0.654848	0.520462
Residuals	236	19.3334	0.0819214
Fisher Exact Test Enrichment Results
Hub
Phylum	P_Value	Odds_Ratio	Adjusted_P_Value
Ascomycota_1	0.375273	1.80807	0.811718
Basidiomycota_1	0.541146	0.59311	0.811718
Mortierellomycota_1	1	0	1
Keystone
Phylum	P_Value	Odds_Ratio	Adjusted_P_Value
Ascomycota_1	0.502993	1.3813	0.977821
Basidiomycota_1	0.65188	0.778852	0.977821
Mortierellomycota_1	1	0	1
Connector
Phylum	P_Value	Odds_Ratio	Adjusted_P_Value
Ascomycota_1	1	0.501401	1
Basidiomycota_1	0.612634	2.13376	1
Mortierellomycota_1	1	0	1

## Sheet: ITS Gala Skin
Degree by Phylum
ANOVA
Labels	Df	Sum.Sq	Mean.Sq	F.value	Pr..F.
Phylum	5	96.2846	19.2569	2.15587	0.0577432
Residuals	498	4448.28	8.9323
Tukey HSD
Phylum	diff	lwr	upr	p adj
Basidiobolomycota_1-Ascomycota_1	-1.20567	-9.77103	7.35968	0.998635
Basidiomycota_1-Ascomycota_1	-0.866139	-1.64026	-0.0920135	0.0181552
Chytridiomycota_1-Ascomycota_1	-1.20567	-9.77103	7.35968	0.998635
Glomeromycota_1-Ascomycota_1	-1.20567	-9.77103	7.35968	0.998635
Mortierellomycota_1-Ascomycota_1	-1.20567	-5.51099	3.09965	0.967245
Basidiomycota_1-Basidiobolomycota_1	0.339535	-8.23054	8.90961	0.999997
Chytridiomycota_1-Basidiobolomycota_1	-1.78746e-14	-12.0918	12.0918	1
Glomeromycota_1-Basidiobolomycota_1	2.66454e-15	-12.0918	12.0918	1
Mortierellomycota_1-Basidiobolomycota_1	4.21885e-15	-9.55943	9.55943	1
Chytridiomycota_1-Basidiomycota_1	-0.339535	-8.90961	8.23054	0.999997
Glomeromycota_1-Basidiomycota_1	-0.339535	-8.90961	8.23054	0.999997
Mortierellomycota_1-Basidiomycota_1	-0.339535	-4.65423	3.97516	0.999921
Glomeromycota_1-Chytridiomycota_1	2.05391e-14	-12.0918	12.0918	1
Mortierellomycota_1-Chytridiomycota_1	2.20934e-14	-9.55943	9.55943	1
Mortierellomycota_1-Glomeromycota_1	1.55431e-15	-9.55943	9.55943	1
Connecting Letters
Phylum	Letters	monospacedLetters	LetterMatrix.a	LetterMatrix.b
Ascomycota_1	a	a	TRUE	FALSE
Basidiomycota_1	b	b	FALSE	TRUE
Basidiobolomycota_1	ab	ab	TRUE	TRUE
Chytridiomycota_1	ab	ab	TRUE	TRUE
Glomeromycota_1	ab	ab	TRUE	TRUE
Mortierellomycota_1	ab	ab	TRUE	TRUE
Betweenness Centrality by Phylum
ANOVA
Label	Df	Sum.Sq	Mean.Sq	F.value	Pr..F.
Phylum	5	0.0525757	0.0105151	0.406729	0.844197
Residuals	498	12.8748	0.025853
Fisher Exact Test Enrichment Results
Hub
Phylum	P_Value	Odds_Ratio	Adjusted_P_Value
Basidiomycota_1	0.161695	0.570018	0.485085
Ascomycota_1	0.116338	1.86374	0.485085
Mortierellomycota_1	1	0	1
Chytridiomycota_1	1	0	1
Glomeromycota_1	1	0	1
Basidiobolomycota_1	1	0	1
Keystone
Phylum	P_Value	Odds_Ratio	Adjusted_P_Value
Basidiomycota_1	0.168606	0.358278	0.505819
Ascomycota_1	0.104136	2.95739	0.505819
Mortierellomycota_1	1	0	1
Chytridiomycota_1	1	0	1
Glomeromycota_1	1	0	1
Basidiobolomycota_1	1	0	1
Connector
Phylum	P_Value	Odds_Ratio	Adjusted_P_Value
Basidiomycota_1	1	0	1
Ascomycota_1	1	0	1
Mortierellomycota_1	1	0	1
Chytridiomycota_1	1	0	1
Glomeromycota_1	1	0	1
Basidiobolomycota_1	1	0	1

## Sheet: ITS Jonathan Pulp
Degree by Phylum
ANOVA
Labels	Df	Sum.Sq	Mean.Sq	F.value	Pr..F.
Phylum	1	0.360353	0.360353	0.110601	0.739816
Residuals	196	638.594	3.25813
Betweenness Centrality by Phylum
ANOVA
Label	Df	Sum.Sq	Mean.Sq	F.value	Pr..F.
Phylum	1	0.000308577	0.000308577	0.00332732	0.95406
Residuals	196	18.1771	0.0927405
Fisher Exact Test Enrichment Results
Hub
Phylum	P_Value	Odds_Ratio	Adjusted_P_Value
Basidiomycota_1	1	1.00442	1
Ascomycota_1	1	0.995597	1
Keystone
Phylum	P_Value	Odds_Ratio	Adjusted_P_Value
Basidiomycota_1	1	1.00467	1
Ascomycota_1	1	0.99535	1
Connector
Phylum	P_Value	Odds_Ratio	Adjusted_P_Value
Basidiomycota_1	0.517972	0	0.517972
Ascomycota_1	0.517972	#NUM!	0.517972

## Sheet: ITS Jonathan Skin
Degree by Phylum
ANOVA
Labels	Df	Sum.Sq	Mean.Sq	F.value	Pr..F.
Phylum	2	1.75386	0.876928	0.0763022	0.926546
Residuals	530	6091.2	11.4928
Betweenness Centrality by Phylum
ANOVA
Label	Df	Sum.Sq	Mean.Sq	F.value	Pr..F.
Phylum	2	0.018312	0.00915598	0.38507	0.680593
Residuals	530	12.6021	0.0237775
Fisher Exact Test Enrichment Results
Hub
Phylum	P_Value	Odds_Ratio	Adjusted_P_Value
Basidiomycota_1	0.871329	0.91988	1
Ascomycota_1	0.871142	1.09643	1
Mortierellomycota_1	1	0	1
Keystone
Phylum	P_Value	Odds_Ratio	Adjusted_P_Value
Basidiomycota_1	0.321843	1.97402	0.486062
Ascomycota_1	0.324041	0.510658	0.486062
Mortierellomycota_1	1	0	1
Connector
Phylum	P_Value	Odds_Ratio	Adjusted_P_Value
Basidiomycota_1	0.390244	#NUM!	0.58818
Ascomycota_1	0.39212	0	0.58818
Mortierellomycota_1	1	0	1

## Sheet: 16S Gala Pulp
Degree by Phylum
ANOVA
Labels	Df	Sum.Sq	Mean.Sq	F.value	Pr..F.
Phylum	21	63.6344	3.03021	0.536661	0.954946
Residuals	399	2252.92	5.64642
Betweenness Centrality by Phylum
ANOVA
Label	Df	Sum.Sq	Mean.Sq	F.value	Pr..F.
Phylum	21	0.528422	0.0251629	0.61767	0.906281
Residuals	399	16.2546	0.0407385
Fisher Exact Test Enrichment Results
Hub
Phylum	P_Value	Odds_Ratio	Adjusted_P_Value
Proteobacteria	0.565008	0.776799	1
Cyanobacteria	1	0	1
Campilobacterota	1	0	1
Bdellovibrionota	0.477304	1.71154	1
Nitrospirota	1	0	1
Actinobacteriota	0.495181	0.364893	1
Myxococcota	1	0	1
Dependentiae	1	0	1
Chloroflexi	0.19317	6.8953	1
Fusobacteriota	0.19317	6.8953	1
Bacteroidota	1	1.01535	1
Firmicutes	0.742429	1.14063	1
WPS-2	1	0	1
Spirochaetota	1	0	1
Patescibacteria	1	0	1
Elusimicrobiota	1	0	1
Deinococcota	0.301364	3.44721	1
Abditibacteriota	1	0	1
Armatimonadota	1	0	1
Verrucomicrobiota	1	0	1
Planctomycetota	0.350067	2.75396	1
Acidobacteriota	0.063954	3.97428	1
Keystone
Phylum	P_Value	Odds_Ratio	Adjusted_P_Value
Proteobacteria	1	1.01618	1
Cyanobacteria	1	0	1
Campilobacterota	1	0	1
Bdellovibrionota	0.21385	4.98342	1
Nitrospirota	1	0	1
Actinobacteriota	0.0588087	4.259	1
Myxococcota	1	0	1
Dependentiae	1	0	1
Chloroflexi	1	0	1
Fusobacteriota	1	0	1
Bacteroidota	0.612965	0	1
Firmicutes	0.609508	0	1
WPS-2	1	0	1
Spirochaetota	1	0	1
Patescibacteria	0.124553	9.9785	1
Elusimicrobiota	1	0	1
Deinococcota	1	0	1
Abditibacteriota	1	0	1
Armatimonadota	1	0	1
Verrucomicrobiota	1	0	1
Planctomycetota	1	0	1
Acidobacteriota	1	0	1
Connector
Phylum	P_Value	Odds_Ratio	Adjusted_P_Value
Proteobacteria	0.664363	0.561249	1
Cyanobacteria	1	0	1
Campilobacterota	1	0	1
Bdellovibrionota	1	0	1
Nitrospirota	1	0	1
Actinobacteriota	0.361852	2.71182	1
Myxococcota	1	0	1
Dependentiae	1	0	1
Chloroflexi	1	0	1
Fusobacteriota	1	0	1
Bacteroidota	0.418076	2.22062	1
Firmicutes	0.386457	2.4792	1
WPS-2	1	0	1
Spirochaetota	1	0	1
Patescibacteria	1	0	1
Elusimicrobiota	1	0	1
Deinococcota	1	0	1
Abditibacteriota	1	0	1
Armatimonadota	1	0	1
Verrucomicrobiota	1	0	1
Planctomycetota	1	0	1
Acidobacteriota	1	0	1

## Sheet: 16S Gala Skin
Degree by Phylum
ANOVA
Labels	Df	Sum.Sq	Mean.Sq	F.value	Pr..F.
Phylum	17	13.3916	0.787742	0.0850432	1
Residuals	552	5113.09	9.26285
Betweenness Centrality by Phylum
ANOVA
Label	Df	Sum.Sq	Mean.Sq	F.value	Pr..F.
Phylum	17	0.937915	0.0551714	1.35687	0.152436
Residuals	552	22.4448	0.0406608
Fisher Exact Test Enrichment Results
Hub
Phylum	P_Value	Odds_Ratio	Adjusted_P_Value
Proteobacteria	0.746304	1.11135	1
Cyanobacteria	1	0	1
Bdellovibrionota	1	0	1
Gemmatimonadota	1	0	1
Actinobacteriota	0.233024	1.64119	1
Myxococcota	1	0.823961	1
SAR324_clade(Marine_group_B)	1	0	1
Fusobacteriota	1	0	1
Firmicutes	0.786509	0.71509	1
Bacteroidota	0.819518	0.815827	1
Patescibacteria	1	0	1
Deinococcota	1	0	1
Chloroflexi	0.355033	2.68518	1
Abditibacteriota	1	0	1
Armatimonadota	1	0	1
Verrucomicrobiota	1	0	1
Planctomycetota	1	0	1
Acidobacteriota	0.33797	1.80461	1
Keystone
Phylum	P_Value	Odds_Ratio	Adjusted_P_Value
Proteobacteria	1	1.10507	1
Cyanobacteria	1	0	1
Bdellovibrionota	1	0	1
Gemmatimonadota	1	0	1
Actinobacteriota	1	0.697359	1
Myxococcota	0.263052	3.76164	1
SAR324_clade(Marine_group_B)	1	0	1
Fusobacteriota	1	0	1
Firmicutes	0.609146	0	1
Bacteroidota	0.647324	1.45622	1
Patescibacteria	1	0	1
Deinococcota	1	0	1
Chloroflexi	1	0	1
Abditibacteriota	1	0	1
Armatimonadota	1	0	1
Verrucomicrobiota	1	0	1
Planctomycetota	0.148227	7.59258	1
Acidobacteriota	1	0	1
Connector
Phylum	P_Value	Odds_Ratio	Adjusted_P_Value
Proteobacteria	0.58278	0.684191	1
Cyanobacteria	1	0	1
Bdellovibrionota	1	0	1
Gemmatimonadota	1	0	1
Actinobacteriota	1	0.519956	1
Myxococcota	1	0	1
SAR324_clade(Marine_group_B)	1	0	1
Fusobacteriota	1	0	1
Firmicutes	0.13174	2.78711	1
Bacteroidota	0.420139	1.76086	1
Patescibacteria	1	0	1
Deinococcota	1	0	1
Chloroflexi	1	0	1
Abditibacteriota	1	0	1
Armatimonadota	0.045133	44.556	0.812395
Verrucomicrobiota	1	0	1
Planctomycetota	1	0	1
Acidobacteriota	1	0	1
